# Supplementary material for: Genomic Analysis of Cronobacter condimenti s37: Identification of Resistance and Virulence Genes and Comparison with Other Cronobacter and Closely Related Species
Source: Int J Mol Sci. 2024 Aug 7;25(16):8622. doi: 10.3390/ijms25168622 (PMC11354601; doi:10.3390/ijms25168622)
Supplement: Supplementary file 1 [file ijms-25-08622-s001.zip]

Archive with 3 entries (3 files):
- Table S1.xlsx
- ijms-3111704-supplementary.pdf
- Table S2.pdf
