# Supplementary material for: Genomic Analysis of Cronobacter condimenti s37: Identification of Resistance and Virulence Genes and Comparison with Other Cronobacter and Closely Related Species
Source: Int J Mol Sci. 2024 Aug 7;25(16):8622. doi: 10.3390/ijms25168622 (PMC11354601; doi:10.3390/ijms25168622)
Supplement: Supplementary file 1 [file ijms-25-08622-s001.zip › Table S1.xlsx]

## Sheet: All
Locus	Product	Sequence length	Genome position	Ref. genome C. condimenti LMG26250	C. sakazakii ATCC BAA-894	C. malonaticus LMG23826	C. universalis NCTC9529	C. turicensis LMG23827	C. dublinensis LMG23823	C. muytjensii CIP103581	F. pulveris Fp-G-601/05	F. helveticus LMG23733	S. colletis NCTC14934	S. turicensis LMG23730	C. condimenti LMG26250	C. condimenti s37	F. daqui LMG29914
AFK62_RS00005|mnmG|AFK62_00005	tRNA uridine-5-carboxymethylaminomethyl(34) synthesis enzyme MnmG	1890	18	1	2	3	4	5	I	6	7	8	9	10	1	1	11
AFK62_RS00010|rsmG|AFK62_00010	16S rRNA (guanine(527)-N(7))-methyltransferase RsmG	624	1965	1	2	3	4	5	6	7	X	8	X	9	1	1	X
AFK62_RS00015|atpI|AFK62_00015	F0F1 ATP synthase subunit I	381	3200	1	2	3	4	5	6	7	8	9	10	11	1	1	8
AFK62_RS00020|atpB|AFK62_00020	F0F1 ATP synthase subunit A	819	3589	1	2	3	4	5	6	7	8	9	10	11	1	1	8
AFK62_RS00025|atpE|AFK62_00025	F0F1 ATP synthase subunit C	240	4458	1	2	2	2	3	2	4	4	5	6	7	1	1	4
AFK62_RS00030|atpF|AFK62_00030	F0F1 ATP synthase subunit B	471	4763	1	2	3	4	4	5	6	7	8	9	10	1	1	7
AFK62_RS00035|atpH|AFK62_00035	F0F1 ATP synthase subunit delta	534	5248	1	2	3	4	5	6	7	8	9	10	11	1	1	8
AFK62_RS00040|atpA|AFK62_00040	F0F1 ATP synthase subunit alpha	1542	5794	1	2	3	4	5	6	7	8	9	10	11	1	1	12
AFK62_RS00045|atpG|AFK62_00045	F0F1 ATP synthase subunit gamma	864	7386	1	2	3	4	5	6	7	8	9	10	11	1	1	12
AFK62_RS00050|atpD|AFK62_00050	F0F1 ATP synthase subunit beta	1383	8276	1	2	3	4	5	6	7	8	9	10	11	1	1	12
AFK62_RS00055|AFK62_00055	F0F1 ATP synthase subunit epsilon	420	9679	1	2	3	4	5	6	7	8	9	10	11	1	1	12
AFK62_RS00060|glmU|AFK62_00060	bifunctional UDP-N-acetylglucosamine diphosphorylase/glucosamine-1-phosphate N-acetyltransferase GlmU	1371	10735	1	2	3	4	5	6	7	8	9	10	11	1	1	12
AFK62_RS00065|glmS|AFK62_00065	glutamine--fructose-6-phosphate transaminase (isomerizing)	1830	12333	1	2	3	4	5	6	7	8	9	10	11	1	1	12
AFK62_RS00070|AFK62_00070	hypothetical protein	618	14246	1	2	3	X	4	5	6	X	X	X	X	1	7	X
AFK62_RS00075|pstS|AFK62_00075	phosphate ABC transporter substrate-binding protein PstS	1041	15116	1	2	3	4	5	6	7	8	9	10	11	1	1	12
AFK62_RS00080|pstC|AFK62_00080	phosphate ABC transporter permease PstC	960	16349	1	2	3	4	5	6	7	8	9	10	11	1	1	8
AFK62_RS00085|pstA|AFK62_00085	phosphate ABC transporter permease PstA	891	17308	1	2	3	4	5	6	7	8	9	10	11	1	1	12
AFK62_RS00090|pstB|AFK62_00090	phosphate ABC transporter ATP-binding protein PstB	774	18248	1	2	3	4	5	6	7	8	9	10	11	1	1	12
AFK62_RS00095|phoU|AFK62_00095	phosphate signaling complex protein PhoU	726	19080	1	2	3	4	5	6	7	8	9	10	11	1	1	12
AFK62_RS00100|AFK62_00100	alpha/beta hydrolase-fold protein	1146	19949	1	2	3	4	5	6	7	8	9	10	11	1	12	13
AFK62_RS00105|yieH|AFK62_00105	6-phosphogluconate phosphatase	681	21263	1	2	3	4	5	6	7	8	9	10	X	1	1	11
AFK62_RS00110|AFK62_00110	NCS2 family permease	1338	22113	1	2	3	4	5	6	7	8	9	10	11	1	1	12
AFK62_RS00115|AFK62_00115	NADPH-dependent FMN reductase	567	23486	1	2	3	4	5	6	7	8	9	10	11	1	1	12
AFK62_RS00120|AFK62_00120	hypothetical protein	750	24082	1	2	3	4	5	6	7	X	X	X	X	1	1	X
AFK62_RS00125|AFK62_00125	LysR family transcriptional regulator	861	25057	1	2	3	4	5	6	7	X	X	X	X	1	1	X
AFK62_RS00130|AFK62_00130	2OG-Fe dioxygenase family protein	747	26160	1	2	3	4	5	6	7	X	X	X	X	1	1	X
AFK62_RS00135|AFK62_00135	GNAT family N-acetyltransferase	483	26890	1	2	X	3	4	5	6	X	X	X	X	1	1	X
AFK62_RS00140|AFK62_00140	AzlC family ABC transporter permease	723	27354	1	2	3	4	5	6	7	X	X	X	X	1	1	X
AFK62_RS00145|AFK62_00145	AzlD domain-containing protein	327	28052	1	2	3	4	5	1	6	X	X	X	X	1	1	X
AFK62_RS00150|AFK62_00150	methionine--tRNA ligase	1437	28472	1	X	X	X	X	2	3	X	X	X	X	1	1	X
AFK62_RS00155|AFK62_00155	hypothetical protein	465	29905	1	X	X	X	X	2	3	X	X	X	X	1	1	X
AFK62_RS00160|AFK62_00160	GNAT family N-acetyltransferase	471	30360	1	X	X	X	X	2	3	X	X	X	X	1	1	X
AFK62_RS00165|AFK62_00165	alpha/beta hydrolase	1254	30818	1	X	X	X	X	2	3	X	X	X	X	1	1	X
AFK62_RS00170|AFK62_00170	amino acid adenylation domain-containing protein	1638	32076	1	X	X	X	X	2	3	X	X	X	X	1	1	X
AFK62_RS00175|AFK62_00175	cupin domain-containing protein	648	33691	1	X	X	X	X	2	3	X	X	X	X	1	1	X
AFK62_RS00180|AFK62_00180	FAD-dependent oxidoreductase	1050	34338	1	X	X	X	X	2	3	X	X	X	X	1	1	X
AFK62_RS00185|AFK62_00185	hypothetical protein	915	35384	1	2	3	4	5	6	7	X	X	X	X	1	1	X
AFK62_RS00190|AFK62_00190	alpha/beta hydrolase	876	36295	1	X	X	X	X	2	3	X	X	X	X	1	1	X
AFK62_RS00195|AFK62_00195	rhodanese-like domain-containing protein	399	37178	1	2	3	4	5	6	7	X	X	8	9	1	1	X
AFK62_RS00200|AFK62_00200	nuclear transport factor 2 family protein	378	37669	1	X	X	X	X	2	3	X	X	X	X	1	1	X
AFK62_RS00205|AFK62_00205	SidA/IucD/PvdA family monooxygenase	1341	38059	1	X	X	X	X	2	3	X	X	X	X	1	4	X
AFK62_RS00210|ectB|AFK62_00210	diaminobutyrate--2-oxoglutarate transaminase	1293	39433	1	X	X	X	X	2	3	X	X	X	X	1	1	X
AFK62_RS00215|AFK62_00215	NAD(P)/FAD-dependent oxidoreductase	1215	40736	1	X	X	X	X	2	3	X	X	X	X	1	1	X
AFK62_RS00220|AFK62_00220	acyl carrier protein	264	41960	1	X	X	X	X	2	3	X	X	X	X	1	1	X
AFK62_RS00225|AFK62_00225	hypothetical protein	954	42225	1	X	X	X	X	2	3	X	X	X	X	1	1	X
AFK62_RS00230|AFK62_00230	MFS transporter	1278	43180	1	X	X	X	X	2	3	X	X	X	X	1	1	X
AFK62_RS00235|AFK62_00235	hypothetical protein	486	44688	1	2	X	X	X	3	X	X	X	X	X	1	1	X
AFK62_RS00240|mnmE|AFK62_00240	tRNA uridine-5-carboxymethylaminomethyl(34) synthesis GTPase MnmE	1365	45286	1	2	3	4	5	6	7	8	9	10	11	1	1	12
AFK62_RS00245|yidC|AFK62_00245	membrane protein insertase YidC	1650	46756	1	2	3	4	5	6	7	8	9	10	11	1	1	12
AFK62_RS20630|yidD	membrane protein insertion efficiency factor YidD	258	48408	1	2	3	3	4	3	3	5	6	7	8	1	1	9
AFK62_RS00250|rnpA|AFK62_00250	ribonuclease P protein component	360	48629	1	2	3	4	5	6	7	8	9	10	11	1	1	12
AFK62_RS20635|rpmH	50S ribosomal protein L34	141	49003	1	1	1	1	1	1	1	2	1	3	4	1	1	2
AFK62_RS00255|dnaA|AFK62_00255	chromosomal replication initiator protein DnaA	1386	49753	1	2	3	4	5	6	7	8	9	10	11	1	1	12
AFK62_RS00260|dnaN|AFK62_00260	DNA polymerase III subunit beta	1101	51143	1	2	3	4	5	6	7	8	9	10	11	1	1	12
AFK62_RS00265|recF|AFK62_00265	DNA replication/repair protein RecF	1074	52415	1	2	3	4	5	6	7	8	9	10	11	1	1	12
AFK62_RS00270|gyrB|AFK62_00270	DNA topoisomerase (ATP-hydrolyzing) subunit B	2415	53517	1	2	3	4	5	6	7	8	9	10	11	1	1	12
AFK62_RS00275|yidA|AFK62_00275	sugar-phosphatase	813	56252	1	2	3	4	5	6	7	8	9	10	11	1	12	13
AFK62_RS00285|dgoR|AFK62_00285	D-galactonate utilization transcriptional regulator DgoR	684	57525	1	2	3	4	5	6	7	8	9	10	11	1	1	12
AFK62_RS00290|AFK62_00290	2-dehydro-3-deoxygalactonokinase	885	58205	1	2	3	4	5	6	7	8	9	10	11	1	1	12
AFK62_RS00295|AFK62_00295	2-dehydro-3-deoxy-6-phosphogalactonate aldolase	618	59073	1	2	3	4	5	6	7	8	9	10	11	1	1	12
AFK62_RS00300|dgoD|AFK62_00300	galactonate dehydratase	1149	59687	1	2	3	4	5	6	7	8	9	10	11	1	1	12
AFK62_RS00305|AFK62_00305	MFS transporter	1293	61095	1	2	3	X	4	5	6	7	8	9	10	1	1	11
AFK62_RS00310|AFK62_00310	MFS transporter	1320	62526	1	2	3	4	5	6	7	8	9	X	10	1	1	11
AFK62_RS00315|AFK62_00315	2-hydroxyacid dehydrogenase	933	63842	1	2	3	4	5	6	7	8	9	X	10	1	1	11
AFK62_RS00320|AFK62_00320	DUF3748 domain-containing protein	1263	64843	1	2	3	X	4	5	6	7	8	9	10	1	1	11
AFK62_RS00325|AFK62_00325	YceK/YidQ family lipoprotein	327	66106	1	2	3	4	5	6	7	X	X	X	I	1	1	X
AFK62_RS00330|ibpA|AFK62_00330	heat shock chaperone IbpA	417	66737	1	2	3	4	5	6	7	8	9	10	11	1	1	12
AFK62_RS00335|ibpB|AFK62_00335	heat shock chaperone IbpB	468	67266	1	2	3	4	5	6	7	8	9	10	11	1	1	8
AFK62_RS00340|AFK62_00340	phosphotransferase	783	67835	1	X	X	X	X	X	2	X	X	X	X	1	1	X
AFK62_RS00345|AFK62_00345	DUF202 domain-containing protein	348	68657	1	2	3	4	5	6	7	X	X	X	8	1	1	X
AFK62_RS00350|AFK62_00350	DUF202 domain-containing protein	348	68994	1	2	3	4	5	6	7	X	X	X	X	1	1	X
AFK62_RS00355|AFK62_00355	cellulase family glycosylhydrolase	1104	69413	1	2	3	4	5	6	7	8	9	X	I	1	1	10
AFK62_RS00360|emrD|AFK62_00360	multidrug efflux MFS transporter EmrD	1185	70419	1	2	3	4	5	6	7	8	9	10	11	1	1	12
AFK62_RS00365|AFK62_00365	GNAT family N-acetyltransferase	456	71814	1	2	3	4	5	6	7	8	X	X	I	1	1	8
AFK62_RS00370|tisB|AFK62_00370	type I toxin-antitoxin system toxin TisB	90	72345	1	2	3	2	2	2	2	4	5	6	7	1	1	4
AFK62_RS00375|AFK62_00375	hypothetical protein	495	73670	1	2	3	4	5	6	7	X	X	X	X	1	1	X
AFK62_RS00380|tssJ|AFK62_00380	type VI secretion system lipoprotein TssJ	507	74189	1	2	3	4	5	6	7	X	X	X	I	1	1	X
AFK62_RS00385|tssK|AFK62_00385	type VI secretion system baseplate subunit TssK	1344	74720	1	2	3	4	5	6	7	8	X	X	X	1	1	9
AFK62_RS00390|AFK62_00390	DotU family type VI secretion system protein	1236	76081	1	2	3	4	5	6	7	8	X	X	X	1	1	9
AFK62_RS00395|tssM|AFK62_00395	type VI secretion system membrane subunit TssM	3618	77319	1	2	3	4	5	6	7	8	X	X	X	1	1	9
AFK62_RS00400|tagF|AFK62_00400	type VI secretion system-associated protein TagF	711	80953	1	2	3	4	5	6	7	8	X	X	X	1	1	9
AFK62_RS00405|tssA|AFK62_00405	type VI secretion system protein TssA	1026	81673	1	2	3	X	4	I	5	6	X	X	X	1	1	7
AFK62_RS00410|tssB|AFK62_00410	type VI secretion system contractile sheath small subunit	525	82774	1	2	3	4	5	6	7	8	X	X	X	1	1	9
AFK62_RS00415|tssC|AFK62_00415	type VI secretion system contractile sheath large subunit	1500	83302	1	2	3	4	5	6	7	8	X	9	10	1	1	11
AFK62_RS00420|AFK62_00420	Rap1a/Tai family immunity protein	420	84869	1	2	X	3	4	5	6	7	X	X	X	1	1	8
AFK62_RS00425|AFK62_00425	T6SS amidase immunity protein Tai4 family protein	429	85295	1	X	2	X	X	3	4	X	X	X	X	1	1	X
AFK62_RS00430|AFK62_00430	Rap1a/Tai family immunity protein	402	85780	1	2	3	4	X	5	6	X	X	X	X	1	1	X
AFK62_RS00435|AFK62_00435	type VI secretion system tube protein Hcp	483	86387	1	2	3	4	5	6	7	8	9	X	X	1	1	10
AFK62_RS00440|AFK62_00440	hypothetical protein	678	87400	1	X	X	X	X	X	X	X	X	X	X	1	1	X
AFK62_RS00445|AFK62_00445	T6SS amidase immunity protein Tai4 family protein	312	88434	1	2	3	4	5	X	6	7	X	X	X	1	1	8
AFK62_RS00450|AFK62_00450	T6SS amidase immunity protein Tai4 family protein	399	88771	1	2	3	4	5	6	7	X	X	X	X	1	1	X
AFK62_RS00455|tagH|AFK62_00455	type VI secretion system-associated FHA domain protein TagH	1920	89399	1	2	3	X	4	5	6	X	X	X	X	1	1	X
AFK62_RS00460|AFK62_00460	protein phosphatase 2C domain-containing protein	795	91315	1	2	3	4	5	6	7	8	X	X	I	1	1	9
AFK62_RS00465|AFK62_00465	hypothetical protein	993	92128	1	2	3	4	5	6	7	X	X	8	X	1	1	X
AFK62_RS00470|AFK62_00470	type VI secretion system accessory protein TagJ	834	93146	1	2	3	4	5	6	7	X	X	X	X	1	1	X
AFK62_RS00475|tssE|AFK62_00475	type VI secretion system baseplate subunit TssE	570	93972	1	2	3	4	5	6	7	8	X	X	X	1	1	9
AFK62_RS00480|tssF|AFK62_00480	type VI secretion system baseplate subunit TssF	1872	94544	1	2	3	4	5	6	7	8	X	X	X	1	1	9
AFK62_RS00485|tssG|AFK62_00485	type VI secretion system baseplate subunit TssG	1044	96412	1	2	3	4	5	6	7	8	X	X	X	1	1	9
AFK62_RS00490|AFK62_00490	DUF4225 domain-containing protein	453	97525	1	X	X	X	X	X	X	X	X	X	X	1	1	X
AFK62_RS00495|AFK62_00495	hypothetical protein	318	98220	1	X	2	3	X	X	X	X	X	X	X	1	1	X
AFK62_RS00500|tssH|AFK62_00500	type VI secretion system ATPase TssH	2616	98584	1	2	3	4	5	6	7	I	X	X	X	1	1	8
AFK62_RS00505|AFK62_00505	serine/threonine-protein kinase	1413	101230	1	2	3	4	5	6	7	I	8	X	X	1	1	9
AFK62_RS00510|AFK62_00510	hypothetical protein	1467	102763	1	2	3	4	5	6	7	X	X	X	X	1	1	X
AFK62_RS00515|AFK62_00515	ankyrin repeat domain-containing protein	759	104226	1	2	3	4	5	6	7	X	X	X	I	1	1	X
AFK62_RS00520|tssI|AFK62_00520	type VI secretion system tip protein TssI/VgrG	2205	105126	1	2	X	3	4	I	I	X	X	X	X	1	5	6
AFK62_RS00525|AFK62_00525	hypothetical protein	333	107332	1	X	X	X	X	2	3	X	X	X	X	1	4	X
AFK62_RS00530|AFK62_00530	hypothetical protein	366	107681	1	X	X	X	X	2	3	X	X	X	X	1	1	X
AFK62_RS00535|AFK62_00535	DUF2169 domain-containing protein	2541	108194	1	X	2	X	X	3	4	X	X	X	X	1	1	X
AFK62_RS00540|AFK62_00540	pentapeptide repeat-containing protein	1071	110731	1	X	2	X	X	3	4	X	X	X	X	1	1	X
AFK62_RS00545|AFK62_00545	DUF3540 domain-containing protein	606	111811	1	X	2	X	X	3	4	X	X	X	X	1	1	X
AFK62_RS00550|AFK62_00550	DUF4150 domain-containing protein	393	112422	1	X	2	X	X	3	4	X	X	X	X	1	1	X
AFK62_RS00555|tssI|AFK62_00555	type VI secretion system tip protein TssI/VgrG	2139	113067	1	2	X	3	4	5	6	X	X	X	X	1	7	8
AFK62_RS00560|AFK62_00560	DUF2169 domain-containing protein	1152	115207	1	2	X	3	4	5	6	X	X	X	X	1	1	X
AFK62_RS00565|AFK62_00565	DUF4150 domain-containing protein	1296	116351	1	2	X	3	4	5	6	X	X	X	X	1	1	X
AFK62_RS00570|AFK62_00570	ankyrin repeat domain-containing protein	663	117744	1	2	X	3	4	5	6	X	X	X	X	1	1	X
AFK62_RS00575|AFK62_00575	RHS repeat-associated core domain-containing protein	3987	118581	1	2	X	3	4	5	I	X	X	X	X	1	6	X
AFK62_RS00580|AFK62_00580	hypothetical protein	462	122569	1	X	X	X	X	X	X	X	X	X	X	1	1	X
AFK62_RS20645	RHS repeat-associated core domain-containing protein	597	123346	1	X	X	X	X	X	X	X	X	X	X	1	1	X
AFK62_RS00585|AFK62_00585	hypothetical protein	282	123945	1	X	X	X	X	X	X	X	X	X	I	1	1	X
AFK62_RS00590|AFK62_00590	RHS repeat-associated core domain-containing protein	585	124481	1	X	X	X	X	X	X	X	X	X	X	1	1	X
AFK62_RS00595|AFK62_00595	hypothetical protein	450	125055	1	X	X	X	X	X	X	X	X	X	X	1	1	X
AFK62_RS00600|AFK62_00600	RHS domain-containing protein	749	125926	1	2	X	3	4	5	6	X	X	X	X	1	1	X
AFK62_RS21980	hypothetical protein	306	126750	1	X	X	X	X	X	X	X	X	X	X	1	1	X
AFK62_RS00605|AFK62_00605	hypothetical protein	318	127067	1	X	X	2	X	X	X	X	X	X	X	1	1	X
AFK62_RS22980	hypothetical protein	126	127450	1	X	X	X	X	X	X	X	X	X	X	1	1	X
AFK62_RS00615|AFK62_00615	RHS domain-containing protein	1279	127591	1	2	X	3	4	5	6	X	X	X	X	1	1	X
AFK62_RS00620|AFK62_00620	DUF4303 domain-containing protein	543	128869	1	2	X	3	4	5	X	X	X	X	X	1	1	X
AFK62_RS21985|AFK62_00625	RHS domain-containing protein	642	129466	1	2	X	3	4	5	6	X	X	X	X	1	1	X
AFK62_RS00630|AFK62_00630	hypothetical protein	300	130416	1	X	X	X	X	X	X	X	X	X	X	1	1	X
AFK62_RS22530	RHS repeat-associated core domain-containing protein	186	130811	1	2	X	3	4	5	6	X	X	X	7	1	1	X
AFK62_RS22730	hypothetical protein	456	131323	1	X	X	X	X	X	X	X	X	X	X	1	1	X
AFK62_RS21990	hypothetical protein	426	131988	1	X	X	X	X	X	X	X	X	X	X	1	1	X
AFK62_RS00645|AFK62_00645	DUF2947 family protein	450	132394	1	X	X	X	X	X	X	X	X	X	X	1	1	X
AFK62_RS22735	hypothetical protein	1068	133528	1	X	X	X	X	2	3	X	X	X	X	1	1	X
AFK62_RS00660|AFK62_00660	DUF4265 domain-containing protein	513	134685	1	X	X	X	X	2	3	X	X	X	X	1	1	X
AFK62_RS00665|AFK62_00665	hypothetical protein	540	135395	1	2	3	4	5	6	7	8	X	X	X	1	1	9
AFK62_RS00670|tssI|AFK62_00670	type VI secretion system tip protein TssI/VgrG	1929	136630	1	2	X	3	4	I	5	X	X	X	X	1	6	7
AFK62_RS00675|AFK62_00675	DcrB-related protein	432	138555	1	2	3	4	5	6	7	X	X	X	I	1	1	X
AFK62_RS00680|AFK62_00680	RHS repeat-associated core domain-containing protein	4548	138989	1	2	X	3	4	5	I	X	X	X	X	1	I	X
AFK62_RS00685|AFK62_00685	hypothetical protein	633	143547	1	2	X	X	X	X	X	X	X	X	X	1	1	X
AFK62_RS00690|AFK62_00690	RHS domain-containing protein	1629	144262	1	2	3	X	4	5	I	X	X	X	X	1	6	X
AFK62_RS00695|AFK62_00695	hypothetical protein	339	145916	1	2	X	X	X	X	X	X	X	X	X	1	1	X
AFK62_RS00700|AFK62_00700	RHS domain-containing protein	1356	146358	1	2	3	4	5	6	I	X	7	X	X	1	8	X
AFK62_RS22740	HNH endonuclease	306	147795	1	X	2	X	X	X	X	X	X	X	X	1	1	X
AFK62_RS00705|AFK62_00705	SMI1/KNR4 family protein	486	148111	1	X	2	X	X	X	X	X	X	X	X	1	1	X
AFK62_RS22660|AFK62_00710	RHS domain-containing protein	2631	148843	1	2	3	X	4	5	I	X	X	X	X	1	X	X
AFK62_RS00715|AFK62_00715	hypothetical protein	351	151489	1	X	X	X	X	X	X	X	X	X	X	1	1	X
AFK62_RS00720|AFK62_00720	hypothetical protein	246	152237	1	X	X	X	X	X	X	X	X	X	X	1	1	X
AFK62_RS00725|AFK62_00725	type IV secretion protein Rhs	507	152606	1	2	3	4	5	6	7	X	X	X	X	1	1	X
AFK62_RS22000	hypothetical protein	345	153139	1	X	X	X	X	X	X	X	X	X	X	1	1	X
AFK62_RS00735|AFK62_00735	hypothetical protein	456	153538	1	X	X	X	X	X	X	X	X	X	X	1	1	X
AFK62_RS00740|AFK62_00740	DUF4291 domain-containing protein	588	154055	1	X	X	X	X	X	X	X	X	X	X	1	1	X
AFK62_RS00745|AFK62_00745	hypothetical protein	375	155067	1	X	X	X	X	X	X	X	X	X	X	1	1	X
AFK62_RS20680	hypothetical protein	285	155930	1	2	X	X	X	X	3	X	X	X	X	1	1	X
AFK62_RS00750|AFK62_00750	SMI1/KNR4 family protein	537	156377	1	X	X	X	X	2	3	X	X	X	X	1	1	X
AFK62_RS00755|AFK62_00755	SMI1/KNR4 family protein	441	157251	1	2	3	4	X	5	6	X	X	X	I	1	1	X
AFK62_RS00760|AFK62_00760	DcrB-related protein	390	158277	1	2	3	4	5	6	7	X	X	X	X	1	1	X
AFK62_RS00765|tpiA|AFK62_00765	triose-phosphate isomerase	768	158725	1	2	3	4	5	6	7	8	9	10	11	1	1	8
AFK62_RS00770|AFK62_00770	YiiQ family protein	600	159599	1	2	3	4	5	6	7	8	9	X	10	1	1	11
AFK62_RS00775|AFK62_00775	DUF805 domain-containing protein	420	160313	1	2	3	4	5	6	7	X	8	X	X	1	1	X
AFK62_RS00780|fpr|AFK62_00780	ferredoxin--NADP(+) reductase	747	160733	1	2	3	4	5	6	7	8	9	10	11	1	1	12
AFK62_RS00785|glpX|AFK62_00785	class II fructose-bisphosphatase	1011	161573	1	2	3	4	5	6	7	8	9	10	11	1	1	12
AFK62_RS00790|mtlR|AFK62_00790	mannitol operon repressor MtlR	540	162696	1	2	3	4	5	6	7	8	9	10	I	1	1	11
AFK62_RS00795|mtlD|AFK62_00795	mannitol-1-phosphate 5-dehydrogenase	1149	163284	1	2	3	4	5	6	7	8	9	10	11	1	1	12
AFK62_RS00800|AFK62_00800	PTS mannitol transporter subunit IICBA	1926	164639	1	2	3	4	5	6	7	8	9	10	11	1	1	12
AFK62_RS00805|AFK62_00805	glutathione S-transferase	609	167097	1	2	3	4	5	6	7	8	9	10	11	1	1	12
AFK62_RS00810|selA|AFK62_00810	L-seryl-tRNA(Sec) selenium transferase	1383	167826	1	2	3	X	4	5	6	7	8	9	10	1	1	11
AFK62_RS00815|selB|AFK62_00815	selenocysteine-specific translation elongation factor	1848	169205	1	2	X	X	3	4	5	6	7	8	9	1	1	10
AFK62_RS00820|yiaY|AFK62_00820	L-threonine dehydrogenase	1152	171264	1	2	3	4	5	6	7	8	9	X	X	1	1	10
AFK62_RS00825|AFK62_00825	ROK family protein	873	172440	1	2	3	4	5	6	7	X	8	X	9	1	1	X
AFK62_RS00830|AFK62_00830	LysE family transporter	600	173470	1	2	3	4	5	6	7	X	X	X	X	1	1	X
AFK62_RS00835|fdhE|AFK62_00835	formate dehydrogenase accessory protein FdhE	930	174401	1	2	3	4	5	6	7	8	9	10	11	1	1	12
AFK62_RS00840|fdoI|AFK62_00840	formate dehydrogenase cytochrome b556 subunit	636	175327	1	2	3	4	5	6	7	8	9	10	11	1	1	12
AFK62_RS00845|fdxH|AFK62_00845	formate dehydrogenase subunit beta	903	175959	1	2	3	4	5	6	7	8	9	10	11	1	1	12
AFK62_RS00850|fdnG|AFK62_00850	formate dehydrogenase-N subunit alpha	3051	176874	1	2	3	4	5	6	7	8	9	10	11	1	1	12
AFK62_RS00860|fdhD|AFK62_00860	formate dehydrogenase accessory sulfurtransferase FdhD	843	180090	1	2	3	4	5	6	7	X	8	9	10	1	1	X
AFK62_RS00865|AFK62_00865	DUF1471 domain-containing protein	210	181063	1	2	3	4	5	6	7	8	9	10	X	1	1	11
AFK62_RS00870|AFK62_00870	AzlD domain-containing protein	324	181310	1	2	3	4	5	6	7	X	8	X	X	1	9	10
AFK62_RS00875|AFK62_00875	AzlC family ABC transporter permease	660	181633	1	2	3	4	5	6	I	7	8	9	10	1	1	11
AFK62_RS00880|AFK62_00880	XRE family transcriptional regulator	549	182398	1	2	3	4	5	6	7	8	9	10	X	1	11	12
AFK62_RS00885|AFK62_00885	LacI family DNA-binding transcriptional regulator	1008	183022	1	2	3	4	5	6	7	8	9	10	11	1	1	12
AFK62_RS00890|AFK62_00890	alpha-galactosidase	2130	184132	1	2	3	4	5	I	6	7	8	9	10	1	1	11
AFK62_RS00895|rhaM|AFK62_00895	L-rhamnose mutarotase	315	186487	1	2	3	4	5	6	7	X	8	9	10	1	1	X
AFK62_RS00900|fucO|AFK62_00900	lactaldehyde reductase	1149	186798	1	2	X	X	3	X	4	5	6	7	8	1	1	9
AFK62_RS00905|AFK62_00905	ABC transporter permease	1005	188109	1	X	X	X	X	X	2	3	4	5	X	1	1	6
AFK62_RS00910|AFK62_00910	ABC transporter permease	1002	189110	1	X	X	X	X	X	2	I	3	4	X	1	1	5
AFK62_RS00915|AFK62_00915	sugar ABC transporter ATP-binding protein	1512	190111	1	X	X	X	X	X	2	3	4	5	X	1	1	6
AFK62_RS00920|rhaS|AFK62_00920	rhamnose ABC transporter substrate-binding protein	993	191728	1	X	X	X	X	X	2	3	4	5	X	1	1	6
AFK62_RS00925|rhaD|AFK62_00925	rhamnulose-1-phosphate aldolase	825	192822	1	2	3	4	5	6	7	8	9	10	11	1	1	12
AFK62_RS00930|AFK62_00930	L-rhamnose isomerase	1257	193656	1	2	3	4	5	6	7	8	9	10	11	1	1	12
AFK62_RS00935|rhaB|AFK62_00935	rhamnulokinase	1473	194909	1	2	X	X	3	4	5	6	7	8	9	1	1	10
AFK62_RS00940|rhaS|AFK62_00940	HTH-type transcriptional activator RhaS	837	196683	1	2	3	4	5	6	7	8	9	10	11	1	1	12
AFK62_RS00945|rhaR|AFK62_00945	HTH-type transcriptional activator RhaR	852	197591	1	2	3	4	5	6	7	8	9	X	X	1	10	11
AFK62_RS00950|rhaT|AFK62_00950	L-rhamnose/proton symporter RhaT	1038	198439	1	2	3	4	5	6	7	X	X	X	8	1	1	X
AFK62_RS00955|sodA|AFK62_00955	superoxide dismutase [Mn]	621	199850	1	2	3	4	5	6	7	8	9	10	11	1	1	12
AFK62_RS00960|yiiM|AFK62_00960	6-hydroxyaminopurine reductase	678	200541	1	2	3	4	5	6	7	8	9	X	I	1	1	10
AFK62_RS00965|lldD|AFK62_00965	FMN-dependent L-lactate dehydrogenase LldD	1206	201292	1	2	3	X	4	5	6	7	8	9	10	1	1	11
AFK62_RS00970|lldR|AFK62_00970	transcriptional regulator LldR	786	202497	1	2	3	4	5	6	7	8	9	10	11	1	1	12
AFK62_RS00975|lldP|AFK62_00975	L-lactate permease	1656	203279	1	2	3	4	5	6	7	8	9	10	11	1	1	12
AFK62_RS00980|AFK62_00980	YibL family ribosome-associated protein	363	205430	1	2	3	4	5	6	7	8	9	10	11	1	1	12
AFK62_RS00985|glpK|AFK62_00985	glycerol kinase GlpK	1518	205922	1	2	3	4	5	6	7	8	9	10	11	1	1	12
AFK62_RS00990|AFK62_00990	MIP/aquaporin family protein	849	207460	1	2	3	4	5	6	7	8	9	10	11	1	1	12
AFK62_RS00995|zapB|AFK62_00995	septal ring assembly protein ZapB	240	208743	1	2	3	4	5	6	7	8	9	10	11	1	1	8
AFK62_RS01000|rraA|AFK62_01000	ribonuclease E activity regulator RraA	486	209032	1	2	3	4	5	6	7	8	9	10	11	1	1	8
AFK62_RS01005|menA|AFK62_01005	1,4-dihydroxy-2-naphthoate polyprenyltransferase	933	209610	1	2	3	4	5	6	7	8	9	10	11	1	1	12
AFK62_RS01010|hslU|AFK62_01010	HslU--HslV peptidase ATPase subunit	1332	210723	1	2	3	4	5	6	7	8	9	10	11	1	1	12
AFK62_RS01015|hslV|AFK62_01015	ATP-dependent protease subunit HslV	531	212065	1	2	3	4	5	6	7	8	9	10	11	1	1	12
AFK62_RS01020|ftsN|AFK62_01020	cell division protein FtsN	1035	212687	1	2	3	4	5	6	7	X	X	X	X	1	1	X
AFK62_RS01025|cytR|AFK62_01025	DNA-binding transcriptional regulator CytR	1035	213808	1	2	3	4	5	6	7	8	9	10	11	1	1	12
AFK62_RS01030|priA|AFK62_01030	primosomal protein N'	2196	214998	1	2	3	4	5	6	7	8	9	10	11	1	1	12
AFK62_RS01035|rpmE|AFK62_01035	50S ribosomal protein L31	213	217397	1	1	2	2	3	1	1	4	5	X	6	1	1	7
AFK62_RS01040|metJ|AFK62_01040	met regulon transcriptional regulator MetJ	318	217702	1	2	3	4	5	6	7	8	9	10	11	1	1	8
AFK62_RS01045|metB|AFK62_01045	cystathionine gamma-synthase	1155	218301	1	2	3	4	5	6	7	8	9	10	11	1	1	12
AFK62_RS01050|AFK62_01050	bifunctional aspartate kinase/homoserine dehydrogenase II	2433	219465	1	2	3	4	5	6	I	7	8	9	10	1	1	11
AFK62_RS01055|metF|AFK62_01055	methylenetetrahydrofolate reductase	906	222297	1	2	3	4	5	I	6	7	8	9	10	1	1	11
AFK62_RS01060|AFK62_01060	PAS domain-containing methyl-accepting chemotaxis protein	1290	223566	1	2	3	4	5	6	7	X	X	X	X	1	1	X
AFK62_RS01065|mqo|AFK62_01065	malate dehydrogenase (quinone)	1659	225130	1	2	3	4	5	6	7	8	9	10	11	1	1	12
AFK62_RS22020	hypothetical protein	387	227086	1	X	X	X	X	X	X	X	X	X	X	1	1	X
AFK62_RS01070|AFK62_01070	fimbrial protein	558	227457	1	2	3	4	5	6	X	X	X	X	X	1	1	X
AFK62_RS01075|AFK62_01075	fimbria/pilus periplasmic chaperone	699	228068	1	2	3	4	5	6	X	X	X	X	X	1	1	X
AFK62_RS01080|AFK62_01080	fimbria/pilus outer membrane usher protein	2670	228811	1	2	3	4	5	6	X	X	X	X	X	1	1	X
AFK62_RS01085|AFK62_01085	fimbrial protein	1131	231548	1	2	3	4	5	6	X	X	X	X	X	1	1	X
AFK62_RS01090|ppc|AFK62_01090	phosphoenolpyruvate carboxylase	2652	232744	1	2	3	X	4	5	6	7	8	9	10	1	1	11
AFK62_RS01095|argE|AFK62_01095	acetylornithine deacetylase	1152	235957	1	2	3	4	5	6	7	8	9	10	11	1	1	12
AFK62_RS01100|argC|AFK62_01100	N-acetyl-gamma-glutamyl-phosphate reductase	1005	237289	1	2	3	4	5	6	7	8	9	10	11	1	1	12
AFK62_RS01105|argB|AFK62_01105	acetylglutamate kinase	777	238308	1	2	3	4	5	6	7	8	9	10	11	1	1	12
AFK62_RS01110|AFK62_01110	argininosuccinate synthase	1218	239110	1	2	3	4	5	6	7	8	9	10	11	1	12	13
AFK62_RS01115|argH|AFK62_01115	argininosuccinate lyase	1374	240454	1	2	3	4	5	6	7	8	9	10	11	1	1	12
AFK62_RS01120|oxyR|AFK62_01120	DNA-binding transcriptional regulator OxyR	918	242112	1	2	3	4	5	6	7	8	9	10	11	1	1	12
AFK62_RS01125|sthA|AFK62_01125	Si-specific NAD(P)(+) transhydrogenase	1401	243012	1	2	3	4	5	6	7	8	9	10	11	1	1	12
AFK62_RS01130|fabR|AFK62_01130	HTH-type transcriptional repressor FabR	639	244606	1	2	3	4	5	6	7	8	9	10	11	1	1	12
AFK62_RS01135|AFK62_01135	YijD family membrane protein	360	245255	1	2	3	4	5	6	7	8	9	10	X	1	1	11
AFK62_RS01140|trmA|AFK62_01140	tRNA (uridine(54)-C5)-methyltransferase TrmA	1104	245650	1	2	3	4	5	6	7	8	9	10	11	1	1	12
AFK62_RS01145|btuB|AFK62_01145	TonB-dependent vitamin B12 receptor BtuB	1851	247126	1	X	X	X	X	X	X	2	X	X	X	1	1	X
AFK62_RS01150|murI|AFK62_01150	glutamate racemase	852	248921	1	2	3	4	5	6	7	8	9	10	11	1	1	12
AFK62_RS01190|hdfR|AFK62_01190	HTH-type transcriptional regulator HdfR	822	255537	1	2	3	4	5	6	7	8	9	10	X	1	1	11
AFK62_RS01195|AFK62_01195	DUF413 domain-containing protein	339	256478	1	2	3	4	5	6	7	8	9	10	11	1	1	8
AFK62_RS01200|AFK62_01200	YifB family Mg chelatase-like AAA ATPase	1521	256896	1	X	2	3	4	5	6	X	7	X	X	1	1	X
AFK62_RS20690|ilvL	ilv operon leader peptide	99	258768	1	1	1	1	1	1	2	3	3	4	5	1	1	3
AFK62_RS01205|ilvG|AFK62_01205	acetolactate synthase 2 catalytic subunit	1647	259005	1	2	3	4	5	6	7	8	9	10	11	1	1	12
AFK62_RS01210|ilvM|AFK62_01210	acetolactate synthase 2 small subunit	264	260648	1	2	3	4	5	6	7	8	9	10	11	1	1	8
AFK62_RS01215|AFK62_01215	branched-chain amino acid transaminase	930	260932	1	2	3	4	5	6	7	8	9	10	11	1	1	8
AFK62_RS01220|ilvD|AFK62_01220	dihydroxy-acid dehydratase	1851	261928	1	2	3	4	5	6	7	8	9	10	11	1	1	12
AFK62_RS01225|ilvA|AFK62_01225	threonine ammonia-lyase, biosynthetic	1545	263781	1	2	3	4	5	6	7	8	9	10	11	1	12	13
AFK62_RS01230|ilvY|AFK62_01230	HTH-type transcriptional activator IlvY	933	265322	1	2	3	4	5	6	7	8	9	10	11	1	1	12
AFK62_RS01235|ilvC|AFK62_01235	ketol-acid reductoisomerase	1476	266479	1	2	3	4	5	6	7	8	9	10	11	1	1	12
AFK62_RS01240|ppiC|AFK62_01240	peptidylprolyl isomerase PpiC	282	268200	1	2	3	X	4	5	6	7	8	9	10	1	1	11
AFK62_RS01245|rep|AFK62_01245	DNA helicase Rep	2022	268600	1	2	3	4	5	6	7	8	9	10	11	1	1	12
AFK62_RS01250|gppA|AFK62_01250	guanosine-5'-triphosphate,3'-diphosphate diphosphatase	1485	270683	1	2	3	4	5	6	7	8	9	10	11	1	1	12
AFK62_RS01255|rhlB|AFK62_01255	ATP-dependent RNA helicase RhlB	1266	272173	1	2	3	4	5	6	7	8	9	10	11	1	1	12
AFK62_RS01260|trxA|AFK62_01260	thioredoxin TrxA	330	273556	1	2	3	3	4	5	6	7	8	9	10	1	1	X
AFK62_RS01265|rho|AFK62_01265	transcription termination factor Rho	1260	274242	1	2	3	4	5	6	7	8	9	10	11	1	1	12
AFK62_RS01270|wecA|AFK62_01270	UDP-N-acetylglucosamine--undecaprenyl-phosphate N-acetylglucosaminephosphotransferase	1101	275752	1	2	3	4	5	6	7	8	9	10	11	1	1	12
AFK62_RS01275|wzzE|AFK62_01275	ECA polysaccharide chain length modulation protein	1050	276870	1	2	3	4	5	6	7	8	X	9	10	1	1	11
AFK62_RS01280|wecB|AFK62_01280	UDP-N-acetylglucosamine 2-epimerase (non-hydrolyzing)	1131	277977	1	2	3	4	5	6	7	8	9	10	11	1	1	12
AFK62_RS01285|wecC|AFK62_01285	UDP-N-acetyl-D-mannosamine dehydrogenase	1263	279104	1	2	3	4	5	6	7	8	9	10	11	1	1	12
AFK62_RS01290|rffG|AFK62_01290	dTDP-glucose 4,6-dehydratase	1068	280363	1	X	2	3	4	5	6	X	X	7	8	1	1	X
AFK62_RS01295|rfbA|AFK62_01295	glucose-1-phosphate thymidylyltransferase RfbA	882	281449	1	X	2	3	4	5	6	X	X	7	8	1	1	X
AFK62_RS01300|rffC|wecD|AFK62_01300	dTDP-4-amino-4,6-dideoxy-D-galactose acyltransferase	684	282308	1	2	3	4	5	6	7	X	X	X	X	1	1	X
AFK62_RS01305|rffA|fcnA; wecE|AFK62_01305	dTDP-4-amino-4,6-dideoxygalactose transaminase	1131	282997	1	2	X	3	4	5	6	7	8	9	10	1	1	11
AFK62_RS01310|wzxE|AFK62_01310	lipid III flippase WzxE	1251	284129	1	2	3	4	5	6	7	8	9	10	11	1	1	12
AFK62_RS01315|AFK62_01315	TDP-N-acetylfucosamine:lipid II N-acetylfucosaminyltransferase	1077	285376	1	2	3	4	5	6	7	8	9	10	X	1	1	11
AFK62_RS01320|wzyE|AFK62_01320	ECA oligosaccharide polymerase	1365	286449	1	2	3	4	5	6	7	8	9	10	11	1	12	13
AFK62_RS01325|rffM|AFK62_01325	lipopolysaccharide N-acetylmannosaminouronosyltransferase	741	287827	1	2	3	4	5	6	7	8	9	X	10	1	1	11
AFK62_RS01330|AFK62_01330	amino acid permease	1386	288791	1	2	3	4	5	6	7	8	9	10	11	1	1	12
AFK62_RS01355|hemY|AFK62_01355	protoheme IX biogenesis protein HemY	1197	291455	1	2	3	4	5	6	7	8	9	10	11	1	1	12
AFK62_RS01360|hemX|AFK62_01360	uroporphyrinogen-III C-methyltransferase	1194	292651	1	2	3	4	5	6	7	8	9	10	11	1	1	12
AFK62_RS01365|hemD|AFK62_01365	uroporphyrinogen-III synthase	741	293865	1	2	X	3	4	5	6	7	8	9	10	1	1	11
AFK62_RS01370|hemC|AFK62_01370	hydroxymethylbilane synthase	942	294602	1	2	3	4	5	6	7	8	9	10	11	1	1	12
AFK62_RS01375|cyaA|AFK62_01375	class I adenylate cyclase	2547	295825	1	2	3	4	5	6	7	8	I	9	10	1	1	11
AFK62_RS01380|cyaY|AFK62_01380	iron donor protein CyaY	321	298372	1	2	3	4	5	6	7	8	9	10	11	1	1	12
AFK62_RS01385|AFK62_01385	lipoprotein	204	298859	1	2	3	4	5	6	7	8	X	X	9	1	1	10
AFK62_RS01390|dapF|AFK62_01390	diaminopimelate epimerase	825	299096	1	2	3	4	5	6	7	8	9	10	11	1	1	12
AFK62_RS01395|AFK62_01395	DUF484 domain-containing protein	705	299917	1	2	3	4	5	6	7	X	8	X	9	1	1	X
AFK62_RS01400|xerC|AFK62_01400	tyrosine recombinase XerC	906	300618	1	2	3	4	5	6	7	8	X	X	9	1	1	10
AFK62_RS01405|yigB|AFK62_01405	5-amino-6-(5-phospho-D-ribitylamino)uracil phosphatase YigB	717	301523	1	2	3	4	5	6	7	8	9	10	11	1	1	12
AFK62_RS01410|uvrD|mutU; recL|AFK62_01410	DNA helicase II	2163	302376	1	2	3	4	5	6	7	8	9	10	11	1	1	12
AFK62_RS01415|corA|AFK62_01415	magnesium/cobalt transporter CorA	951	305026	1	2	3	4	5	6	7	8	9	10	11	1	1	12
AFK62_RS01420|AFK62_01420	DUF2628 domain-containing protein	396	306033	1	2	3	4	5	6	7	X	X	X	X	1	1	X
AFK62_RS01425|AFK62_01425	hypothetical protein	387	306496	1	2	3	4	5	6	7	X	X	X	X	1	1	X
AFK62_RS01430|rarD|AFK62_01430	EamA family transporter RarD	894	307067	1	2	3	4	5	6	7	8	9	10	11	1	1	12
AFK62_RS01435|AFK62_01435	acyl-CoA thioesterase YigI	471	308013	1	2	3	4	5	6	7	8	X	9	X	1	1	10
AFK62_RS01440|pldA|AFK62_01440	phospholipase A	870	308662	1	2	3	4	5	6	7	8	9	10	11	1	1	12
AFK62_RS01445|recQ|AFK62_01445	ATP-dependent DNA helicase RecQ	1830	309599	1	2	3	4	5	6	7	8	9	10	11	1	1	12
AFK62_RS01450|rhtC|AFK62_01450	threonine export protein RhtC	621	311488	1	2	X	3	4	5	6	7	8	9	10	1	1	11
AFK62_RS01455|rhtB|AFK62_01455	homoserine/homoserine lactone efflux protein	621	312109	1	2	3	4	5	6	7	8	9	10	11	1	1	12
AFK62_RS01460|pldB|AFK62_01460	lysophospholipase L2	993	312840	1	2	3	4	5	6	7	8	9	10	11	1	1	12
AFK62_RS01465|yigL|AFK62_01465	sugar/pyridoxal phosphate phosphatase YigL	801	313882	1	2	3	4	5	6	7	8	9	X	X	1	1	10
AFK62_RS01470|AFK62_01470	carboxylate/amino acid/amine transporter	900	314792	1	2	3	4	5	6	7	8	9	10	11	1	1	12
AFK62_RS01475|metR|AFK62_01475	HTH-type transcriptional regulator MetR	954	315579	1	2	3	4	5	6	7	8	9	10	11	1	1	12
AFK62_RS01480|metE|AFK62_01480	5-methyltetrahydropteroyltriglutamate-- homocysteine S-methyltransferase	2262	316856	1	2	3	4	5	6	7	8	9	10	11	1	1	12
AFK62_RS01485|AFK62_01485	dienelactone hydrolase family protein	819	319265	1	2	3	4	5	6	7	8	9	10	I	1	1	11
AFK62_RS01490|udp|AFK62_01490	uridine phosphorylase	756	320343	1	2	3	4	5	6	7	8	9	10	11	1	1	12
AFK62_RS01495|rmuC|AFK62_01495	DNA recombination protein RmuC	1434	321251	1	2	3	4	5	6	7	I	8	9	10	1	1	11
AFK62_RS01500|ubiE|AFK62_01500	bifunctional demethylmenaquinone methyltransferase/2-methoxy-6-polyprenyl-1,4-benzoquinol methylase UbiE	756	322774	1	2	3	4	5	6	7	8	9	10	11	1	1	12
AFK62_RS01505|AFK62_01505	SCP2 domain-containing protein	606	323541	1	2	3	4	5	6	7	8	9	X	I	1	1	10
AFK62_RS01510|ubiB|AFK62_01510	ubiquinone biosynthesis regulatory protein kinase UbiB	1641	324143	1	2	3	4	5	6	7	8	9	10	11	1	1	12
AFK62_RS01515|AFK62_01515	Sec-independent protein translocase subunit TatA	264	325860	1	2	3	4	5	6	7	8	9	X	X	1	1	10
AFK62_RS01520|tatB|AFK62_01520	Sec-independent protein translocase protein TatB	573	326127	1	2	3	4	5	6	7	8	9	10	11	1	1	12
AFK62_RS01525|tatC|AFK62_01525	Sec-independent protein translocase subunit TatC	762	326701	1	2	3	4	5	6	7	8	9	10	11	1	1	12
AFK62_RS01530|tatD|AFK62_01530	3'-5' ssDNA/RNA exonuclease TatD	792	327503	1	2	3	4	5	6	7	8	9	10	X	1	11	12
AFK62_RS01535|AFK62_01535	hypothetical protein	333	328417	1	X	X	X	2	X	X	X	X	X	X	1	1	X
AFK62_RS01540|rfaH|AFK62_01540	transcription/translation regulatory transformer protein RfaH	489	328794	1	2	3	4	5	6	7	X	X	X	X	1	1	X
AFK62_RS01545|ubiD|AFK62_01545	4-hydroxy-3-polyprenylbenzoate decarboxylase	1485	329466	1	2	3	4	5	6	7	8	9	10	11	1	1	12
AFK62_RS01550|fre|AFK62_01550	NAD(P)H-flavin reductase	702	330996	1	2	3	4	5	6	7	8	9	10	11	1	1	8
AFK62_RS01555|AFK62_01555	hypothetical protein	348	331726	1	2	3	4	5	6	7	X	X	X	X	1	1	X
AFK62_RS01560|fadA|AFK62_01560	acetyl-CoA C-acyltransferase FadA	1164	332372	1	2	3	4	5	6	7	8	9	10	11	1	1	12
AFK62_RS01565|fadB|AFK62_01565	fatty acid oxidation complex subunit alpha FadB	2190	333546	1	2	3	4	5	6	7	8	9	10	11	1	1	12
AFK62_RS01570|pepQ|AFK62_01570	Xaa-Pro dipeptidase	1332	335925	1	2	3	4	5	6	7	8	9	10	11	1	1	12
AFK62_RS01575|AFK62_01575	IMPACT family protein	612	337256	1	2	3	4	5	6	7	8	9	10	11	1	1	12
AFK62_RS01580|trkH|AFK62_01580	Trk system potassium transporter TrkH	1452	337907	1	2	3	4	5	6	7	8	9	10	11	1	1	12
AFK62_RS01585|hemG|AFK62_01585	menaquinone-dependent protoporphyrinogen IX dehydrogenase	534	339372	1	2	3	4	5	6	7	X	X	X	X	1	1	X
AFK62_RS01615|murB|AFK62_01615	UDP-N-acetylmuramate dehydrogenase	1029	345547	1	2	3	4	5	6	7	X	X	8	X	1	1	X
AFK62_RS01620|birA|AFK62_01620	bifunctional biotin--[acetyl-CoA-carboxylase] ligase/biotin operon repressor BirA	963	346572	1	X	2	3	4	5	6	X	7	X	8	1	1	X
AFK62_RS01625|coaA|AFK62_01625	type I pantothenate kinase	951	347570	1	2	3	4	5	6	7	8	9	10	11	1	1	8
AFK62_RS01650|tuf|AFK62_01650	elongation factor Tu	1185	349605	1	2	3	X	4	I	I	I	I	I	I	1	I	I
AFK62_RS01655|secE|AFK62_01655	preprotein translocase subunit SecE	384	351024	1	2	3	4	5	6	7	8	9	10	11	1	1	8
AFK62_RS01660|nusG|AFK62_01660	transcription termination/antitermination protein NusG	546	351409	1	2	3	4	5	6	7	8	9	10	11	1	1	12
AFK62_RS01665|rplK|AFK62_01665	50S ribosomal protein L11	429	352106	1	2	3	4	5	6	7	8	9	10	11	1	1	12
AFK62_RS01670|rplA|AFK62_01670	50S ribosomal protein L1	705	352538	1	2	3	4	5	6	7	8	9	10	11	1	1	12
AFK62_RS01675|rplJ|AFK62_01675	50S ribosomal protein L10	498	353535	1	2	2	3	4	5	6	7	8	9	10	1	1	7
AFK62_RS01680|rplL|AFK62_01680	50S ribosomal protein L7/L12	369	354099	1	2	3	4	5	6	7	8	8	9	10	1	1	8
AFK62_RS01685|rpoB|AFK62_01685	DNA-directed RNA polymerase subunit beta	4029	354785	1	2	3	4	5	6	7	8	9	10	11	1	1	12
AFK62_RS01690|rpoC|AFK62_01690	DNA-directed RNA polymerase subunit beta'	4224	358890	1	2	3	4	5	6	7	8	9	10	11	1	1	12
AFK62_RS01695|AFK62_01695	alpha/beta fold hydrolase	1083	363256	1	2	3	4	5	X	6	X	X	X	7	1	1	X
AFK62_RS20710	AraC family transcriptional regulator	1050	364238	1	2	3	X	4	X	5	X	X	X	X	1	1	X
AFK62_RS01705|AFK62_01705	PTS lactose/cellobiose transporter subunit IIA	318	365459	1	2	3	4	5	6	7	8	X	9	10	1	1	11
AFK62_RS01710|AFK62_01710	PTS sugar transporter subunit IIB	309	365777	1	2	3	4	5	6	7	8	9	10	11	1	1	8
AFK62_RS01715|thiH|AFK62_01715	2-iminoacetate synthase ThiH	1134	366399	1	2	3	4	5	6	7	I	8	9	10	1	1	11
AFK62_RS01720|thiG|AFK62_01720	thiazole synthase	771	367529	1	2	3	4	5	6	7	8	X	9	10	1	1	X
AFK62_RS01725|thiS|AFK62_01725	sulfur carrier protein ThiS	201	368301	1	2	3	4	5	6	7	X	X	X	X	1	1	X
AFK62_RS01730|AFK62_01730	HesA/MoeB/ThiF family protein	750	368491	1	2	3	4	5	6	7	8	9	X	X	1	1	10
AFK62_RS01735|thiE|AFK62_01735	thiamine phosphate synthase	636	369233	1	2	3	4	5	6	7	8	9	10	I	1	1	11
AFK62_RS01740|thiC|AFK62_01740	phosphomethylpyrimidine synthase ThiC	1902	369865	1	2	3	4	5	6	7	8	9	10	11	1	1	12
AFK62_RS01745|AFK62_01745	Rsd/AlgQ family anti-sigma factor	504	372045	1	2	3	4	5	I	6	7	8	X	I	1	1	9
AFK62_RS01750|nudC|AFK62_01750	NAD(+) diphosphatase	774	372651	1	2	3	4	5	6	7	8	9	10	11	1	1	12
AFK62_RS01755|hemE|AFK62_01755	uroporphyrinogen decarboxylase	1065	373465	1	2	3	4	5	6	7	8	9	10	11	1	1	12
AFK62_RS01760|nfi|AFK62_01760	deoxyribonuclease V	672	374539	1	2	3	4	5	6	7	8	9	10	11	1	1	12
AFK62_RS01765|AFK62_01765	YjaG family protein	591	375254	1	2	3	4	5	6	7	8	9	10	11	1	1	12
AFK62_RS01770|hupA|AFK62_01770	DNA-binding protein HU-alpha	273	376031	1	2	3	4	4	5	2	6	7	8	9	1	1	6
AFK62_RS01775|AFK62_01775	DUF1481 domain-containing protein	693	376315	1	2	3	4	5	6	7	8	9	X	X	1	1	10
AFK62_RS01780|purD|AFK62_01780	phosphoribosylamine--glycine ligase	1299	377073	1	2	3	4	5	6	7	8	9	10	11	1	1	12
AFK62_RS01785|purH|AFK62_01785	bifunctional phosphoribosylaminoimidazolecarboxamide formyltransferase/IMP cyclohydrolase	1590	378385	1	2	3	4	5	6	7	8	9	10	11	1	1	12
AFK62_RS01825|AFK62_01820	amino acid ABC transporter ATP-binding protein	759	386123	1	2	3	4	5	6	I	X	X	X	7	1	I	X
AFK62_RS01830|AFK62_01825	amino acid ABC transporter permease	1098	386890	1	2	3	4	5	6	7	8	9	10	11	1	1	12
AFK62_RS01835|AFK62_01830	amino acid ABC transporter permease	1182	387991	1	2	3	4	5	6	7	8	X	9	10	1	1	11
AFK62_RS01840|AFK62_01835	amino acid ABC transporter substrate-binding protein	1026	389242	1	2	3	4	5	6	7	8	9	10	11	1	1	12
AFK62_RS01845|AFK62_01840	hypothetical protein	222	390743	1	2	3	4	5	6	7	8	9	10	11	1	1	12
AFK62_RS01850|AFK62_01845	efflux RND transporter permease subunit	3120	391303	1	2	3	4	5	6	7	8	9	10	11	1	1	12
AFK62_RS01855|AFK62_01850	efflux RND transporter periplasmic adaptor subunit	1143	394432	1	2	3	4	5	6	7	8	X	X	X	1	1	9
AFK62_RS01860|envR|AFK62_01855	acrEF/envCD operon transcriptional regulator	636	395954	1	2	3	4	5	6	7	X	X	X	I	1	1	X
AFK62_RS01865|AFK62_01860	EAL domain-containing protein	2103	396633	1	2	3	4	5	6	7	8	X	9	10	1	1	11
AFK62_RS01870|fis|AFK62_01865	DNA-binding transcriptional regulator Fis	297	399064	1	2	3	4	5	4	6	7	8	9	10	1	1	11
AFK62_RS01875|dusB|AFK62_01870	tRNA dihydrouridine synthase DusB	966	399386	1	2	3	4	5	6	7	8	9	10	11	1	1	12
AFK62_RS01880|AFK62_01875	carbonic anhydrase family protein	741	400725	1	X	2	3	4	5	6	7	8	X	I	1	1	9
AFK62_RS01885|prmA|AFK62_01880	50S ribosomal protein L11 methyltransferase	882	401642	1	2	3	4	5	6	7	8	9	10	11	1	1	12
AFK62_RS01890|panF|AFK62_01885	sodium/pantothenate symporter	1455	402532	1	2	3	4	5	6	7	8	9	10	11	1	1	12
AFK62_RS01895|AFK62_01890	DUF997 family protein	243	403976	1	2	3	4	5	6	7	8	9	10	I	1	1	8
AFK62_RS01900|accC|AFK62_01895	acetyl-CoA carboxylase biotin carboxylase subunit	1350	404324	1	2	3	4	5	6	7	8	9	10	11	1	1	12
AFK62_RS01905|accB|AFK62_01900	acetyl-CoA carboxylase biotin carboxyl carrier protein	474	405684	1	2	3	4	5	6	7	8	9	10	11	1	1	12
AFK62_RS01910|aroQ|AFK62_01905	type II 3-dehydroquinate dehydratase	453	406179	1	2	3	4	5	6	7	8	9	10	11	1	1	8
AFK62_RS01915|msrQ|AFK62_01910	protein-methionine-sulfoxide reductase heme-binding subunit MsrQ	603	406863	1	2	3	4	5	6	7	8	9	10	11	1	1	12
AFK62_RS01920|msrP|AFK62_01915	protein-methionine-sulfoxide reductase catalytic subunit MsrP	1005	407466	1	2	3	4	5	I	6	7	8	9	10	1	1	11
AFK62_RS01925|AFK62_01920	MDR family oxidoreductase	975	408574	1	2	3	4	5	6	7	8	9	X	X	1	10	8
AFK62_RS01930|csrD|AFK62_01925	RNase E specificity factor CsrD	1941	409781	1	2	3	4	5	6	7	8	9	10	11	1	1	12
AFK62_RS22030	hypothetical protein	186	411795	1	2	3	4	5	6	7	X	X	X	I	1	1	X
AFK62_RS01935|mreB|AFK62_01930	rod shape-determining protein MreB	1044	412030	1	2	3	4	5	6	7	8	9	10	11	1	1	12
AFK62_RS01940|mreC|AFK62_01935	rod shape-determining protein MreC	1014	413135	1	2	3	4	5	6	7	I	8	9	10	1	1	11
AFK62_RS01945|mreD|AFK62_01940	rod shape-determining protein MreD	489	414148	1	2	3	4	5	6	7	8	9	X	10	1	11	8
AFK62_RS01950|AFK62_01945	nucleoside triphosphate pyrophosphatase	576	414646	1	2	3	4	5	6	7	8	9	10	X	1	11	12
AFK62_RS01955|rng|AFK62_01950	ribonuclease G	1470	415227	1	2	3	4	5	6	7	8	9	10	11	1	1	12
AFK62_RS01960|yhdP|AFK62_01955	AsmA2 domain-containing protein YhdP	3801	416757	1	2	3	4	5	6	7	I	8	9	10	1	1	11
AFK62_RS01965|tldD|AFK62_01960	metalloprotease TldD	1446	420643	1	2	3	4	5	6	7	8	9	10	11	1	1	12
AFK62_RS01970|aaeR|AFK62_01965	HTH-type transcriptional activator AaeR	945	422128	1	2	3	4	5	6	7	8	9	X	10	1	1	11
AFK62_RS01975|aaeX|AFK62_01970	p-hydroxybenzoic acid efflux pump operon protein AaeX	204	423248	1	2	3	4	5	6	7	8	9	X	X	1	1	8
AFK62_RS01980|aaeA|AFK62_01975	p-hydroxybenzoic acid efflux pump subunit AaeA	933	423459	1	2	3	4	5	6	7	8	X	9	10	1	1	11
AFK62_RS01985|aaeB|AFK62_01980	p-hydroxybenzoic acid efflux pump subunit AaeB	1968	424397	1	2	3	4	5	6	7	8	9	10	11	1	1	12
AFK62_RS01990|AFK62_01985	NAD-dependent succinate-semialdehyde dehydrogenase	1455	426448	1	2	3	4	5	6	7	8	9	10	11	1	1	12
AFK62_RS01995|AFK62_01990	hypothetical protein	273	427952	1	2	3	4	5	6	7	X	8	X	X	1	1	X
AFK62_RS02000|yhcN|AFK62_01995	peroxide/acid stress response protein YhcN	267	428295	1	2	3	4	5	6	7	8	9	X	10	1	1	11
AFK62_RS02005|yhcN|AFK62_02000	peroxide/acid stress response protein YhcN	264	428679	1	2	3	X	4	5	6	X	X	X	7	1	1	X
AFK62_RS02010|argR|AFK62_02005	transcriptional regulator ArgR	471	429305	1	2	3	4	5	6	7	8	9	10	11	1	1	8
AFK62_RS02015|mdh|AFK62_02010	malate dehydrogenase	939	430211	1	2	3	4	5	6	7	8	9	10	11	1	1	12
AFK62_RS02020|degS|AFK62_02015	outer membrane-stress sensor serine endopeptidase DegS	1068	431210	1	2	3	4	5	6	7	8	9	10	11	1	1	12
AFK62_RS02025|degQ|AFK62_02020	serine endoprotease DegQ	1368	432368	1	2	3	4	5	6	7	8	9	10	11	1	1	12
AFK62_RS02030|zapG|AFK62_02025	Z-ring associated protein ZapG	399	433910	1	2	3	4	5	6	7	8	9	10	11	1	1	8
AFK62_RS02035|zapE|AFK62_02030	cell division protein ZapE	1131	434512	1	2	3	4	5	6	7	8	9	10	11	1	1	12
AFK62_RS02040|rplM|AFK62_02035	50S ribosomal protein L13	429	435892	1	2	3	4	4	5	6	7	8	9	10	1	1	7
AFK62_RS02045|rpsI|AFK62_02040	30S ribosomal protein S9	393	436335	1	1	1	2	3	4	5	6	7	8	9	1	1	6
AFK62_RS02050|sspA|AFK62_02045	stringent starvation protein SspA	645	437042	1	2	3	4	5	6	7	8	9	10	11	1	1	12
AFK62_RS02055|sspB|AFK62_02050	ClpXP protease specificity-enhancing factor	492	437692	1	2	3	4	5	6	7	8	9	10	11	1	1	12
AFK62_RS02060|AFK62_02055	autotransporter outer membrane beta-barrel domain-containing protein	2478	438276	1	X	2	3	4	5	6	X	X	X	X	1	7	X
AFK62_RS02065|AFK62_02060	glutamate synthase small subunit	1419	441170	1	2	3	4	5	6	7	8	9	10	11	1	1	12
AFK62_RS02070|gltB|AFK62_02065	glutamate synthase large subunit	4461	442602	1	2	3	4	5	6	7	8	9	10	11	1	1	12
AFK62_RS02075|AFK62_02070	TIGR01212 family radical SAM protein	936	447744	1	2	3	4	5	6	7	8	9	10	11	1	1	8
AFK62_RS02080|arcB|AFK62_02075	aerobic respiration two-component sensor histidine kinase ArcB	2340	448791	1	2	3	4	5	6	7	8	9	10	11	1	1	12
AFK62_RS02085|elbB|AFK62_02080	isoprenoid biosynthesis glyoxalase ElbB	654	451367	1	2	3	4	5	6	7	8	9	X	10	1	1	11
AFK62_RS02090|mtgA|AFK62_02085	monofunctional biosynthetic peptidoglycan transglycosylase	726	452017	1	2	3	4	5	6	7	X	8	X	X	1	1	X
AFK62_RS02095|npr|AFK62_02090	PTS phosphocarrier protein NPr	273	452757	1	2	3	4	5	6	7	X	8	9	10	1	1	X
AFK62_RS02100|rapZ|AFK62_02095	RNase adapter RapZ	855	453026	1	2	3	4	5	6	7	8	9	10	11	1	1	12
AFK62_RS02105|ptsN|AFK62_02100	PTS IIA-like nitrogen regulatory protein PtsN	486	453945	1	2	3	4	5	6	7	8	9	10	11	1	1	8
AFK62_RS02110|hpf|AFK62_02105	ribosome hibernation promoting factor	288	454513	1	2	3	4	5	6	7	8	9	X	10	1	1	8
AFK62_RS02115|rpoN|AFK62_02110	RNA polymerase factor sigma-54	1440	454823	1	2	3	4	5	6	7	8	9	10	11	1	1	12
AFK62_RS02120|lptB|AFK62_02115	LPS export ABC transporter ATP-binding protein	726	456360	1	2	3	4	5	6	7	8	9	10	11	1	1	12
AFK62_RS02125|lptA|AFK62_02120	lipopolysaccharide ABC transporter substrate-binding protein LptA	558	457092	1	2	3	4	5	6	7	8	9	10	11	1	1	8
AFK62_RS02130|lptC|AFK62_02125	LPS export ABC transporter periplasmic protein LptC	576	457618	1	2	3	4	5	6	7	8	9	10	11	1	1	12
AFK62_RS02135|kdsC|AFK62_02130	3-deoxy-manno-octulosonate-8-phosphatase KdsC	567	458190	1	2	3	4	5	6	7	8	9	10	11	1	1	12
AFK62_RS02140|kdsD|AFK62_02135	arabinose-5-phosphate isomerase KdsD	987	458772	1	2	3	4	5	6	7	8	9	10	I	1	1	11
AFK62_RS02145|AFK62_02140	calcium/sodium antiporter	978	459773	1	2	3	X	4	5	6	X	X	X	X	1	1	7
AFK62_RS02150|mlaF|AFK62_02145	phospholipid ABC transporter ATP-binding protein MlaF	816	460984	1	2	3	4	5	6	7	I	8	9	10	1	1	11
AFK62_RS02155|mlaE|AFK62_02150	lipid asymmetry maintenance ABC transporter permease subunit MlaE	783	461807	1	2	3	4	5	6	7	8	9	10	11	1	1	12
AFK62_RS02160|mlaD|AFK62_02155	outer membrane lipid asymmetry maintenance protein MlaD	552	462593	1	2	3	4	5	6	7	8	9	10	11	1	1	12
AFK62_RS02165|mlaC|AFK62_02160	phospholipid-binding protein MlaC	630	463160	1	2	3	4	5	6	7	8	9	10	11	1	1	12
AFK62_RS02170|mlaB|AFK62_02165	lipid asymmetry maintenance protein MlaB	303	463789	1	X	2	3	4	5	6	X	X	X	X	1	1	X
AFK62_RS02175|ibaG|AFK62_02170	BolA family iron metabolism protein IbaG	255	464216	1	2	3	4	5	6	7	8	9	X	10	1	1	11
AFK62_RS02180|murA|AFK62_02175	UDP-N-acetylglucosamine 1-carboxyvinyltransferase	1260	464523	1	2	3	4	5	6	7	8	9	10	11	1	1	12
AFK62_RS02185|sfsB|AFK62_02180	DNA-binding transcriptional regulator SfsB	264	465926	1	X	2	3	4	5	6	X	X	X	I	1	1	X
AFK62_RS02195|ispB|AFK62_02190	octaprenyl diphosphate synthase	972	466500	1	2	3	4	5	6	7	I	8	9	10	1	1	11
AFK62_RS02200|rplU|AFK62_02195	50S ribosomal protein L21	312	467729	1	2	3	3	4	5	6	7	7	8	9	1	1	7
AFK62_RS02205|rpmA|AFK62_02200	50S ribosomal protein L27	258	468060	1	2	3	4	5	6	7	8	9	10	11	1	1	12
AFK62_RS02210|AFK62_02205	DMT family transporter	966	468414	1	2	3	4	5	6	7	8	9	10	11	1	1	12
AFK62_RS02215|cgtA|AFK62_02210	Obg family GTPase CgtA	1173	469396	1	2	3	4	5	6	7	8	9	10	11	1	1	12
AFK62_RS02220|pmrB|AFK62_02215	two-component system sensor histidine kinase PmrB	1065	470633	1	2	3	4	5	6	7	X	X	X	X	1	1	X
AFK62_RS02225|pmrA|AFK62_02220	two-component system response regulator PmrA	663	471694	1	2	3	4	5	6	7	X	X	X	X	1	1	X
AFK62_RS02230|dacB|AFK62_02225	serine-type D-Ala-D-Ala carboxypeptidase	1434	472359	1	2	3	4	5	6	7	8	9	10	11	1	1	12
AFK62_RS02235|greA|AFK62_02230	transcription elongation factor GreA	477	474040	1	2	3	4	5	6	7	8	9	10	X	1	1	11
AFK62_RS02240|yhbY|AFK62_02235	ribosome assembly RNA-binding protein YhbY	294	474738	1	2	3	4	5	6	7	8	9	10	11	1	1	8
AFK62_RS02245|rlmE|AFK62_02240	23S rRNA (uridine(2552)-2'-O)-methyltransferase RlmE	630	475156	1	2	3	4	5	6	7	8	9	10	11	1	1	8
AFK62_RS02250|ftsH|AFK62_02245	ATP-dependent zinc metalloprotease FtsH	1935	475842	1	2	3	4	5	6	7	8	9	10	11	1	1	12
AFK62_RS02255|folP|AFK62_02250	dihydropteroate synthase	849	477867	1	2	3	4	5	6	7	8	9	10	11	1	12	13
AFK62_RS02260|glmM|AFK62_02255	phosphoglucosamine mutase	1338	478708	1	2	3	4	5	6	7	8	9	10	11	1	1	12
AFK62_RS02265|secG|AFK62_02260	preprotein translocase subunit SecG	333	480269	1	2	3	4	5	6	7	8	9	10	11	1	1	8
AFK62_RS02280|rimP|AFK62_02275	ribosome maturation factor RimP	453	481080	1	2	3	4	5	6	7	8	9	10	11	1	1	8
AFK62_RS02285|nusA|AFK62_02280	transcription termination factor NusA	1488	481560	1	2	3	4	5	6	7	8	9	10	11	1	1	12
AFK62_RS02290|infB|AFK62_02285	translation initiation factor IF-2	2715	483072	1	2	3	4	5	6	7	8	9	10	11	1	1	12
AFK62_RS02295|rbfA|AFK62_02290	30S ribosome-binding factor RbfA	402	485923	1	2	3	4	5	6	7	8	9	10	11	1	1	12
AFK62_RS02300|truB|AFK62_02295	tRNA pseudouridine(55) synthase TruB	945	486324	1	2	3	4	5	6	7	8	9	10	11	1	1	12
AFK62_RS02305|rpsO|AFK62_02300	30S ribosomal protein S15	270	487412	1	2	3	4	4	5	6	7	8	9	10	1	1	11
AFK62_RS02315|pnp|AFK62_02310	polyribonucleotide nucleotidyltransferase	2136	487926	1	2	3	4	5	6	7	8	9	10	11	1	1	12
AFK62_RS02320|nlpI|AFK62_02315	lipoprotein NlpI	885	490178	1	2	3	4	5	6	7	8	9	10	11	1	1	12
AFK62_RS22035|yrbN	protein YrbN	81	491170	1	1	1	1	2	1	1	3	4	1	1	1	1	3
AFK62_RS02325|AFK62_02320	DEAD/DEAH family ATP-dependent RNA helicase	1914	491243	1	2	3	4	5	6	7	8	9	10	11	1	1	12
AFK62_RS20740|tnaC	tryptophanase leader peptide	99	493320	1	X	X	X	X	2	3	X	X	X	X	1	1	X
AFK62_RS02330|tnaA|AFK62_02325	tryptophanase	1389	493531	1	X	X	X	X	2	3	X	X	X	X	1	1	X
AFK62_RS02335|mtr|AFK62_02330	tryptophan permease	1245	495130	1	2	3	4	5	6	7	8	9	10	11	1	1	12
AFK62_RS02340|AFK62_02335	luciferase-like monooxygenase	1011	496436	1	2	3	4	5	6	7	8	X	9	10	1	1	11
AFK62_RS02345|AFK62_02340	U32 family peptidase	879	497599	1	2	3	4	5	6	7	8	9	10	11	1	1	12
AFK62_RS02350|AFK62_02345	peptidase U32 family protein	996	498488	1	2	3	4	5	6	7	8	I	9	10	1	11	12
AFK62_RS02355|AFK62_02350	SCP2 domain-containing protein	525	499732	1	2	3	4	5	6	7	X	X	8	X	1	1	X
AFK62_RS02360|AFK62_02355	N-acetyltransferase	504	500250	1	2	3	4	5	6	7	8	9	X	I	1	1	10
AFK62_RS02365|AFK62_02360	GIY-YIG nuclease family protein	288	500756	1	2	3	4	5	6	7	8	9	X	X	1	1	10
AFK62_RS02370|AFK62_02365	YhbP family protein	435	501109	1	2	3	4	5	6	7	X	X	X	I	1	1	X
AFK62_RS02375|AFK62_02370	type 1 glutamine amidotransferase domain-containing protein	519	501523	1	2	3	4	5	6	7	8	9	10	11	1	1	12
AFK62_RS02380|AFK62_02375	NAD(P)H-binding protein	651	502186	1	2	3	4	5	6	7	8	9	10	11	1	1	12
AFK62_RS02385|AFK62_02380	permease	1041	502914	1	2	3	4	5	6	7	8	9	X	10	1	1	11
AFK62_RS02390|dolP|AFK62_02385	division/outer membrane stress-associated lipid-binding lipoprotein	576	504093	1	2	3	4	5	6	7	8	9	X	10	1	1	11
AFK62_RS02395|diaA|AFK62_02390	DnaA initiator-associating protein DiaA	591	504678	1	2	3	4	5	6	7	8	9	X	10	1	1	11
AFK62_RS02400|AFK62_02395	YraN family protein	396	505295	1	2	X	3	4	5	6	7	8	9	10	1	11	12
AFK62_RS02405|AFK62_02400	penicillin-binding protein activator	2085	505648	1	2	3	X	4	5	6	X	X	X	X	1	1	X
AFK62_RS02410|rsmI|AFK62_02405	16S rRNA (cytidine(1402)-2'-O)-methyltransferase	861	507796	1	2	3	4	5	6	7	8	9	10	11	1	1	12
AFK62_RS02415|AFK62_02410	hypothetical protein	537	509147	1	X	X	X	X	2	X	X	X	3	X	1	1	X
AFK62_RS22550	hypothetical protein	177	509996	1	2	3	4	5	6	7	X	X	8	X	1	1	X
AFK62_RS02420|AFK62_02415	pirin family protein	702	510208	1	2	3	4	5	6	7	8	9	10	11	1	1	12
AFK62_RS02425|yhaJ|AFK62_02420	DNA-binding transcriptional regulator YhaJ	900	511011	1	2	3	4	5	6	7	8	9	X	10	1	1	11
AFK62_RS02430|AFK62_02425	LacI family DNA-binding transcriptional regulator	1014	511907	1	2	3	4	5	6	7	8	X	X	X	1	1	9
AFK62_RS02435|AFK62_02430	sucrose-6-phosphate hydrolase	1410	512949	1	2	3	4	5	6	I	7	X	X	X	1	1	8
AFK62_RS02440|AFK62_02435	sucrose-specific PTS transporter subunit IIBC	1371	514358	1	2	3	4	5	6	7	8	X	X	X	1	1	9
AFK62_RS02445|AFK62_02440	carbohydrate porin	1515	515801	1	2	3	4	5	6	7	I	X	X	X	1	1	8
AFK62_RS02450|AFK62_02445	aminoimidazole riboside kinase	924	517481	1	2	3	4	5	6	7	8	X	X	X	1	1	9
AFK62_RS02455|AFK62_02450	DUF805 domain-containing protein	366	518544	1	2	3	X	X	X	4	X	X	X	X	1	1	X
AFK62_RS02460|AFK62_02455	glutathione S-transferase family protein	987	519066	1	2	3	4	5	6	7	8	9	10	11	1	1	12
AFK62_RS02465|AFK62_02460	DoxX family protein	393	520124	1	2	3	4	5	6	7	8	9	10	11	1	1	12
AFK62_RS02470|AFK62_02465	YqjK-like family protein	297	520730	1	2	3	4	5	6	7	X	X	X	X	1	1	X
AFK62_RS02475|AFK62_02470	phage holin family protein	399	521023	1	2	3	4	5	6	7	X	X	8	I	1	1	X
AFK62_RS02480|AFK62_02475	YqjD family protein	303	521424	1	2	3	4	5	6	7	8	9	10	11	1	1	12
AFK62_RS02485|AFK62_02480	DUF1090 domain-containing protein	369	521762	1	2	3	4	5	6	7	X	X	X	I	1	1	X
AFK62_RS02490|mzrA|AFK62_02485	EnvZ/OmpR regulon moderator MzrA	384	522280	1	2	3	4	5	6	7	X	X	X	I	1	1	X
AFK62_RS02495|AFK62_02490	DedA family general envelope maintenance protein YqjA	663	522667	1	2	3	4	5	6	7	8	9	10	11	1	1	12
AFK62_RS02500|exuR|AFK62_02495	transcriptional regulator ExuR	780	523645	1	2	3	4	5	6	7	8	9	10	11	1	12	13
AFK62_RS02505|AFK62_02500	MFS transporter	1302	524538	1	2	3	4	5	6	7	8	9	10	11	1	1	12
AFK62_RS02510|uxaC|AFK62_02505	glucuronate isomerase	1413	526312	1	2	3	4	5	6	7	8	9	10	11	1	1	12
AFK62_RS02515|AFK62_02510	altronate dehydratase family protein	1488	527742	1	2	3	4	5	6	7	8	9	10	11	1	1	12
AFK62_RS02520|AFK62_02515	YgjV family protein	543	529301	1	2	3	4	5	6	7	8	9	10	11	1	1	12
AFK62_RS02525|sstT|AFK62_02520	serine/threonine transporter SstT	1248	529876	1	2	3	4	5	6	7	8	9	10	11	1	1	12
AFK62_RS02530|AFK62_02525	TerC family protein	969	531415	1	2	3	4	5	6	7	8	9	10	11	1	1	12
AFK62_RS02535|AFK62_02530	Gfo/Idh/MocA family oxidoreductase	999	532674	1	2	3	4	5	6	7	8	9	10	11	1	1	12
AFK62_RS02540|AFK62_02535	ElyC/SanA/YdcF family protein	648	533756	1	X	2	X	3	4	5	6	X	X	X	1	1	7
AFK62_RS02545|AFK62_02540	M48 family metallopeptidase	513	534474	1	2	3	4	5	6	7	8	9	10	11	1	1	12
AFK62_RS02550|rlmG|AFK62_02545	23S rRNA (guanine(1835)-N(2))-methyltransferase RlmG	1131	535072	1	2	3	4	5	6	7	8	9	X	10	1	1	11
AFK62_RS02555|AFK62_02550	NADPH-dependent 2,4-dienoyl-CoA reductase	2019	536295	1	2	3	4	5	6	7	8	9	10	11	1	1	12
AFK62_RS02560|ygjG|AFK62_02555	putrescine aminotransferase	1398	538490	1	2	3	4	5	6	7	8	9	10	11	1	1	12
AFK62_RS02565|AFK62_02560	diguanylate cyclase	888	540297	1	2	3	4	5	6	7	X	X	X	X	1	1	X
AFK62_RS02570|AFK62_02565	PAS domain-containing methyl-accepting chemotaxis protein	1524	541379	1	2	3	4	5	6	7	8	I	9	10	1	1	11
AFK62_RS02575|AFK62_02570	methyl-accepting chemotaxis protein	1548	543347	1	2	3	4	5	6	7	8	9	10	11	1	1	12
AFK62_RS02580|AFK62_02575	PadR family transcriptional regulator	534	544930	1	2	3	4	5	6	7	8	X	X	9	1	1	10
AFK62_RS02585|AFK62_02580	siderophore-interacting protein	762	545707	1	2	3	4	5	6	7	X	8	9	10	1	1	X
AFK62_RS02590|AFK62_02585	YgiQ family radical SAM protein	2154	546593	1	2	3	4	5	6	7	8	9	10	11	1	1	12
AFK62_RS02595|ridA|AFK62_02590	2-iminobutanoate/2-iminopropanoate deaminase	387	548801	1	2	3	4	5	6	7	8	9	10	11	1	1	12
AFK62_RS02600|pyrI|AFK62_02595	aspartate carbamoyltransferase regulatory subunit	462	549261	1	2	3	4	5	6	7	8	X	9	10	1	1	11
AFK62_RS02605|pyrB|AFK62_02600	aspartate carbamoyltransferase	930	549741	1	2	3	4	5	6	7	8	9	10	11	1	1	12
AFK62_RS02610|AFK62_02605	ArgR family transcriptional regulator	480	550925	1	2	3	4	5	6	7	X	X	X	X	1	1	X
AFK62_RS02615|AFK62_02610	YfcC family protein	1404	551574	1	2	3	4	5	6	7	X	X	X	8	1	1	X
AFK62_RS02620|argF|AFK62_02615	ornithine carbamoyltransferase	1005	553025	1	2	3	4	5	6	7	I	8	9	10	1	1	11
AFK62_RS02625|arcC|AFK62_02620	carbamate kinase	912	554120	1	2	3	4	5	6	7	X	X	X	X	1	1	X
AFK62_RS02630|arcA|AFK62_02625	arginine deiminase	1221	555042	1	2	3	4	5	6	7	X	X	X	8	1	1	X
AFK62_RS02640|AFK62_02635	YhcH/YjgK/YiaL family protein	453	556934	1	2	3	4	5	6	7	8	9	10	11	1	1	12
AFK62_RS02645|argF|AFK62_02640	ornithine carbamoyltransferase	1005	557467	1	2	3	4	5	6	7	I	8	9	10	1	1	11
AFK62_RS02650|rraB|AFK62_02645	ribonuclease E inhibitor RraB	423	558635	1	2	3	4	5	6	7	8	9	X	10	1	1	11
AFK62_RS02655|AFK62_02650	tRNA isopentenyl-2-thiomethyl-A-37 hydroxylase MiaE	774	559105	1	2	3	4	5	6	7	8	9	10	11	1	1	12
AFK62_RS02660|AFK62_02655	hypothetical protein	807	559905	1	2	3	4	5	6	7	X	X	X	I	1	1	X
AFK62_RS02665|AFK62_02660	GNAT family N-acetyltransferase	504	560764	1	2	3	4	5	6	7	X	8	X	I	1	1	X
AFK62_RS02670|AFK62_02665	DUF898 family protein	1203	561463	1	2	3	4	5	6	7	X	X	X	X	1	1	X
AFK62_RS02675|AFK62_02670	valine--tRNA ligase	2856	562839	1	2	3	4	5	6	7	8	9	10	11	1	12	13
AFK62_RS02680|AFK62_02675	DNA polymerase III subunit chi	462	565697	1	2	X	X	3	4	5	6	7	8	9	1	1	10
AFK62_RS02685|pepA|AFK62_02680	leucyl aminopeptidase	1512	566432	1	2	3	4	5	6	7	8	9	10	11	1	1	12
AFK62_RS02690|lptF|AFK62_02685	LPS export ABC transporter permease LptF	1113	568212	1	2	3	X	4	5	6	7	8	9	10	1	1	11
AFK62_RS02695|lptG|AFK62_02690	LPS export ABC transporter permease LptG	1083	569311	1	2	3	4	5	6	7	8	9	10	11	1	1	12
AFK62_RS02700|AFK62_02695	hypothetical protein	456	570462	1	X	X	X	X	X	X	X	X	X	X	1	1	X
AFK62_RS02705|AFK62_02700	dihydroxyacetone kinase subunit DhaK	1638	570990	1	2	3	4	5	6	7	8	9	10	11	1	1	12
AFK62_RS02710|AFK62_02705	hypothetical protein	1668	572816	1	2	3	4	5	6	7	8	X	X	X	1	1	9
AFK62_RS02715|AFK62_02710	NAD(P)-dependent alcohol dehydrogenase	1020	574583	1	2	3	4	5	6	7	I	8	9	10	1	1	11
AFK62_RS02720|AFK62_02715	hypothetical protein	408	575927	1	X	X	X	X	X	X	X	X	X	X	1	1	X
AFK62_RS02725|AFK62_02720	hypothetical protein	378	576421	1	X	X	X	X	X	X	X	X	X	X	1	1	X
AFK62_RS02735|AFK62_02730	tyrosine-type recombinase/integrase	1251	577698	1	X	X	2	X	X	X	3	X	X	X	1	4	X
AFK62_RS02740|AFK62_02735	DUF6387 family protein	813	579060	1	X	X	X	X	X	X	X	X	X	X	1	X	X
AFK62_RS20760|AFK62_02740	AlpA family transcriptional regulator	216	580039	1	X	X	X	X	X	X	X	X	X	X	1	X	X
AFK62_RS02745|AFK62_02745	hypothetical protein	300	580275	1	X	X	X	X	X	X	X	X	X	X	1	X	X
AFK62_RS02750|AFK62_02750	site-specific integrase	1203	580870	1	X	X	X	X	X	X	X	X	X	X	1	X	X
AFK62_RS02755|AFK62_02755	tyrosine-type recombinase/integrase	1305	582065	1	X	X	X	X	X	X	X	X	X	X	1	X	X
AFK62_RS02760|AFK62_02760	hypothetical protein	1875	583366	1	X	X	X	X	X	X	X	X	X	X	1	X	X
AFK62_RS02765|AFK62_02765	hypothetical protein	387	585255	1	X	X	X	X	X	X	X	X	X	X	1	X	X
AFK62_RS02770|AFK62_02770	hypothetical protein	426	585738	1	X	X	X	X	X	X	X	X	X	X	1	X	X
AFK62_RS02775|AFK62_02775	hypothetical protein	315	586216	1	X	X	X	X	X	X	X	X	X	X	1	X	X
AFK62_RS02780|AFK62_02780	hypothetical protein	387	586549	1	X	X	X	X	X	X	X	X	X	X	1	X	X
AFK62_RS22745	hypothetical protein	273	586977	1	X	2	X	X	X	X	X	X	X	X	1	X	X
AFK62_RS02785|AFK62_02785	relaxase/mobilization nuclease domain-containing protein	1173	587474	1	X	X	X	X	X	X	X	X	X	X	1	X	X
AFK62_RS02790|AFK62_02790	hypothetical protein	375	588615	1	X	X	X	X	X	X	X	X	X	X	1	X	X
AFK62_RS20770	reverse transcriptase family protein	1164	589136	1	X	X	X	X	X	X	X	X	X	X	1	X	X
AFK62_RS20775	hypothetical protein	1296	590488	1	X	X	X	X	X	X	X	X	X	X	1	X	X
AFK62_RS02795|AFK62_02795	hypothetical protein	582	591955	1	X	X	X	X	X	X	X	X	X	X	1	X	X
AFK62_RS02800|AFK62_02800	hypothetical protein	612	592657	1	X	X	X	X	X	X	X	X	X	X	1	X	X
AFK62_RS02805|AFK62_02805	DNA cytosine methyltransferase	1254	593336	1	X	X	X	X	X	X	X	X	X	X	1	X	X
AFK62_RS20780|AFK62_02810	ATP-binding protein	2985	594570	1	X	X	X	X	X	X	X	X	X	X	1	X	X
AFK62_RS02815|AFK62_02815	response regulator receiver domain	1746	597556	1	X	X	X	X	X	X	X	X	X	X	1	X	X
AFK62_RS20785	hypothetical protein	423	599392	1	X	X	X	X	X	X	X	X	X	X	1	X	X
AFK62_RS20790	helix-turn-helix transcriptional regulator	294	600209	1	X	2	X	3	4	5	X	X	X	X	1	1	6
AFK62_RS02820|AFK62_02820	hypothetical protein	537	600720	1	X	X	X	X	2	3	X	X	X	X	1	1	X
AFK62_RS02825|AFK62_02825	hypothetical protein	399	601257	1	X	2	X	3	X	4	X	X	X	X	1	1	X
AFK62_RS02830|AFK62_02830	glycerol dehydrogenase	1104	601722	1	2	3	X	4	5	6	7	8	X	X	1	1	9
AFK62_RS22750	fructose-6-phosphate aldolase	99	602850	1	X	X	X	X	2	3	X	X	X	X	1	1	X
AFK62_RS02835|AFK62_02835	pectate lyase	1710	603222	1	X	X	X	X	X	X	X	X	X	X	1	1	X
AFK62_RS02840|AFK62_02840	oligogalacturonate-specific porin KdgM family protein	702	605001	1	X	X	X	X	X	X	X	X	X	X	1	1	X
AFK62_RS02845|AFK62_02845	LuxR C-terminal-related transcriptional regulator	564	606452	1	X	X	X	X	X	X	X	X	X	X	1	1	X
AFK62_RS02850|AFK62_02850	DUF2569 domain-containing protein	495	607179	1	2	3	4	5	6	7	X	X	X	X	1	1	X
AFK62_RS02855|AFK62_02855	DUF445 domain-containing protein	1266	607680	1	2	3	4	5	6	7	8	9	10	11	1	1	12
AFK62_RS02860|symE|AFK62_02860	endoribonuclease SymE	372	609185	1	2	3	X	4	5	6	X	X	X	X	1	1	X
AFK62_RS02865|ugpC|AFK62_02865	sn-glycerol-3-phosphate ABC transporter ATP-binding protein UgpC	1110	609707	1	2	3	4	5	6	7	8	9	10	11	1	1	X
AFK62_RS02870|AFK62_02870	extracellular solute-binding protein	1236	611176	1	2	3	4	5	6	7	X	X	X	X	1	1	X
AFK62_RS02875|AFK62_02875	sugar ABC transporter permease	1284	612521	1	2	3	4	5	6	7	X	X	X	X	1	1	X
AFK62_RS02880|AFK62_02880	sugar ABC transporter permease	852	613814	1	2	3	4	5	6	7	X	X	X	X	1	8	X
AFK62_RS02885|AFK62_02885	arabinogalactan endo-beta-1,4-galactanase	1200	614670	1	2	3	4	5	6	7	X	X	X	X	1	1	X
AFK62_RS02890|AFK62_02890	beta-galactosidase	2061	615967	1	2	3	4	5	6	I	X	X	X	X	1	7	X
AFK62_RS02895|AFK62_02895	glucose PTS transporter subunit EIIB	318	618096	1	2	X	3	4	5	6	X	X	X	X	1	1	X
AFK62_RS02900|AFK62_02900	maltoporin	1269	618646	1	2	3	4	5	6	7	X	X	X	X	1	1	X
AFK62_RS02905|AFK62_02905	LacI family DNA-binding transcriptional regulator	1074	620187	1	2	3	4	5	6	7	X	X	X	I	1	1	X
AFK62_RS02910|AFK62_02910	MarR family transcriptional regulator	471	621401	1	2	3	4	5	6	7	8	9	10	11	1	1	12
AFK62_RS02915|AFK62_02915	HlyD family secretion protein	1068	621874	1	2	3	4	5	6	7	8	I	9	10	1	1	11
AFK62_RS02920|AFK62_02920	DUF2955 domain-containing protein	1071	622931	1	2	3	4	5	6	7	8	9	10	11	1	1	12
AFK62_RS02925|AFK62_02925	hypothetical protein	399	624102	1	2	3	4	5	6	X	X	X	X	X	1	1	X
AFK62_RS02930|AFK62_02930	LacI family DNA-binding transcriptional regulator	1023	624485	1	2	3	4	5	6	7	X	X	X	X	1	1	X
AFK62_RS02935|ascF|AFK62_02935	PTS cellobiose/arbutin/salicin transporter subunit IIBC	1464	625818	1	2	3	4	5	6	7	X	X	X	X	1	1	X
AFK62_RS02940|AFK62_02940	6-phospho-beta-glucosidase	1431	627295	1	2	3	4	5	6	7	X	X	X	X	1	1	X
AFK62_RS02945|codB|AFK62_02945	cytosine permease	1269	628955	1	2	3	4	5	6	7	X	X	X	X	1	1	X
AFK62_RS02950|codA|AFK62_02950	cytosine deaminase	1236	630257	1	2	X	3	4	5	6	X	X	X	X	1	7	X
AFK62_RS02955|AFK62_02955	autotransporter serine protease	3048	632143	1	2	3	4	5	6	7	X	X	X	X	1	1	X
AFK62_RS02960|AFK62_02960	DUF3592 domain-containing protein	360	635255	1	X	X	X	X	2	X	X	X	X	X	1	1	X
AFK62_RS02965|AFK62_02965	hypothetical protein	1200	636066	1	2	X	X	X	X	3	X	X	X	X	1	1	X
AFK62_RS02970|tsr|AFK62_02970	methyl-accepting chemotaxis protein	1668	637562	1	2	3	4	5	6	7	8	9	10	11	1	1	12
AFK62_RS02975|AFK62_02975	diguanylate cyclase	1788	639451	1	2	3	4	5	6	7	X	X	X	8	1	1	X
AFK62_RS02980|AFK62_02980	sensor domain-containing diguanylate cyclase	960	641445	1	2	3	X	4	5	6	X	7	8	X	1	1	X
AFK62_RS02985|opgB|AFK62_02985	phosphatidylglycerol--membrane-oligosaccharide glycerophosphotransferase	2292	642417	1	2	3	4	5	6	7	8	9	10	11	1	1	12
AFK62_RS02990|dnaC|AFK62_02990	DNA replication protein DnaC	738	645073	1	2	3	4	5	6	7	8	9	X	X	1	1	10
AFK62_RS02995|dnaT|AFK62_02995	primosomal protein DnaT	546	645813	1	2	3	4	5	6	7	8	X	9	10	1	1	11
AFK62_RS03000|AFK62_03000	organic hydroperoxide resistance protein	429	646578	1	2	3	4	5	6	7	8	9	10	11	1	12	13
AFK62_RS03005|AFK62_03005	MarR family transcriptional regulator	456	647084	1	2	3	4	5	6	7	X	X	X	8	1	1	X
AFK62_RS03010|AFK62_03010	threonine/serine exporter	474	647605	1	2	X	3	4	X	5	6	7	8	9	1	1	10
AFK62_RS03015|AFK62_03015	threonine/serine exporter ThrE family protein	777	648069	1	2	3	4	5	6	7	8	9	10	X	1	1	11
AFK62_RS03020|AFK62_03020	LuxR C-terminal-related transcriptional regulator	717	649367	1	2	3	4	5	6	7	X	8	X	X	1	1	X
AFK62_RS03025|bglJ|AFK62_03025	DNA-binding transcriptional activator BglJ	654	650047	1	2	3	4	5	6	7	X	X	X	X	1	1	X
AFK62_RS03030|AFK62_03030	YbaK/EbsC family protein	459	650793	1	2	3	4	5	6	7	X	8	9	I	1	1	X
AFK62_RS03035|AFK62_03035	PTS sugar transporter subunit IIC	1347	651647	1	2	3	4	5	6	7	8	9	10	11	1	1	12
AFK62_RS03040|fhuF|AFK62_03040	siderophore-iron reductase FhuF	789	653024	1	2	3	4	5	6	7	8	9	X	X	1	1	10
AFK62_RS03045|AFK62_03045	diguanylate cyclase	1062	653929	1	2	3	4	5	6	7	X	X	X	X	1	1	X
AFK62_RS03050|AFK62_03050	DUF1435 domain-containing protein	282	655194	1	2	3	4	5	6	7	X	X	X	X	1	1	8
AFK62_RS03070|rsmC|AFK62_03070	16S rRNA (guanine(1207)-N(2))-methyltransferase RsmC	1029	656014	1	2	3	4	5	6	7	8	9	10	X	1	1	11
AFK62_RS03075|AFK62_03075	DNA polymerase III subunit psi	411	657148	1	2	3	4	5	6	7	8	X	X	X	1	1	8
AFK62_RS03080|rimI|AFK62_03080	ribosomal protein S18-alanine N-acetyltransferase	444	657527	1	2	3	4	5	6	7	8	9	10	11	1	1	8
AFK62_RS03085|yjjG|AFK62_03085	pyrimidine 5'-nucleotidase	678	657991	1	2	3	4	5	6	7	8	9	10	11	1	1	12
AFK62_RS03090|prfC|AFK62_03090	peptide chain release factor 3	1590	658761	1	2	3	4	5	6	7	8	9	10	11	1	1	12
AFK62_RS03095|osmY|AFK62_03095	molecular chaperone OsmY	615	660762	1	2	3	4	5	6	7	8	9	10	11	1	1	12
AFK62_RS20795	DUF1328 domain-containing protein	162	661503	1	2	3	4	5	6	7	8	9	10	11	1	1	8
AFK62_RS03100|AFK62_03100	patatin family protein	1131	661781	1	2	3	4	5	6	7	8	9	10	11	1	1	12
AFK62_RS03105|AFK62_03105	metal-dependent hydrolase	786	662908	1	2	3	4	5	6	7	8	9	10	11	1	1	12
AFK62_RS03110|AFK62_03110	NupC/NupG family nucleoside CNT transporter	1278	663818	1	2	3	4	5	6	7	X	8	X	X	1	1	X
AFK62_RS03115|deoC|AFK62_03115	deoxyribose-phosphate aldolase	780	665433	1	2	3	4	5	6	7	8	9	10	11	1	1	12
AFK62_RS03120|deoA|AFK62_03120	thymidine phosphorylase	1323	666313	1	2	3	4	5	6	7	8	I	9	10	1	1	11
AFK62_RS03125|deoB|AFK62_03125	phosphopentomutase	1224	667688	1	2	3	4	5	6	7	8	9	10	11	1	12	13
AFK62_RS03130|deoD|AFK62_03130	purine-nucleoside phosphorylase	720	669018	1	2	3	4	5	6	7	8	9	10	11	1	1	12
AFK62_RS22050|lplA|AFK62_03135	lipoate--protein ligase LplA	1017	669850	1	2	3	4	5	6	7	8	9	10	11	1	1	12
AFK62_RS22055|AFK62_03140	YtjB family periplasmic protein	663	670915	1	2	3	4	5	6	7	8	9	10	11	1	1	12
AFK62_RS03145|serB|AFK62_03145	phosphoserine phosphatase	972	671684	1	2	3	4	5	6	7	8	9	10	11	1	1	12
AFK62_RS03150|radA|AFK62_03150	DNA repair protein RadA	1383	672667	1	2	X	3	4	5	6	7	8	9	10	1	1	11
AFK62_RS03155|nadR|AFK62_03155	multifunctional transcriptional regulator/nicotinamide-nucleotide adenylyltransferase/ribosylnicotinamide kinase NadR	1233	674220	1	2	3	4	5	6	7	8	9	10	11	1	1	12
AFK62_RS03160|AFK62_03160	zinc-binding alcohol dehydrogenase family protein	1002	675591	1	2	3	4	5	6	7	8	9	10	11	1	1	12
AFK62_RS03165|AFK62_03165	LysR family transcriptional regulator	903	676713	1	2	3	4	5	6	7	8	9	X	X	1	1	10
AFK62_RS03170|AFK62_03170	ABC transporter permease	777	677964	1	2	3	4	5	6	7	X	X	X	X	1	1	X
AFK62_RS03175|AFK62_03175	ABC transporter ATP-binding protein	666	678737	1	2	3	4	5	6	7	X	X	X	X	1	1	X
AFK62_RS03180|AFK62_03180	stealth family protein	1113	679405	1	2	3	4	5	6	7	X	X	X	X	1	1	X
AFK62_RS03185|AFK62_03185	CDP-glycerol glycerophosphotransferase family protein	3789	680510	1	2	3	X	4	5	I	6	X	X	X	1	1	7
AFK62_RS03190|AFK62_03190	alpha/beta hydrolase	1230	684357	1	2	X	3	4	5	6	X	X	X	X	1	1	X
AFK62_RS03195|AFK62_03195	capsular biosynthesis protein	1197	685581	1	2	X	3	4	5	6	X	X	X	X	1	1	X
AFK62_RS03200|AFK62_03200	capsular polysaccharide biosynthesis protein	2016	686793	1	2	X	X	3	4	5	X	X	X	X	1	1	X
AFK62_RS03205|AFK62_03205	polysaccharide biosynthesis/export family protein	1665	688813	1	2	3	4	5	6	7	8	9	X	X	1	1	10
AFK62_RS03210|AFK62_03210	capsule biosynthesis protein	1116	690506	1	2	3	4	5	6	7	8	9	X	X	1	1	10
AFK62_RS03215|ettA|AFK62_03215	energy-dependent translational throttle protein EttA	1668	692140	1	2	3	4	5	6	7	8	9	10	11	1	1	12
AFK62_RS03220|sltY|AFK62_03220	murein transglycosylase	1935	694042	1	2	3	4	5	I	6	7	I	8	9	1	1	10
AFK62_RS03225|trpR|AFK62_03225	trp operon repressor	330	696030	1	2	3	4	5	6	7	X	8	9	I	1	1	X
AFK62_RS03230|yjjX|AFK62_03230	inosine/xanthosine triphosphatase	516	696350	1	2	3	4	5	6	7	X	8	X	X	1	1	X
AFK62_RS03235|gpmB|AFK62_03235	2,3-diphosphoglycerate-dependent phosphoglycerate mutase GpmB	648	696921	1	2	3	4	5	6	7	X	8	9	10	1	1	11
AFK62_RS03240|robA|AFK62_03240	MDR efflux pump AcrAB transcriptional activator RobA	870	697565	1	2	3	4	5	6	7	8	9	10	X	1	1	11
AFK62_RS03245|creA|AFK62_03245	protein CreA	480	698645	1	2	3	4	5	6	7	8	9	X	X	1	1	10
AFK62_RS03250|creB|AFK62_03250	two-component system response regulator CreB	693	699143	1	2	3	4	5	6	7	X	X	X	X	1	1	X
AFK62_RS03255|creC|AFK62_03255	two-component system sensor histidine kinase CreC	1425	699835	1	2	3	4	5	6	7	X	X	X	X	1	1	X
AFK62_RS03260|creD|AFK62_03260	cell envelope integrity protein CreD	1359	701339	1	2	3	4	5	6	7	X	X	X	X	1	1	X
AFK62_RS03265|arcA|AFK62_03265	two-component system response regulator ArcA	717	702755	1	2	3	4	5	6	7	8	9	10	11	1	1	12
AFK62_RS22060	hypothetical protein	142	703569	1	2	2	1	1	2	3	4	5	6	2	1	1	5
AFK62_RS03270|AFK62_03270	tRNA/rRNA methyltransferase	687	704105	1	2	3	I	4	5	6	7	X	X	X	1	1	8
AFK62_RS20800|thrL	thr operon leader peptide	69	705003	1	1	1	2	2	1	1	3	4	5	5	1	1	3
AFK62_RS03275|thrA|AFK62_03275	bifunctional aspartate kinase/homoserine dehydrogenase I	2463	705153	1	2	3	4	5	6	7	8	9	10	11	1	1	12
AFK62_RS03280|thrB|AFK62_03280	homoserine kinase	930	707617	1	2	3	4	5	6	7	8	9	10	11	1	1	12
AFK62_RS03285|thrC|AFK62_03285	threonine synthase	1290	708550	1	2	3	4	5	6	7	8	9	10	11	1	1	12
AFK62_RS03290|yaaA|AFK62_03290	peroxide stress protein YaaA	774	709888	1	2	3	4	5	6	7	8	9	10	11	1	1	12
AFK62_RS03295|AFK62_03295	sodium:alanine symporter family protein	1434	710740	1	2	3	4	5	6	7	X	X	X	X	1	1	X
AFK62_RS03300|tal|AFK62_03300	transaldolase	954	712381	1	2	3	4	5	6	7	8	9	10	11	1	1	12
AFK62_RS03305|mog|AFK62_03305	molybdopterin adenylyltransferase	588	713443	1	2	3	4	5	6	7	8	9	10	11	1	1	12
AFK62_RS03310|AFK62_03310	MFS transporter	1302	714158	1	2	3	4	5	6	7	8	9	10	11	1	1	12
AFK62_RS03315|AFK62_03315	ABC transporter substrate-binding protein	1137	715500	1	X	X	X	X	X	X	X	X	X	X	1	1	X
AFK62_RS03320|AFK62_03320	ABC transporter ATP-binding protein	777	716655	1	X	X	X	X	X	X	X	X	X	X	1	1	X
AFK62_RS03325|AFK62_03325	iron ABC transporter permease	1074	717428	1	X	X	X	X	X	X	X	2	X	X	1	1	X
AFK62_RS03330|AFK62_03330	chloride channel protein	1260	718682	1	X	X	X	X	2	X	X	X	X	X	1	1	X
AFK62_RS03335|satP|AFK62_03335	acetate uptake transporter	567	720059	1	2	3	4	5	6	7	8	9	X	10	1	1	11
AFK62_RS03340|dnaK|AFK62_03340	molecular chaperone DnaK	1917	720919	1	2	3	4	5	6	7	8	9	10	11	1	1	12
AFK62_RS03345|dnaJ|AFK62_03345	molecular chaperone DnaJ	1140	722921	1	2	3	4	5	6	7	I	8	9	10	1	1	11
AFK62_RS03350|AFK62_03350	LysR family transcriptional regulator	945	724324	1	X	2	3	4	5	X	X	X	X	X	1	1	X
AFK62_RS03355|AFK62_03355	phage holin family protein	339	725452	1	2	3	4	5	I	X	X	X	X	I	1	1	X
AFK62_RS20805|AFK62_03360	hypothetical protein	398	725838	1	X	X	X	X	X	2	X	X	X	X	1	1	X
AFK62_RS03365|AFK62_03365	hypothetical protein	447	726256	1	2	X	X	X	3	X	X	X	X	X	1	1	X
AFK62_RS03370|AFK62_03370	glycosyl hydrolase family 18 protein	2082	727105	1	2	3	4	5	6	7	X	X	8	9	1	1	X
AFK62_RS03375|nhaA|AFK62_03375	Na+/H+ antiporter NhaA	1170	729421	1	2	3	4	5	6	7	8	X	9	10	1	1	11
AFK62_RS03380|nhaR|AFK62_03380	transcriptional activator NhaR	897	730663	1	2	3	4	5	6	7	X	8	9	10	1	1	X
AFK62_RS03385|rpsT|AFK62_03385	30S ribosomal protein S20	264	731636	1	2	3	4	5	6	7	8	9	10	11	1	1	8
AFK62_RS03390|ribF|AFK62_03390	bifunctional riboflavin kinase/FAD synthetase	939	732217	1	2	3	4	5	6	7	8	9	10	11	1	1	12
AFK62_RS03395|ileS|AFK62_03395	isoleucine--tRNA ligase	2817	733204	1	2	3	4	5	6	7	8	9	10	11	1	1	12
AFK62_RS03400|lspA|AFK62_03400	signal peptidase II	501	736020	1	2	3	4	5	6	7	8	9	10	11	1	1	12
AFK62_RS03405|fkpB|AFK62_03405	FKBP-type peptidyl-prolyl cis-trans isomerase	450	736648	1	2	3	4	5	6	7	8	9	X	10	1	1	8
AFK62_RS03410|ispH|lytB|AFK62_03410	4-hydroxy-3-methylbut-2-enyl diphosphate reductase	951	737099	1	2	3	4	5	6	7	8	9	10	11	1	1	12
AFK62_RS03415|rihC|AFK62_03415	ribonucleoside hydrolase RihC	918	738142	1	2	3	4	5	6	7	8	9	X	X	1	1	10
AFK62_RS03420|AFK62_03420	LysR family transcriptional regulator	906	739061	1	2	X	3	4	5	6	X	X	X	7	1	1	X
AFK62_RS03425|AFK62_03425	hypothetical protein	633	740061	1	2	X	3	4	5	6	7	8	X	9	1	1	10
AFK62_RS03430|dapB|AFK62_03430	4-hydroxy-tetrahydrodipicolinate reductase	822	740886	1	2	3	4	5	6	7	X	8	9	10	1	1	X
AFK62_RS03435|carA|AFK62_03435	glutamine-hydrolyzing carbamoyl-phosphate synthase small subunit	1149	742173	1	2	3	4	5	6	7	8	9	10	11	1	1	12
AFK62_RS03440|carB|AFK62_03440	carbamoyl-phosphate synthase large subunit	3225	743339	1	2	3	4	5	6	7	I	8	9	10	1	1	11
AFK62_RS03445|AFK62_03445	hypothetical protein	864	746724	1	2	3	4	5	6	7	X	X	X	X	1	1	X
AFK62_RS03450|AFK62_03450	YgdI/YgdR family lipoprotein	234	747720	1	2	3	4	5	6	7	X	X	X	8	1	1	X
AFK62_RS03455|AFK62_03455	hypothetical protein	387	748024	1	X	X	X	2	X	X	X	X	X	X	1	1	X
AFK62_RS03460|kefF|AFK62_03460	glutathione-regulated potassium-efflux system oxidoreductase KefF	531	748607	1	2	3	4	5	6	7	8	9	X	X	1	1	10
AFK62_RS03465|kefC|AFK62_03465	glutathione-regulated potassium-efflux system protein KefC	1863	749130	1	2	3	4	5	6	7	8	9	10	11	1	1	12
AFK62_RS03470|AFK62_03470	LysE family transporter	615	751042	1	2	3	4	5	6	7	8	9	X	I	1	1	10
AFK62_RS03475|folA|AFK62_03475	type 3 dihydrofolate reductase	480	751921	1	2	3	4	5	6	7	8	9	10	11	1	1	12
AFK62_RS03480|apaH|AFK62_03480	bis(5'-nucleosyl)-tetraphosphatase (symmetrical) ApaH	852	752572	1	2	3	4	5	6	7	8	9	10	11	1	1	12
AFK62_RS03485|apaG|AFK62_03485	Co2+/Mg2+ efflux protein ApaG	378	753428	1	2	3	4	5	6	7	8	9	10	I	1	1	11
AFK62_RS03490|rsmA|AFK62_03490	16S rRNA (adenine(1518)-N(6)/adenine(1519)-N(6))- dimethyltransferase RsmA	822	753808	1	2	3	4	5	6	7	8	9	10	11	1	1	12
AFK62_RS03495|pdxA|AFK62_03495	4-hydroxythreonine-4-phosphate dehydrogenase PdxA	996	754626	1	2	3	4	5	6	7	8	9	10	11	1	1	12
AFK62_RS03500|surA|AFK62_03500	peptidylprolyl isomerase SurA	1287	755621	1	2	3	4	5	6	7	8	9	10	11	1	1	12
AFK62_RS03505|lptD|AFK62_03505	LPS assembly protein LptD	2364	756961	1	2	3	4	5	6	7	8	9	10	11	1	12	13
AFK62_RS03510|djlA|AFK62_03510	co-chaperone DjlA	813	759508	1	2	3	4	5	6	7	I	8	9	10	1	1	11
AFK62_RS03515|rluA|AFK62_03515	bifunctional tRNA pseudouridine(32) synthase/23S rRNA pseudouridine(746) synthase RluA	657	760430	1	2	3	4	5	6	7	8	9	10	I	1	1	11
AFK62_RS03520|rapA|AFK62_03520	RNA polymerase-associated protein RapA	2907	761099	1	2	3	4	5	6	7	8	9	10	11	1	1	12
AFK62_RS03525|polB|AFK62_03525	DNA polymerase II	2361	764139	1	2	3	4	5	6	7	8	9	10	11	1	1	12
AFK62_RS03530|araD|AFK62_03530	L-ribulose-5-phosphate 4-epimerase	696	766598	1	2	3	4	5	6	7	8	9	10	11	1	1	12
AFK62_RS03535|araA|AFK62_03535	L-arabinose isomerase	1503	767380	1	2	3	4	5	6	7	8	9	10	11	1	1	12
AFK62_RS03540|araB|AFK62_03540	ribulokinase	1713	768893	1	2	3	4	5	6	7	8	9	10	11	1	1	12
AFK62_RS03545|araC|AFK62_03545	arabinose operon transcriptional regulator AraC	846	770945	1	2	3	4	5	6	7	8	9	10	11	1	12	13
AFK62_RS03550|AFK62_03550	DedA family protein	771	771907	1	2	3	4	5	6	7	8	9	10	11	1	1	12
AFK62_RS03555|thiQ|AFK62_03555	thiamine ABC transporter ATP-binding protein ThiQ	702	772671	1	2	3	4	5	6	7	8	9	10	X	1	1	11
AFK62_RS03560|thiP|AFK62_03560	thiamine/thiamine pyrophosphate ABC transporter permease ThiP	1611	773356	1	2	3	4	5	6	7	I	8	9	10	1	1	11
AFK62_RS03565|thiB|AFK62_03565	thiamine ABC transporter substrate binding subunit	984	774942	1	2	3	4	5	6	7	8	9	10	11	1	1	12
AFK62_RS03570|sgrR|AFK62_03570	HTH-type transcriptional regulator SgrR	1665	776095	1	2	3	4	5	6	7	8	9	10	11	1	1	12
AFK62_RS20820	glucose uptake inhibitor SgrT	165	777846	1	2	3	X	4	5	6	X	X	X	2	1	1	X
AFK62_RS03575|AFK62_03575	MFS transporter	1179	778131	1	2	3	4	5	6	7	I	8	9	10	1	1	11
AFK62_RS03580|leuD|AFK62_03580	3-isopropylmalate dehydratase small subunit	606	779386	1	2	3	4	5	6	7	8	9	10	11	1	1	12
AFK62_RS03585|leuC|AFK62_03585	3-isopropylmalate dehydratase large subunit	1401	780002	1	2	3	4	5	6	7	8	9	10	11	1	1	12
AFK62_RS03590|leuB|AFK62_03590	3-isopropylmalate dehydrogenase	1092	781405	1	2	3	4	5	6	I	7	8	9	10	1	1	11
AFK62_RS03595|leuA|AFK62_03595	2-isopropylmalate synthase	1572	782496	1	2	3	4	5	6	7	8	9	10	11	1	1	12
AFK62_RS03600|leuO|AFK62_03600	transcriptional regulator LeuO	945	784868	1	2	3	4	5	6	7	X	8	9	10	1	1	11
AFK62_RS03605|ilvI|AFK62_03605	acetolactate synthase 3 large subunit	1725	786213	1	2	3	4	5	6	7	8	9	10	11	1	1	12
AFK62_RS03610|ilvN|AFK62_03610	acetolactate synthase small subunit	492	787940	1	2	3	4	5	6	7	8	9	10	11	1	1	12
AFK62_RS03615|cra|AFK62_03615	catabolite repressor/activator	1005	788611	1	2	3	4	5	6	7	8	9	10	11	1	1	12
AFK62_RS03620|mraZ|AFK62_03620	division/cell wall cluster transcriptional repressor MraZ	459	790195	1	2	3	4	5	6	7	8	9	10	11	1	1	12
AFK62_RS03625|rsmH|AFK62_03625	16S rRNA (cytosine(1402)-N(4))-methyltransferase RsmH	942	790657	1	2	3	4	5	6	7	8	9	10	11	1	1	12
AFK62_RS03630|ftsL|AFK62_03630	cell division protein FtsL	366	791595	1	2	3	4	5	6	7	8	9	10	11	1	1	12
AFK62_RS03635|AFK62_03635	peptidoglycan glycosyltransferase FtsI	1767	791976	1	2	3	4	5	6	7	8	9	10	11	1	1	12
AFK62_RS03640|murE|AFK62_03640	UDP-N-acetylmuramoyl-L-alanyl-D-glutamate--2, 6-diaminopimelate ligase	1488	793729	1	2	3	4	5	6	7	8	9	10	11	1	1	12
AFK62_RS03645|murF|AFK62_03645	UDP-N-acetylmuramoyl-tripeptide--D-alanyl-D- alanine ligase	1359	795213	1	2	3	4	5	6	7	8	9	10	11	1	1	12
AFK62_RS03650|mraY|AFK62_03650	phospho-N-acetylmuramoyl-pentapeptide- transferase	1083	796565	1	2	3	4	5	6	7	8	9	10	11	1	1	8
AFK62_RS03655|murD|AFK62_03655	UDP-N-acetylmuramoyl-L-alanine--D-glutamate ligase	1317	797650	1	2	3	4	5	6	7	8	9	10	11	1	12	13
AFK62_RS03660|ftsW|AFK62_03660	cell division protein FtsW	1245	798966	1	2	3	4	5	6	7	8	9	10	11	1	1	12
AFK62_RS03665|murG|AFK62_03665	undecaprenyldiphospho-muramoylpentapeptide beta-N-acetylglucosaminyltransferase	1068	800207	1	2	3	4	5	6	7	8	I	9	10	1	1	11
AFK62_RS03670|murC|AFK62_03670	UDP-N-acetylmuramate--L-alanine ligase	1467	801341	1	2	3	4	5	6	7	8	9	10	11	1	1	12
AFK62_RS03675|AFK62_03675	D-alanine--D-alanine ligase	921	802800	1	2	3	4	5	6	7	8	9	X	10	1	1	11
AFK62_RS03680|ftsQ|AFK62_03680	cell division protein FtsQ	831	803722	1	2	3	4	5	6	7	8	9	10	11	1	1	8
AFK62_RS03685|ftsA|AFK62_03685	cell division protein FtsA	1257	804549	1	2	3	4	5	6	7	8	9	10	11	1	1	12
AFK62_RS03690|ftsZ|AFK62_03690	cell division protein FtsZ	1152	805869	1	2	3	4	5	6	7	8	9	10	11	1	1	12
AFK62_RS03695|lpxC|AFK62_03695	UDP-3-O-acyl-N-acetylglucosamine deacetylase	918	807122	1	2	3	4	5	6	7	8	9	10	11	1	1	12
AFK62_RS03700|secM|AFK62_03700	secA translation cis-regulator SecM	504	808316	1	2	3	4	5	6	7	X	8	X	9	1	1	X
AFK62_RS03705|secA|AFK62_03705	preprotein translocase subunit SecA	2706	808879	1	2	3	4	5	6	7	8	9	10	11	1	1	12
AFK62_RS03710|mutT|AFK62_03710	8-oxo-dGTP diphosphatase MutT	393	811645	1	2	X	3	4	5	6	7	X	X	X	1	1	X
AFK62_RS03715|yacG|AFK62_03715	DNA gyrase inhibitor YacG	201	812034	1	2	3	4	5	I	6	X	7	X	8	1	1	X
AFK62_RS03720|zapD|AFK62_03720	cell division protein ZapD	744	812244	1	2	3	4	5	6	7	8	9	10	11	1	1	12
AFK62_RS03725|coaE|AFK62_03725	dephospho-CoA kinase	621	812987	1	2	3	4	5	6	7	X	X	X	X	1	1	X
AFK62_RS03730|AFK62_03730	GMP reductase	1044	813872	1	2	3	4	5	6	7	8	9	10	11	1	1	12
AFK62_RS03735|hofC|AFK62_03735	protein transport protein HofC	1200	814956	1	2	3	4	5	6	7	X	X	X	X	1	1	X
AFK62_RS03740|gspE|AFK62_03740	type II secretion system protein GspE	1383	816148	1	2	X	3	4	5	6	7	X	X	X	1	1	X
AFK62_RS03745|ppdD|AFK62_03745	prepilin peptidase-dependent pilin	435	817546	1	2	3	4	5	6	7	8	X	X	I	1	1	9
AFK62_RS03750|nadC|AFK62_03750	carboxylating nicotinate-nucleotide diphosphorylase	891	818229	1	2	3	4	5	6	7	8	9	10	11	1	1	12
AFK62_RS03755|ampD|AFK62_03755	1,6-anhydro-N-acetylmuramyl-L-alanine amidase AmpD	564	819207	1	2	3	4	5	6	7	X	X	X	8	1	1	X
AFK62_RS03760|ampE|AFK62_03760	beta-lactamase regulator AmpE	855	819767	1	2	3	4	5	6	7	X	8	9	I	1	1	X
AFK62_RS03765|AFK62_03765	family 43 glycosylhydrolase	954	820638	1	2	3	4	5	6	7	8	9	X	X	1	1	10
AFK62_RS03770|AFK62_03770	MFS transporter	1401	821601	1	2	3	4	5	6	7	8	9	10	11	1	1	12
AFK62_RS03775|aroP|AFK62_03775	aromatic amino acid transporter AroP	1374	823159	1	2	3	4	5	6	7	8	9	10	11	1	1	12
AFK62_RS03780|pdhR|AFK62_03780	pyruvate dehydrogenase complex transcriptional repressor PdhR	765	825072	1	2	3	4	5	6	7	8	9	10	11	1	1	8
AFK62_RS03785|aceE|AFK62_03785	pyruvate dehydrogenase (acetyl-transferring), homodimeric type	2664	826093	1	2	3	4	5	6	7	8	9	10	11	1	1	12
AFK62_RS03790|aceF|AFK62_03790	pyruvate dehydrogenase complex dihydrolipoyllysine-residue acetyltransferase	1899	828771	1	2	3	4	5	6	7	8	9	10	11	1	1	12
AFK62_RS03795|lpdA|AFK62_03795	dihydrolipoyl dehydrogenase	1425	830877	1	2	3	4	5	6	7	8	9	10	11	1	12	13
AFK62_RS03800|acnB|AFK62_03800	bifunctional aconitate hydratase 2/2-methylisocitrate dehydratase	2598	832562	1	2	3	4	5	6	7	8	9	10	11	1	1	12
AFK62_RS03805|AFK62_03805	hypothetical protein	384	835245	1	2	3	4	5	6	7	X	X	X	I	1	1	8
AFK62_RS03810|yacL|AFK62_03810	protein YacL	366	835811	1	2	3	4	5	6	7	8	9	10	I	1	1	11
AFK62_RS03815|speD|AFK62_03815	adenosylmethionine decarboxylase	795	836204	1	2	3	4	5	6	7	8	9	10	11	1	1	12
AFK62_RS03820|speE|AFK62_03820	polyamine aminopropyltransferase	852	837013	1	2	3	4	5	6	7	8	9	10	11	1	1	12
AFK62_RS03825|AFK62_03825	YacC family pilotin-like protein	348	837988	1	2	3	4	5	6	7	8	9	X	10	1	1	11
AFK62_RS03830|cueO|AFK62_03830	multicopper oxidase CueO	1572	839005	1	2	3	4	5	6	7	8	9	10	11	1	1	12
AFK62_RS03835|AFK62_03835	glucose/quinate/shikimate family membrane-bound PQQ-dependent dehydrogenase	2397	840707	1	2	3	4	5	6	7	8	9	10	11	1	12	13
AFK62_RS03840|hpt|AFK62_03840	hypoxanthine phosphoribosyltransferase	537	843296	1	2	3	4	5	6	7	8	9	10	11	1	1	12
AFK62_RS03845|can|AFK62_03845	carbonate dehydratase	663	843886	1	2	3	4	5	6	7	8	9	10	11	1	1	12
AFK62_RS03850|AFK62_03850	ABC transporter ATP-binding protein	927	844657	1	2	3	4	5	6	7	8	9	10	11	1	1	12
AFK62_RS03855|AFK62_03855	ABC transporter permease	771	845580	1	2	3	4	5	6	7	8	9	10	11	1	1	12
AFK62_RS03860|AFK62_03860	PTS sugar transporter subunit IIA	432	846437	1	X	X	X	2	3	4	X	X	X	X	1	1	X
AFK62_RS03865|AFK62_03865	polysaccharide deacetylase family protein	1248	846948	1	2	3	4	5	6	7	8	9	10	11	1	1	12
AFK62_RS03870|panD|AFK62_03870	aspartate 1-decarboxylase	381	848242	1	2	3	4	5	6	7	8	9	X	10	1	1	8
AFK62_RS03875|panC|AFK62_03875	pantoate--beta-alanine ligase	855	848720	1	2	3	4	5	6	7	8	9	10	11	1	12	13
AFK62_RS03880|AFK62_03880	fimbrial protein	543	850061	1	X	X	X	X	2	X	X	X	X	X	1	1	X
AFK62_RS03885|panB|AFK62_03885	3-methyl-2-oxobutanoate hydroxymethyltransferase	795	850652	1	2	3	4	5	6	7	8	9	10	11	1	1	12
AFK62_RS03890|folK|AFK62_03890	2-amino-4-hydroxy-6- hydroxymethyldihydropteridine diphosphokinase	480	851534	1	2	3	4	5	6	7	8	9	X	X	1	1	10
AFK62_RS03895|pcnB|AFK62_03895	polynucleotide adenylyltransferase PcnB	1401	852010	1	2	3	4	5	6	7	8	9	10	11	1	1	12
AFK62_RS03900|gluQRS|AFK62_03900	tRNA glutamyl-Q(34) synthetase GluQRS	897	853463	1	2	3	4	5	6	7	8	9	10	11	1	1	12
AFK62_RS03905|dksA|AFK62_03905	RNA polymerase-binding protein DksA	456	854428	1	2	3	4	5	6	7	8	9	10	11	1	12	8
AFK62_RS03910|sfsA|AFK62_03910	DNA/RNA nuclease SfsA	705	855062	1	2	X	X	3	4	5	6	7	X	X	1	1	8
AFK62_RS03915|thpR|AFK62_03915	RNA 2',3'-cyclic phosphodiesterase	531	855776	1	2	X	3	4	5	6	7	8	9	X	1	1	10
AFK62_RS03920|hrpB|AFK62_03920	ATP-dependent helicase HrpB	2430	856378	1	2	X	3	4	5	6	I	7	8	9	1	1	10
AFK62_RS03925|mrcB|AFK62_03925	bifunctional glycosyl transferase/transpeptidase	2532	858911	1	2	3	4	5	6	7	8	9	10	11	1	1	12
AFK62_RS03930|fhuA|AFK62_03930	ferrichrome porin FhuA	2178	861717	1	X	X	X	2	X	3	X	4	5	X	1	1	X
AFK62_RS03935|fhuC|AFK62_03935	Fe3+-hydroxamate ABC transporter ATP-binding protein FhuC	798	863940	1	2	3	4	5	6	7	8	9	10	11	1	1	12
AFK62_RS03940|fhuD|AFK62_03940	Fe(3+)-hydroxamate ABC transporter substrate-binding protein FhuD	897	864737	1	2	3	4	5	6	7	8	9	10	X	1	1	11
AFK62_RS03945|fhuB|AFK62_03945	Fe(3+)-hydroxamate ABC transporter permease FhuB	1986	865630	1	2	3	4	5	6	7	8	9	10	11	1	1	12
AFK62_RS03950|hemL|AFK62_03950	glutamate-1-semialdehyde 2,1-aminomutase	1281	867729	1	2	3	4	5	6	7	8	9	10	11	1	1	12
AFK62_RS03955|clcA|AFK62_03955	H(+)/Cl(-) exchange transporter ClcA	1404	869183	1	2	3	4	5	6	7	8	9	10	11	1	1	12
AFK62_RS03960|erpA|AFK62_03960	iron-sulfur cluster insertion protein ErpA	345	870668	1	2	3	4	5	6	7	8	9	10	11	1	1	12
AFK62_RS03965|AFK62_03965	TRIC cation channel family protein	621	871065	1	2	3	4	5	6	7	8	9	10	11	1	1	12
AFK62_RS03970|btuF|AFK62_03970	vitamin B12 ABC transporter substrate-binding protein BtuF	801	871702	1	2	3	4	5	6	7	8	9	10	11	1	1	12
AFK62_RS03975|mtnN|AFK62_03975	5'-methylthioadenosine/S-adenosylhomocysteine nucleosidase	699	872495	1	2	3	4	5	6	7	8	9	10	11	1	1	12
AFK62_RS03980|dgt|AFK62_03980	dGTPase	1515	873288	1	2	3	4	5	6	7	8	9	10	11	1	1	12
AFK62_RS03985|degP|AFK62_03985	serine endoprotease DegP	1428	874945	1	2	3	4	5	6	7	I	8	9	10	1	1	11
AFK62_RS03990|AFK62_03990	DUF3461 family protein	390	876456	1	2	3	4	5	6	7	8	9	10	11	1	1	8
AFK62_RS03995|dapD|AFK62_03995	2,3,4,5-tetrahydropyridine-2,6-dicarboxylate N-succinyltransferase	825	876955	1	2	3	4	5	6	7	8	9	10	11	1	1	12
AFK62_RS04000|glnD|AFK62_04000	bifunctional uridylyltransferase/uridylyl-removing protein GlnD	2676	877822	1	2	3	4	5	6	7	8	9	10	11	1	1	12
AFK62_RS04005|map|AFK62_04005	type I methionyl aminopeptidase	795	880541	1	2	3	4	5	6	7	8	9	10	11	1	1	12
AFK62_RS04010|rpsB|AFK62_04010	30S ribosomal protein S2	726	881645	1	2	3	4	5	6	7	8	9	10	11	1	1	8
AFK62_RS04015|tsf|AFK62_04015	translation elongation factor Ts	852	882527	1	2	3	4	5	6	7	8	9	10	11	1	1	12
AFK62_RS04020|pyrH|AFK62_04020	UMP kinase	726	883525	1	2	3	4	5	6	7	8	9	10	11	1	1	8
AFK62_RS04025|frr|AFK62_04025	ribosome recycling factor	558	884419	1	2	3	4	5	6	7	8	9	10	11	1	1	12
AFK62_RS04030|ispC|AFK62_04030	1-deoxy-D-xylulose-5-phosphate reductoisomerase	1197	885101	1	2	3	4	5	6	7	8	9	10	11	1	1	12
AFK62_RS04035|ispU|uppS|AFK62_04035	(2E,6E)-farnesyl-diphosphate-specific ditrans,polycis-undecaprenyl-diphosphate synthase	759	886486	1	2	3	4	5	6	7	8	9	10	11	1	1	12
AFK62_RS04040|cdsA|AFK62_04040	phosphatidate cytidylyltransferase	858	887257	1	2	3	4	5	6	7	8	9	10	11	1	12	13
AFK62_RS04045|rseP|AFK62_04045	sigma E protease regulator RseP	1353	888126	1	2	3	4	5	6	7	8	9	10	11	1	1	12
AFK62_RS04050|bamA|AFK62_04050	outer membrane protein assembly factor BamA	2415	889509	1	2	3	4	5	6	7	I	I	8	9	1	1	10
AFK62_RS04055|skp|hlpA; ompH|AFK62_04055	molecular chaperone Skp	495	892046	1	2	3	4	5	6	7	8	9	10	11	1	1	12
AFK62_RS04060|lpxD|AFK62_04060	UDP-3-O-(3-hydroxymyristoyl)glucosamine N-acyltransferase	1026	892544	1	2	3	4	5	6	7	8	9	10	11	1	1	12
AFK62_RS04065|fabZ|AFK62_04065	3-hydroxyacyl-ACP dehydratase FabZ	456	893685	1	2	3	4	5	6	7	8	9	10	11	1	1	12
AFK62_RS04070|lpxA|AFK62_04070	acyl-ACP--UDP-N-acetylglucosamine O-acyltransferase	789	894144	1	2	3	4	5	6	7	8	9	10	11	1	1	12
AFK62_RS04075|lpxB|AFK62_04075	lipid-A-disaccharide synthase	1143	894932	1	2	3	4	5	6	7	8	9	10	11	1	1	12
AFK62_RS04080|rnhB|AFK62_04080	ribonuclease HII	597	896071	1	2	3	4	5	6	7	8	9	10	11	1	1	12
AFK62_RS04085|dnaE|AFK62_04085	DNA polymerase III subunit alpha	3483	896698	1	2	3	4	5	6	7	8	9	10	11	1	12	13
AFK62_RS04090|accA|AFK62_04090	acetyl-CoA carboxylase carboxyl transferase subunit alpha	960	900285	1	2	3	4	5	6	7	8	9	10	11	1	1	12
AFK62_RS04095|AFK62_04095	PKD domain-containing protein	1738	901407	1	2	3	4	5	6	7	8	X	9	10	1	1	11
AFK62_RS04100|AFK62_04100	lysine decarboxylase LdcC	2139	903237	1	2	3	4	5	6	7	8	9	10	11	1	1	12
AFK62_RS04105|AFK62_04105	VOC family protein	390	905433	1	2	3	4	5	6	7	8	9	10	11	1	1	12
AFK62_RS04110|tilS|AFK62_04110	tRNA lysidine(34) synthetase TilS	1305	905887	1	2	3	4	5	6	7	8	X	9	10	1	1	11
AFK62_RS04115|AFK62_04115	cytochrome c	315	907184	1	2	3	4	5	6	7	8	X	X	I	1	1	9
AFK62_RS04120|rof|AFK62_04120	Rho-binding antiterminator	261	907541	1	2	3	4	5	6	7	8	9	10	11	1	1	8
AFK62_RS04125|AFK62_04125	YaeP family protein	201	907788	1	2	3	4	5	6	7	8	9	10	11	1	1	8
AFK62_RS04130|AFK62_04130	YaeQ family protein	546	908195	1	2	3	4	5	6	7	8	9	X	I	1	1	10
AFK62_RS04135|arfB|AFK62_04135	alternative ribosome rescue aminoacyl-tRNA hydrolase ArfB	423	908737	1	2	3	4	5	6	7	8	X	X	9	1	1	10
AFK62_RS04140|nlpE|cutF|AFK62_04140	envelope stress response activation lipoprotein NlpE	699	909186	1	2	3	4	5	6	7	X	X	X	X	1	1	X
AFK62_RS04145|proS|AFK62_04145	proline--tRNA ligase	1719	909946	1	2	3	4	5	6	7	8	9	10	11	1	1	12
AFK62_RS04150|tsaA|AFK62_04150	tRNA (N6-threonylcarbamoyladenosine(37)-N6)-methyltransferase TrmO	708	911775	1	2	3	4	5	6	7	X	X	8	9	1	1	X
AFK62_RS04155|rcsF|AFK62_04155	Rcs stress response system protein RcsF	405	912479	1	2	3	4	5	6	7	8	9	10	11	1	1	12
AFK62_RS04160|AFK62_04160	MetQ/NlpA family lipoprotein	816	912996	1	2	3	4	5	6	7	8	9	10	11	1	1	12
AFK62_RS04165|AFK62_04165	methionine ABC transporter permease MetI	654	913855	1	2	3	4	5	6	7	8	9	10	11	1	1	12
AFK62_RS04170|metN|AFK62_04170	methionine ABC transporter ATP-binding protein MetN	1032	914501	1	2	3	4	5	6	7	8	9	10	11	1	1	12
AFK62_RS04175|gmhB|AFK62_04175	D-glycero-beta-D-manno-heptose 1,7-bisphosphate 7-phosphatase	561	915723	1	2	3	4	5	6	7	8	9	10	11	1	1	12
AFK62_RS22755	hypothetical protein	571	921961	1	X	X	X	X	X	X	X	X	X	X	1	1	X
AFK62_RS04210|yafC|AFK62_04210	DNA-binding transcriptional regulator YafC	888	922543	1	2	X	X	3	4	5	6	7	8	X	1	1	9
AFK62_RS04215|AFK62_04215	MFS transporter	1176	923532	1	X	X	X	X	X	2	X	3	X	X	1	1	X
AFK62_RS04220|AFK62_04220	endonuclease/exonuclease/phosphatase family protein	804	924838	1	2	3	4	5	6	7	8	9	10	11	1	1	12
AFK62_RS04225|AFK62_04225	class I SAM-dependent methyltransferase	771	925712	1	2	3	4	5	6	7	X	X	8	9	1	1	X
AFK62_RS04230|mltD|AFK62_04230	murein transglycosylase D	1374	926544	1	2	X	3	4	5	6	7	8	9	10	1	11	12
AFK62_RS04235|gloB|AFK62_04235	hydroxyacylglutathione hydrolase	756	927989	1	2	3	4	5	6	7	8	9	X	I	1	1	10
AFK62_RS04240|AFK62_04240	class I SAM-dependent methyltransferase	717	928777	1	2	3	4	5	6	7	8	9	10	X	1	1	11
AFK62_RS04245|rnhA|AFK62_04245	ribonuclease HI	576	929490	1	2	3	4	5	6	7	8	9	10	11	1	1	12
AFK62_RS04250|dnaQ|AFK62_04250	DNA polymerase III subunit epsilon	726	930019	1	2	3	4	5	6	7	8	9	10	11	1	1	12
AFK62_RS04260|AFK62_04260	amidohydrolase	760	931511	1	2	3	4	5	6	7	8	9	10	X	1	11	12
AFK62_RS04265|fadE|AFK62_04265	acyl-CoA dehydrogenase FadE	2445	932379	1	2	3	4	5	6	7	8	9	10	11	1	1	12
AFK62_RS04270|lpcA|AFK62_04270	D-sedoheptulose 7-phosphate isomerase	582	935052	1	2	3	4	5	6	7	8	9	10	11	1	1	12
AFK62_RS04275|AFK62_04275	class II glutamine amidotransferase	768	935725	1	2	3	4	5	6	7	8	9	10	I	1	1	11
AFK62_RS04280|dpaA|AFK62_04280	peptidoglycan meso-diaminopimelic acid protein amidase	738	936463	1	2	3	4	5	6	7	8	9	10	11	1	1	12
AFK62_RS04285|dinB|AFK62_04285	DNA polymerase IV	1056	937456	1	2	3	4	5	6	7	8	9	10	11	1	1	12
AFK62_RS04290|AFK62_04290	RNA ligase RtcB family protein	1140	938782	1	X	2	3	4	X	X	I	X	X	X	1	1	5
AFK62_RS04295|prfH|AFK62_04295	peptide chain release factor H	618	939918	1	X	2	3	4	X	X	5	X	X	X	1	1	6
AFK62_RS04300|pepD|AFK62_04300	cytosol nonspecific dipeptidase	1458	940716	1	2	3	4	5	6	7	8	9	10	11	1	1	12
AFK62_RS04305|gpt|AFK62_04305	xanthine phosphoribosyltransferase	459	942434	1	2	3	4	5	6	7	8	9	10	11	1	1	X
AFK62_RS04310|frsA|AFK62_04310	esterase FrsA	1248	943000	1	2	3	4	5	6	7	8	9	10	11	1	1	12
AFK62_RS04315|crl|AFK62_04315	sigma factor-binding protein Crl	390	944305	1	2	3	4	5	6	7	8	9	10	11	1	1	12
AFK62_RS04320|phoE|AFK62_04320	phosphoporin PhoE	1083	944812	1	X	2	3	4	5	6	X	7	8	9	1	1	X
AFK62_RS04325|proB|AFK62_04325	glutamate 5-kinase	1104	946188	1	2	3	4	5	6	7	8	9	10	11	1	1	12
AFK62_RS04330|proA|AFK62_04330	glutamate-5-semialdehyde dehydrogenase	1254	947302	1	2	3	4	5	6	7	I	8	9	10	1	1	11
AFK62_RS22760	hypothetical protein	210	948881	1	X	X	X	X	X	X	X	X	X	I	1	1	X
AFK62_RS04340|AFK62_04340	DUF1493 family protein	297	949116	1	X	X	X	X	X	X	2	X	X	X	1	1	2
AFK62_RS20840	toxin-antitoxin system HicB family antitoxin	192	949736	1	X	X	X	X	X	2	3	X	X	4	1	1	5
AFK62_RS04345|AFK62_04345	hypothetical protein	570	950059	1	2	X	3	4	5	6	X	X	X	I	1	1	X
AFK62_RS04350|AFK62_04350	DUF1311 domain-containing protein	444	950710	1	2	3	4	X	I	5	X	X	X	X	1	1	X
AFK62_RS04355|AFK62_04355	DUF1311 domain-containing protein	444	951297	1	2	3	X	X	4	X	X	X	X	X	1	1	X
AFK62_RS04360|AFK62_04360	DUF1311 domain-containing protein	462	951805	1	2	3	4	X	X	X	X	X	X	X	1	1	X
AFK62_RS04365|AFK62_04365	DUF1311 domain-containing protein	444	952310	1	2	3	X	X	4	X	X	X	X	X	1	1	X
AFK62_RS22765|AFK62_04370	hypothetical protein	282	953104	1	X	X	X	X	2	X	X	X	X	X	1	1	X
AFK62_RS22770	hypothetical protein	375	953661	1	2	3	4	5	6	X	X	X	X	X	1	1	X
AFK62_RS04385|AFK62_04385	hypothetical protein	282	954149	1	2	3	4	5	6	X	X	X	X	X	1	1	X
AFK62_RS04390|pepT|AFK62_04390	peptidase T	1230	954440	1	2	3	4	X	5	6	7	8	9	10	1	1	11
AFK62_RS04395|AFK62_04395	ABC transporter substrate-binding protein	1596	955787	1	2	3	4	5	6	7	8	I	9	10	1	1	11
AFK62_RS04400|AFK62_04400	DUF3828 domain-containing protein	456	957421	1	X	2	X	3	4	X	X	X	X	X	1	1	X
AFK62_RS20845|AFK62_04405	DUF1311 domain-containing protein	432	957932	1	X	2	X	X	3	X	X	X	X	X	1	1	X
AFK62_RS04410|AFK62_04410	peptidoglycan-binding protein	921	958360	1	X	2	X	X	3	X	X	X	X	X	1	1	X
AFK62_RS04415|pqqF|AFK62_04415	pyrroloquinoline quinone biosynthesis protein PqqF	2148	959548	1	2	X	X	3	I	X	X	X	X	X	1	1	X
AFK62_RS04420|pqqE|AFK62_04420	pyrroloquinoline quinone biosynthesis protein PqqE	1137	961692	1	2	3	4	5	6	7	X	X	X	X	1	1	X
AFK62_RS04425|pqqD|AFK62_04425	pyrroloquinoline quinone biosynthesis peptide chaperone PqqD	279	962821	1	2	3	4	5	6	7	X	X	X	X	1	1	X
AFK62_RS04430|pqqC|AFK62_04430	pyrroloquinoline-quinone synthase PqqC	756	963099	1	2	3	4	5	6	7	X	X	X	X	1	1	X
AFK62_RS04435|pqqB|AFK62_04435	pyrroloquinoline quinone biosynthesis protein PqqB	909	963863	1	2	3	4	5	6	7	X	X	X	I	1	1	X
AFK62_RS20850|pqqA	pyrroloquinoline quinone precursor peptide PqqA	72	964830	1	2	2	2	2	3	3	X	X	X	X	1	1	X
AFK62_RS04440|AFK62_04440	dipeptidase	1059	965017	1	2	X	3	4	5	6	X	X	X	X	1	1	X
AFK62_RS04445|AFK62_04445	DUF3289 family protein	732	966624	1	2	3	X	X	4	X	X	X	X	X	1	1	X
AFK62_RS04450|AFK62_04450	DUF943 family protein	444	967348	1	X	X	X	X	2	X	X	X	X	X	1	1	X
AFK62_RS04460|AFK62_04460	hypothetical protein	297	968146	1	2	3	4	5	6	7	X	X	X	I	1	1	X
AFK62_RS04465|AFK62_04465	glycoside-pentoside-hexuronide (GPH):cation symporter	1395	968471	1	X	X	X	X	X	X	X	X	X	X	1	1	X
AFK62_RS04470|AFK62_04470	helix-turn-helix domain-containing protein	981	970202	1	2	3	X	4	5	6	X	7	X	X	1	1	X
AFK62_RS04475|gap|AFK62_04475	type I glyceraldehyde-3-phosphate dehydrogenase	1011	971261	1	2	3	4	5	6	7	8	9	X	X	1	1	10
AFK62_RS04480|AFK62_04480	RidA family protein	405	972332	1	2	3	4	5	6	7	X	8	9	X	1	1	X
AFK62_RS04485|AFK62_04485	TetR/AcrR family transcriptional regulator	588	972878	1	2	3	4	5	6	7	X	8	X	X	1	1	X
AFK62_RS04490|AFK62_04490	hypothetical protein	390	973633	1	X	X	X	X	X	X	X	X	X	X	1	1	X
AFK62_RS04495|AFK62_04495	SDR family NAD(P)-dependent oxidoreductase	918	974277	1	2	3	4	5	6	7	8	9	X	X	1	1	10
AFK62_RS04500|AFK62_04500	TonB-dependent siderophore receptor	2175	975230	1	X	X	X	X	2	3	4	5	X	X	1	1	6
AFK62_RS04505|AFK62_04505	YncE family protein	1095	977467	1	X	X	X	X	2	3	4	5	6	7	1	1	8
AFK62_RS04510|AFK62_04510	LacI family DNA-binding transcriptional regulator	1077	978804	1	2	3	4	5	6	7	X	X	X	X	1	1	X
AFK62_RS04515|AFK62_04515	beta-galactosidase	3132	980126	1	2	3	X	4	5	6	7	8	X	X	1	1	X
AFK62_RS04520|AFK62_04520	oligosaccharide MFS transporter	1266	983331	1	2	3	4	5	6	7	X	X	X	X	1	8	X
AFK62_RS04525|AFK62_04525	NAD-dependent malic enzyme	1701	984809	1	2	3	4	5	6	7	8	9	X	X	1	1	10
AFK62_RS04530|AFK62_04530	hypothetical protein	273	986560	1	2	3	4	5	6	7	X	X	X	I	1	1	X
AFK62_RS04535|AFK62_04535	TIM barrel protein	822	986964	1	X	X	2	3	4	5	X	X	X	X	1	1	X
AFK62_RS04540|AFK62_04540	CoA-acylating methylmalonate-semialdehyde dehydrogenase	1506	988147	1	X	X	2	3	4	5	X	X	X	X	1	1	X
AFK62_RS04545|iolB|AFK62_04545	5-deoxy-glucuronate isomerase	810	989670	1	X	X	2	3	4	5	X	X	X	X	1	1	X
AFK62_RS04550|AFK62_04550	MurR/RpiR family transcriptional regulator	855	990541	1	X	X	2	3	4	5	X	X	X	X	1	1	X
AFK62_RS04555|iolC|AFK62_04555	5-dehydro-2-deoxygluconokinase	1914	991541	1	X	X	2	3	4	5	X	X	X	X	1	1	X
AFK62_RS04560|iolD|AFK62_04560	3D-(3,5/4)-trihydroxycyclohexane-1,2-dione acylhydrolase (decyclizing)	1941	993943	1	X	X	X	2	3	4	X	X	X	X	1	1	X
AFK62_RS04565|AFK62_04565	Gfo/Idh/MocA family oxidoreductase	1014	995943	1	X	X	2	3	4	5	X	X	X	X	1	1	X
AFK62_RS04570|AFK62_04570	sugar phosphate isomerase/epimerase	885	996991	1	X	X	2	3	4	5	X	X	X	X	1	1	X
AFK62_RS04575|iolE|AFK62_04575	myo-inosose-2 dehydratase	900	997908	1	X	X	2	3	4	5	X	X	X	X	1	1	X
AFK62_RS04580|AFK62_04580	sugar porter family MFS transporter	1506	999245	1	X	X	2	3	4	5	X	X	X	X	1	1	X
AFK62_RS04585|AFK62_04585	PhoX family phosphatase	1980	1000893	1	2	3	4	5	6	7	8	I	9	10	1	1	11
AFK62_RS04590|AFK62_04590	ATP-binding cassette domain-containing protein	1023	1003236	1	2	3	4	5	6	7	8	9	10	11	1	1	12
AFK62_RS04595|AFK62_04595	methionine ABC transporter permease	669	1004251	1	2	3	4	5	6	7	8	9	10	11	1	1	12
AFK62_RS04600|AFK62_04600	MetQ/NlpA family ABC transporter substrate-binding protein	804	1004941	1	2	3	4	5	6	7	8	9	10	11	1	1	12
AFK62_RS04605|AFK62_04605	hypothetical protein	393	1005944	1	X	2	3	X	4	X	X	X	X	X	1	1	X
AFK62_RS04610|AFK62_04610	hypothetical protein	339	1006343	1	X	2	3	X	4	X	X	X	X	X	1	1	X
AFK62_RS04615|AFK62_04615	glycoside hydrolase family 15 protein	1827	1006721	1	2	3	4	5	6	7	I	8	9	X	1	1	10
AFK62_RS04620|AFK62_04620	phenolic acid decarboxylase	507	1008723	1	2	3	4	5	6	7	8	9	10	11	1	1	12
AFK62_RS04625|AFK62_04625	LysR family transcriptional regulator	873	1009329	1	2	3	X	4	5	6	7	8	X	X	1	1	9
AFK62_RS04630|AFK62_04630	DMT family transporter	468	1010179	1	2	3	4	5	6	7	X	X	8	9	1	1	X
AFK62_RS04635|AFK62_04635	DMT family transporter	435	1010656	1	2	3	4	5	6	7	X	X	X	8	1	1	X
AFK62_RS04640|AFK62_04640	LysR family transcriptional regulator	948	1011190	1	2	3	4	5	6	7	X	X	8	9	1	1	X
AFK62_RS04645|AFK62_04645	AI-2E family transporter	1089	1012192	1	2	3	4	5	6	7	8	X	9	I	1	1	10
AFK62_RS04650|AFK62_04650	SulP family inorganic anion transporter	1464	1013430	1	2	3	4	5	6	7	X	X	8	X	1	1	X
AFK62_RS04655|AFK62_04655	carbonic anhydrase	624	1014896	1	2	3	X	4	5	6	X	X	7	8	1	1	X
AFK62_RS04660|AFK62_04660	hypothetical protein	549	1015617	1	X	X	X	X	X	X	X	X	X	X	1	1	X
AFK62_RS04665|AFK62_04665	hypothetical protein	432	1016271	1	2	3	X	4	X	5	X	X	X	X	1	1	X
AFK62_RS04670|AFK62_04670	HDOD domain-containing protein	1218	1017037	1	2	3	4	5	6	7	X	X	X	X	1	1	X
AFK62_RS04675|AFK62_04675	hypothetical protein	360	1018313	1	2	3	X	4	5	6	X	X	X	X	1	1	X
AFK62_RS04680|AFK62_04680	NUDIX domain-containing protein	585	1018683	1	2	3	4	5	6	7	8	X	X	9	1	1	10
AFK62_RS04685|AFK62_04685	DeoR/GlpR family DNA-binding transcription regulator	756	1019351	1	2	3	4	5	6	7	X	X	8	9	1	1	X
AFK62_RS22560|AFK62_04690	hypothetical protein	168	1020237	1	2	X	X	X	3	4	X	X	X	X	1	1	X
AFK62_RS04695|lpxP|AFK62_04695	kdo(2)-lipid IV(A) palmitoleoyltransferase	924	1021013	1	2	3	4	5	6	7	8	I	X	9	1	1	10
AFK62_RS04700|eutC|AFK62_04700	ethanolamine ammonia-lyase subunit EutC	786	1021962	1	X	X	X	X	2	3	4	5	X	X	1	1	6
AFK62_RS04705|AFK62_04705	ethanolamine ammonia-lyase subunit EutB	1389	1022744	1	X	X	X	X	2	3	4	5	X	X	1	1	6
AFK62_RS04710|eat|AFK62_04710	ethanolamine permease	1380	1024142	1	X	X	X	X	2	3	4	5	X	X	1	6	7
AFK62_RS04715|zapE|AFK62_04715	cell division protein ZapE	1029	1025727	1	2	3	4	5	6	7	X	X	X	X	1	1	X
AFK62_RS04720|AFK62_04720	cytochrome d ubiquinol oxidase subunit II	1008	1027249	1	2	3	4	5	6	7	8	9	X	X	1	1	10
AFK62_RS04725|AFK62_04725	cytochrome ubiquinol oxidase subunit I	1416	1028249	1	2	3	4	5	6	7	X	8	X	X	1	1	9
AFK62_RS04730|AFK62_04730	DUF1641 domain-containing protein	489	1029667	1	2	3	4	5	6	X	X	7	X	X	1	1	8
AFK62_RS04735|fdhF|AFK62_04735	formate dehydrogenase subunit alpha	2973	1030155	1	2	3	4	5	6	X	7	I	X	X	1	1	8
AFK62_RS04740|mmuP|AFK62_04740	S-methylmethionine permease	1401	1033420	1	2	3	4	5	6	7	8	9	X	X	1	1	10
AFK62_RS04745|mmuM|AFK62_04745	homocysteine S-methyltransferase	933	1034807	1	2	3	4	5	6	7	8	9	X	X	1	1	10
AFK62_RS04750|tauA|AFK62_04750	taurine ABC transporter substrate-binding protein	978	1035982	1	2	3	4	5	6	7	X	X	8	9	1	10	X
AFK62_RS04755|tauB|AFK62_04755	taurine ABC transporter ATP-binding subunit	780	1036969	1	2	3	4	5	6	7	X	X	X	8	1	1	X
AFK62_RS04760|tauC|AFK62_04760	taurine ABC transporter permease TauC	828	1037732	1	2	3	4	5	6	7	X	X	8	9	1	1	X
AFK62_RS04765|tauD|AFK62_04765	taurine dioxygenase	852	1038556	1	2	3	4	5	6	7	X	X	8	9	1	1	X
AFK62_RS04770|asr|AFK62_04770	acid resistance repetitive basic protein Asr	381	1039563	1	2	3	4	5	6	7	8	X	X	X	1	1	9
AFK62_RS04775|AFK62_04775	GNAT family N-acyltransferase	1731	1040193	1	2	3	4	5	6	I	7	8	9	10	1	1	11
AFK62_RS04780|hemB|AFK62_04780	porphobilinogen synthase	978	1042056	1	2	3	4	5	6	7	8	9	10	11	1	12	13
AFK62_RS04785|AFK62_04785	nicotinamide-nucleotide amidohydrolase family protein	495	1043185	1	2	3	4	5	6	7	X	8	X	X	1	1	X
AFK62_RS04790|AFK62_04790	autotransporter outer membrane beta-barrel domain-containing protein	2778	1044083	1	2	3	4	5	6	7	X	8	X	X	1	1	X
AFK62_RS04795|AFK62_04795	helix-turn-helix domain-containing protein	627	1046940	1	2	3	4	5	6	7	X	X	X	X	1	1	X
AFK62_RS04800|ampH|AFK62_04800	D-alanyl-D-alanine- carboxypeptidase/endopeptidase AmpH	1155	1047602	1	2	3	4	5	6	7	8	9	10	11	1	1	12
AFK62_RS04805|AFK62_04805	isochorismatase family protein	534	1048956	1	2	3	4	5	6	7	X	X	X	X	1	1	X
AFK62_RS04810|sbmA|AFK62_04810	peptide antibiotic transporter SbmA	1221	1049665	1	2	3	4	5	6	7	8	9	10	11	1	1	12
AFK62_RS04815|AFK62_04815	DUF1615 domain-containing protein	1107	1050982	1	2	3	4	5	6	7	8	9	10	11	1	1	12
AFK62_RS04820|AFK62_04820	DUF2755 family protein	315	1052085	1	2	3	4	5	6	7	X	X	X	8	1	1	X
AFK62_RS04825|AFK62_04825	DUF2754 family protein	216	1052758	1	2	3	4	5	6	7	X	X	X	8	1	1	X
AFK62_RS04830|ddlA|AFK62_04830	D-alanine--D-alanine ligase	1101	1052979	1	2	3	4	5	6	7	8	9	X	X	1	1	10
AFK62_RS04835|AFK62_04835	extensin family protein	702	1054224	1	2	3	4	5	6	7	X	X	8	9	1	1	10
AFK62_RS04840|AFK62_04840	multidrug efflux MFS transporter	1203	1055087	1	2	3	4	5	6	7	8	9	10	11	1	1	12
AFK62_RS04845|iraP|AFK62_04845	anti-adapter protein IraP	261	1056508	1	2	3	4	5	6	7	X	X	X	I	1	1	X
AFK62_RS04850|AFK62_04850	sugar porter family MFS transporter	1419	1057469	1	2	3	4	5	6	7	8	9	10	11	1	1	12
AFK62_RS04855|proC|AFK62_04855	pyrroline-5-carboxylate reductase	810	1058934	1	2	3	4	5	6	7	8	9	10	X	1	1	11
AFK62_RS04860|AFK62_04860	hypothetical protein	516	1059855	1	2	3	4	5	6	7	X	X	X	I	1	1	X
AFK62_RS04865|AFK62_04865	DUF421 domain-containing protein	456	1060380	1	2	3	4	5	6	7	X	8	9	10	1	11	X
AFK62_RS04870|AFK62_04870	YaiI/YqxD family protein	456	1060835	1	2	3	4	5	6	7	8	9	X	I	1	1	10
AFK62_RS04875|AFK62_04875	DUF2076 domain-containing protein	777	1061287	1	2	3	X	4	5	I	6	7	X	X	1	1	8
AFK62_RS04880|aroL|AFK62_04880	shikimate kinase AroL	525	1062431	1	2	3	4	5	6	7	X	X	X	I	1	1	X
AFK62_RS04885|AFK62_04885	protein YaiA	192	1063008	1	2	3	4	5	6	7	X	X	X	I	1	1	X
AFK62_RS04890|AFK62_04890	AroM family protein	678	1063462	1	2	3	4	5	6	7	8	9	X	X	1	1	10
AFK62_RS04895|ppnP|AFK62_04895	pyrimidine/purine nucleoside phosphorylase	285	1064223	1	2	3	4	5	6	7	8	9	X	X	1	1	10
AFK62_RS04900|rdgC|AFK62_04900	recombination-associated protein RdgC	912	1064541	1	2	3	4	5	6	7	8	9	10	11	1	1	12
AFK62_RS04905|mak|AFK62_04905	fructokinase	912	1065579	1	2	3	4	5	6	7	8	9	10	X	1	1	11
AFK62_RS04910|sbcC|AFK62_04910	exonuclease subunit SbcC	3150	1066518	1	2	X	X	3	4	5	X	X	X	X	1	1	X
AFK62_RS04915|sbcD|AFK62_04915	exonuclease subunit SbcD	1215	1069664	1	2	3	4	5	6	7	8	9	10	X	1	1	11
AFK62_RS04920|phoB|AFK62_04920	phosphate response regulator transcription factor PhoB	690	1071077	1	2	3	4	5	6	7	8	9	X	10	1	1	11
AFK62_RS04925|phoR|AFK62_04925	phosphate regulon sensor histidine kinase PhoR	1314	1071789	1	2	3	4	5	6	7	8	9	10	11	1	1	12
AFK62_RS04930|brnQ|AFK62_04930	branched-chain amino acid transporter carrier protein BrnQ	1320	1073500	1	2	3	4	5	6	7	8	9	10	11	1	1	12
AFK62_RS04935|proY|AFK62_04935	proline-specific permease ProY	1368	1074890	1	2	3	4	5	6	7	8	9	10	11	1	1	12
AFK62_RS04940|malZ|AFK62_04940	maltodextrin glucosidase	1818	1076426	1	2	3	4	5	6	7	8	9	10	11	1	1	12
AFK62_RS04945|AFK62_04945	DUF2339 domain-containing protein	2709	1078328	1	2	3	X	4	5	6	I	7	X	X	1	1	8
AFK62_RS04950|AFK62_04950	DUF3999 family protein	1374	1081033	1	2	3	4	5	6	7	8	9	X	X	1	1	10
AFK62_RS04955|acpH|AFK62_04955	ACP phosphodiesterase	582	1082407	1	2	3	4	5	6	7	X	X	8	9	1	1	X
AFK62_RS04960|queA|AFK62_04960	tRNA preQ1(34) S-adenosylmethionine ribosyltransferase-isomerase QueA	1071	1083090	1	2	3	4	5	6	7	8	9	10	11	1	1	12
AFK62_RS04965|tgt|AFK62_04965	tRNA guanosine(34) transglycosylase Tgt	1128	1084288	1	2	3	4	5	6	7	8	9	10	11	1	1	12
AFK62_RS04970|yajC|AFK62_04970	preprotein translocase subunit YajC	333	1085437	1	2	3	4	5	6	7	8	9	10	11	1	1	12
AFK62_RS04975|secD|AFK62_04975	protein translocase subunit SecD	1848	1085796	1	2	3	4	5	6	7	8	9	10	11	1	1	12
AFK62_RS04980|secF|AFK62_04980	protein translocase subunit SecF	972	1087654	1	2	3	4	5	6	7	8	9	10	11	1	1	12
AFK62_RS04985|AFK62_04985	nucleoside-specific channel-forming protein Tsx	879	1088819	1	2	3	4	5	6	7	8	9	10	11	1	1	8
AFK62_RS04990|AFK62_04990	DUF3251 domain-containing protein	561	1090034	1	2	3	4	5	6	7	8	X	X	X	1	1	9
AFK62_RS04995|nrdR|AFK62_04995	transcriptional regulator NrdR	450	1090749	1	2	3	4	5	6	7	8	9	10	11	1	1	12
AFK62_RS05000|ribD|AFK62_05000	bifunctional diaminohydroxyphosphoribosylaminopyrimidine deaminase/5-amino-6-(5-phosphoribosylamino)uracil reductase RibD	1104	1091202	1	2	3	4	5	6	7	I	X	8	9	1	1	10
AFK62_RS05005|ribE|AFK62_05005	6,7-dimethyl-8-ribityllumazine synthase	471	1092393	1	2	3	4	5	6	7	8	9	10	11	1	1	12
AFK62_RS05010|nusB|AFK62_05010	transcription antitermination factor NusB	420	1092885	1	2	3	4	5	6	7	8	9	10	11	1	1	12
AFK62_RS05015|thiL|AFK62_05015	thiamine-phosphate kinase	981	1093494	1	2	3	4	5	6	7	I	8	9	10	1	1	11
AFK62_RS05020|pgpA|AFK62_05020	phosphatidylglycerophosphatase A	522	1094449	1	2	3	4	5	6	7	8	9	10	X	1	1	11
AFK62_RS05025|AFK62_05025	aldo/keto reductase	975	1095009	1	2	3	4	5	6	7	8	9	X	X	1	1	10
AFK62_RS05030|dxs|AFK62_05030	1-deoxy-D-xylulose-5-phosphate synthase	1863	1096053	1	2	3	4	5	6	7	8	9	10	11	1	1	12
AFK62_RS05035|ispA|AFK62_05035	(2E,6E)-farnesyl diphosphate synthase	900	1097942	1	2	3	4	5	6	7	8	9	10	11	1	1	12
AFK62_RS05040|xseB|AFK62_05040	exodeoxyribonuclease VII small subunit	243	1098844	1	2	3	4	5	6	7	8	9	X	10	1	1	8
AFK62_RS05045|thiI|AFK62_05045	tRNA uracil 4-sulfurtransferase ThiI	1449	1099300	1	2	3	4	5	6	7	8	9	10	11	1	1	12
AFK62_RS05050|yajL|AFK62_05050	protein deglycase YajL	594	1100826	1	2	3	4	5	6	7	8	9	10	11	1	1	12
AFK62_RS05055|panE|AFK62_05055	2-dehydropantoate 2-reductase	915	1101379	1	2	3	4	5	6	7	8	9	10	11	1	1	12
AFK62_RS05060|AFK62_05060	YajQ family cyclic di-GMP-binding protein	492	1102446	1	2	3	4	5	6	7	8	9	10	X	1	1	11
AFK62_RS05065|AFK62_05065	MFS transporter	1365	1103015	1	2	3	4	5	6	7	8	9	10	11	1	1	12
AFK62_RS05070|cyoE|AFK62_05070	heme o synthase	888	1104551	1	2	3	4	5	6	7	8	9	10	11	1	1	12
AFK62_RS05075|AFK62_05075	cytochrome o ubiquinol oxidase subunit IV	330	1105450	1	2	2	3	4	5	6	7	8	9	10	1	1	7
AFK62_RS05080|AFK62_05080	cytochrome o ubiquinol oxidase subunit III	618	1105779	1	2	3	4	5	6	7	8	9	10	11	1	1	12
AFK62_RS05085|cyoB|AFK62_05085	cytochrome o ubiquinol oxidase subunit I	1992	1106386	1	2	3	4	5	6	7	8	9	10	11	1	1	12
AFK62_RS05090|cyoA|AFK62_05090	cytochrome o ubiquinol oxidase subunit II	948	1108397	1	2	3	4	5	6	7	8	9	10	11	1	1	12
AFK62_RS05095|AFK62_05095	molecular chaperone HscC	1704	1109866	1	2	3	4	5	6	7	X	X	X	X	1	1	X
AFK62_RS05100|AFK62_05100	J domain-containing protein	1341	1111569	1	2	3	4	5	6	7	X	X	X	X	1	1	X
AFK62_RS05105|ampG|AFK62_05105	muropeptide MFS transporter AmpG	1473	1112906	1	2	3	4	5	6	7	8	9	10	11	1	1	12
AFK62_RS05110|AFK62_05110	lipoprotein	579	1114432	1	2	3	4	5	6	7	8	9	10	11	1	1	12
AFK62_RS05115|bolA|AFK62_05115	transcriptional regulator BolA	318	1115311	1	2	3	4	5	6	7	X	8	9	10	1	1	X
AFK62_RS05120|tig|AFK62_05120	trigger factor	1299	1115979	1	2	3	4	5	6	7	8	9	10	11	1	1	12
AFK62_RS05125|clpP|AFK62_05125	ATP-dependent Clp endopeptidase proteolytic subunit ClpP	624	1117578	1	2	3	4	5	6	7	8	9	10	11	1	1	12
AFK62_RS05130|clpX|AFK62_05130	ATP-dependent protease ATP-binding subunit ClpX	1275	1118322	1	2	3	4	5	6	7	8	9	10	11	1	1	12
AFK62_RS05135|lon|AFK62_05135	endopeptidase La	2355	1119782	1	2	3	4	5	6	7	8	9	10	11	1	1	12
AFK62_RS05140|hupB|AFK62_05140	DNA-binding protein HU-beta	273	1122346	1	2	3	4	5	6	7	8	9	10	11	1	1	8
AFK62_RS05145|ppiD|AFK62_05145	peptidylprolyl isomerase	1878	1122833	1	2	3	4	5	6	7	8	9	10	11	1	1	12
AFK62_RS05150|AFK62_05150	helix-hairpin-helix domain-containing protein	366	1124857	1	2	3	4	5	6	7	X	X	X	X	1	1	X
AFK62_RS05155|AFK62_05155	YbgC/FadM family acyl-CoA thioesterase	399	1125346	1	2	3	4	5	6	7	8	X	X	X	1	1	9
AFK62_RS05160|AFK62_05160	MBL fold metallo-hydrolase	837	1126157	1	2	3	4	5	I	6	X	X	7	X	1	1	8
AFK62_RS05165|queC|AFK62_05165	7-cyano-7-deazaguanine synthase QueC	696	1126986	1	2	3	4	5	6	7	8	9	10	I	1	1	11
AFK62_RS22775	hypothetical protein	2388	1128101	1	2	X	X	3	X	X	X	X	X	X	1	1	X
AFK62_RS05175|AFK62_05175	hypothetical protein	447	1130500	1	2	3	4	5	6	7	X	X	X	X	1	1	X
AFK62_RS05180|AFK62_05180	PLP-dependent cysteine synthase family protein	1050	1131329	1	2	3	4	5	6	7	8	X	9	10	1	11	12
AFK62_RS05185|AFK62_05185	Lrp/AsnC family transcriptional regulator	462	1132491	1	2	3	4	5	6	7	8	9	X	10	1	1	11
AFK62_RS05190|AFK62_05190	SmdA family multidrug ABC transporter permease/ATP-binding protein	1776	1133011	1	2	X	3	4	5	6	7	8	9	10	1	1	11
AFK62_RS05195|AFK62_05195	SmdB family multidrug efflux ABC transporter permease/ATP-binding protein	1779	1134779	1	2	3	4	5	6	7	I	8	9	10	1	1	11
AFK62_RS05200|glnK|AFK62_05200	P-II family nitrogen regulator	339	1136789	1	2	3	4	5	6	7	8	9	10	11	1	1	12
AFK62_RS05205|amtB|AFK62_05205	ammonium transporter AmtB	1287	1137159	1	2	3	4	5	6	7	8	9	10	11	1	1	12
AFK62_RS05210|tesB|AFK62_05210	acyl-CoA thioesterase II	861	1138512	1	2	3	4	5	6	7	8	9	10	11	1	1	12
AFK62_RS05215|AFK62_05215	YbaY family lipoprotein	573	1139596	1	2	3	4	5	6	7	8	9	10	11	1	1	12
AFK62_RS05220|AFK62_05220	MGMT family protein	312	1140200	1	2	3	4	5	6	7	X	8	X	9	1	1	X
AFK62_RS05225|AFK62_05225	hypothetical protein	252	1141196	1	2	3	4	5	6	7	X	X	X	I	1	1	X
AFK62_RS05230|AFK62_05230	hypothetical protein	222	1141444	1	2	3	4	5	6	7	X	X	X	X	1	1	X
AFK62_RS05235|AFK62_05235	PLP-dependent aminotransferase family protein	1425	1141874	1	2	3	4	5	6	7	8	9	10	11	1	1	12
AFK62_RS05240|AFK62_05240	membrane protein	618	1143385	1	2	3	X	4	5	6	7	8	9	X	1	1	10
AFK62_RS05245|AFK62_05245	GNAT family N-acetyltransferase	828	1144060	1	2	3	4	5	6	7	X	X	X	I	1	1	X
AFK62_RS05250|AFK62_05250	EAL domain-containing protein	1557	1144893	1	2	3	4	5	6	7	X	X	X	X	1	1	X
AFK62_RS05255|AFK62_05255	methionine ABC transporter permease	660	1146611	1	2	3	4	5	6	7	8	9	X	I	1	1	10
AFK62_RS05260|AFK62_05260	ATP-binding cassette domain-containing protein	792	1147267	1	2	X	X	3	4	5	6	X	X	X	1	1	7
AFK62_RS05265|AFK62_05265	MetQ/NlpA family ABC transporter substrate-binding protein	813	1148055	1	2	3	4	5	6	7	8	X	X	X	1	1	9
AFK62_RS05270|AFK62_05270	isopenicillin N synthase family oxygenase	1038	1148891	1	2	3	4	5	6	7	8	9	X	X	1	1	10
AFK62_RS05275|AFK62_05275	methyl-accepting chemotaxis protein	1902	1150286	1	2	3	4	5	6	7	8	9	10	11	1	1	12
AFK62_RS05280|AFK62_05280	type B 50S ribosomal protein L31	261	1152330	1	X	2	3	4	5	6	7	8	9	10	1	1	X
AFK62_RS05285|ykgO|AFK62_05285	type B 50S ribosomal protein L36	141	1152594	1	2	3	4	5	6	7	X	X	8	X	1	1	X
AFK62_RS05290|AFK62_05290	YlaC family protein	510	1152767	1	2	3	4	5	6	7	8	9	10	X	1	1	11
AFK62_RS05295|maa|AFK62_05295	maltose O-acetyltransferase	552	1153396	1	2	3	4	5	6	7	X	X	X	X	1	1	X
AFK62_RS05300|hha|AFK62_05300	HHA domain-containing protein	219	1154167	1	2	3	4	5	6	7	8	9	X	10	1	1	11
AFK62_RS05305|tomB|AFK62_05305	Hha toxicity modulator TomB	375	1154412	1	2	3	4	5	6	7	8	9	10	11	1	1	8
AFK62_RS05310|acrB|AFK62_05310	multidrug efflux RND transporter permease subunit AcrB	3150	1155251	1	2	3	4	5	6	7	8	9	10	11	1	1	12
AFK62_RS05315|acrA|AFK62_05315	multidrug efflux RND transporter periplasmic adaptor subunit AcrA	1206	1158422	1	2	3	4	5	6	7	8	9	10	11	1	1	12
AFK62_RS05320|acrR|AFK62_05320	multidrug efflux transporter transcriptional repressor AcrR	666	1159772	1	2	3	4	5	6	7	8	9	10	11	1	1	12
AFK62_RS05325|mscK|AFK62_05325	mechanosensitive channel MscK	3369	1160554	1	2	3	4	5	6	7	8	9	10	11	1	1	12
AFK62_RS20875|rsmS	pleiotropic regulatory protein RsmS	153	1163964	1	2	3	4	5	6	7	X	8	X	X	1	1	X
AFK62_RS05330|AFK62_05330	primosomal replication protein	516	1164144	1	2	3	4	5	6	7	X	X	X	X	1	1	X
AFK62_RS05335|AFK62_05335	DUF454 family protein	378	1164726	1	2	3	4	5	6	7	8	9	10	X	1	1	11
AFK62_RS05340|apt|AFK62_05340	adenine phosphoribosyltransferase	552	1165255	1	2	3	4	5	6	7	8	9	10	11	1	1	12
AFK62_RS05345|dnaX|AFK62_05345	DNA polymerase III subunit gamma/tau	1980	1165896	1	2	3	X	4	5	6	7	8	9	10	1	1	11
AFK62_RS05350|AFK62_05350	YbaB/EbfC family nucleoid-associated protein	333	1167957	1	2	3	4	5	6	7	8	9	10	11	1	1	12
AFK62_RS05355|recR|AFK62_05355	recombination mediator RecR	606	1168467	1	2	3	4	5	6	7	8	9	10	11	1	1	12
AFK62_RS05360|htpG|AFK62_05360	molecular chaperone HtpG	1875	1169232	1	2	3	4	5	6	7	8	9	10	11	1	1	12
AFK62_RS05365|adk|AFK62_05365	adenylate kinase	645	1171420	1	2	3	4	5	6	7	8	9	10	11	1	1	12
AFK62_RS05370|AFK62_05370	sugar diacid recognition domain-containing protein	1134	1172207	1	2	3	4	5	6	7	X	X	X	X	1	1	X
AFK62_RS05375|AFK62_05375	GntP family permease	1266	1173461	1	2	3	4	5	6	7	X	X	X	X	1	1	X
AFK62_RS05380|AFK62_05380	glycerate kinase	1155	1174737	1	2	3	4	5	6	7	X	X	X	8	1	1	X
AFK62_RS05385|hemH|AFK62_05385	ferrochelatase	963	1176012	1	2	3	4	5	6	7	8	9	10	11	1	1	12
AFK62_RS05390|AFK62_05390	inosine/guanosine kinase	1305	1177038	1	2	3	4	5	6	7	8	9	10	11	1	1	12
AFK62_RS05395|AFK62_05395	YbaL family putative K(+) efflux transporter	1683	1178515	1	2	3	4	5	6	7	8	9	10	11	1	1	12
AFK62_RS05400|ushA|AFK62_05400	bifunctional UDP-sugar hydrolase/5'-nucleotidase UshA	1653	1180718	1	2	3	4	5	6	7	8	9	10	11	1	1	12
AFK62_RS05405|ybaK|AFK62_05405	Cys-tRNA(Pro)/Cys-tRNA(Cys) deacylase YbaK	480	1182372	1	2	3	4	5	6	7	8	I	9	10	1	1	11
AFK62_RS05410|AFK62_05410	TraB/GumN family protein	801	1183053	1	2	3	4	5	6	7	8	9	X	X	1	1	10
AFK62_RS05415|copA|AFK62_05415	copper-exporting P-type ATPase CopA	2508	1184102	1	2	3	X	4	5	6	7	I	8	9	1	10	11
AFK62_RS05420|AFK62_05420	hypothetical protein	228	1186889	1	X	2	3	4	5	X	X	X	X	X	1	1	X
AFK62_RS05425|cueR|AFK62_05425	Cu(I)-responsive transcriptional regulator	411	1187290	1	2	3	4	5	6	7	8	9	10	11	1	1	12
AFK62_RS05430|AFK62_05430	DUF3142 domain-containing protein	720	1187704	1	2	3	4	5	6	7	X	X	X	8	1	1	X
AFK62_RS05435|AFK62_05435	hypothetical protein	2142	1188393	1	2	3	4	5	6	7	X	X	X	X	1	1	X
AFK62_RS05440|AFK62_05440	NfeD family protein	456	1190628	1	2	3	4	5	6	7	8	9	10	X	1	1	11
AFK62_RS05445|AFK62_05445	SPFH domain-containing protein	918	1191080	1	2	3	4	5	6	7	8	9	10	11	1	1	12
AFK62_RS05450|AFK62_05450	co-chaperone YbbN	855	1192106	1	2	3	4	5	6	7	8	9	10	11	1	1	12
AFK62_RS05455|AFK62_05455	SDR family oxidoreductase	771	1193019	1	2	3	4	5	6	7	8	9	10	11	1	1	12
AFK62_RS05460|tesA|AFK62_05460	multifunctional acyl-CoA thioesterase I/protease I/lysophospholipase L1	630	1193818	1	2	3	4	5	6	7	8	9	10	11	1	12	13
AFK62_RS05465|AFK62_05465	ABC transporter ATP-binding protein	687	1194415	1	2	3	X	4	5	6	7	8	9	10	1	11	12
AFK62_RS05470|AFK62_05470	ABC transporter permease	2415	1195098	1	2	3	4	5	I	6	7	8	9	10	1	1	11
AFK62_RS05475|AFK62_05475	cystathionine beta-synthase	1371	1197821	1	2	3	4	5	6	7	8	9	X	10	1	1	11
AFK62_RS05480|AFK62_05480	PLP-dependent aspartate aminotransferase family protein	1146	1199203	1	2	3	4	5	6	7	I	8	9	10	1	1	11
AFK62_RS05485|purK|AFK62_05485	5-(carboxyamino)imidazole ribonucleotide synthase	1068	1200515	1	2	3	4	5	6	7	I	8	9	10	1	1	11
AFK62_RS05490|purE|AFK62_05490	5-(carboxyamino)imidazole ribonucleotide mutase	510	1201579	1	2	3	4	5	6	7	8	9	10	11	1	1	12
AFK62_RS05495|lpxH|AFK62_05495	UDP-2,3-diacylglucosamine diphosphatase	723	1202222	1	2	3	4	5	6	7	8	9	10	11	1	1	12
AFK62_RS05500|ppiB|AFK62_05500	peptidylprolyl isomerase B	495	1202948	1	2	3	4	5	6	7	8	9	10	11	1	1	12
AFK62_RS05505|cysS|AFK62_05505	cysteine--tRNA ligase	1386	1203619	1	2	X	3	4	5	6	7	8	9	10	1	11	12
AFK62_RS05510|malI|AFK62_05510	Mal regulon transcriptional regulator MalI	1017	1205151	1	2	3	4	5	6	7	8	9	10	X	1	1	11
AFK62_RS05515|AFK62_05515	PTS transporter subunit EIIC	1500	1206229	1	2	3	4	5	6	7	8	9	10	11	1	1	12
AFK62_RS05520|ybcJ|AFK62_05520	ribosome-associated protein YbcJ	213	1208017	1	2	3	4	5	6	7	8	9	10	11	1	1	12
AFK62_RS05525|folD|AFK62_05525	bifunctional methylenetetrahydrofolate dehydrogenase/methenyltetrahydrofolate cyclohydrolase FolD	867	1208231	1	2	3	4	5	6	7	8	9	10	11	1	1	12
AFK62_RS20880	tyrosine-type recombinase/integrase	243	1209398	1	2	X	X	3	X	X	X	X	4	I	1	1	5
AFK62_RS05535|AFK62_05535	hypothetical protein	315	1210241	1	X	X	X	X	X	X	X	X	X	X	1	1	X
AFK62_RS20890	DUF4113 domain-containing protein	291	1210758	1	2	3	4	5	6	7	X	X	X	X	1	1	X
AFK62_RS05540|AFK62_05540	hypothetical protein	363	1211492	1	X	X	X	X	X	X	X	X	X	X	1	1	X
AFK62_RS05545|tssI|AFK62_05545	type VI secretion system tip protein TssI/VgrG	2258	1211863	1	X	X	X	X	X	X	X	X	X	X	1	1	X
AFK62_RS22510	hypothetical protein	207	1214721	1	2	X	3	4	5	6	X	X	7	X	1	1	8
AFK62_RS20895	tyrosine-type recombinase/integrase	242	1214859	1	X	X	2	3	X	X	X	X	4	X	1	1	X
AFK62_RS05550|AFK62_05550	hypothetical protein	315	1215701	1	X	X	X	X	X	X	X	X	X	X	1	1	X
AFK62_RS22780	hypothetical protein	305	1216218	1	2	3	X	X	4	5	X	X	X	X	1	6	X
AFK62_RS05560|AFK62_05560	hypothetical protein	243	1217195	1	X	X	X	X	2	3	X	X	X	X	1	1	X
AFK62_RS20915	hypothetical protein	296	1217488	1	2	3	X	X	4	X	X	X	X	X	1	1	X
AFK62_RS05570|AFK62_05570	LysR family transcriptional regulator	930	1217824	1	X	X	X	X	X	X	X	X	X	X	1	1	X
AFK62_RS05575|AFK62_05575	SDR family oxidoreductase	726	1218856	1	X	X	X	X	X	X	X	X	X	X	1	1	X
AFK62_RS05580|AFK62_05580	EthD domain-containing protein	336	1219790	1	X	X	X	X	X	X	X	X	X	X	1	1	X
AFK62_RS05585|AFK62_05585	AraC family transcriptional regulator	918	1220237	1	X	X	X	X	X	X	X	X	X	X	1	1	X
AFK62_RS05590|AFK62_05590	hypothetical protein	684	1221464	1	X	2	X	X	X	X	X	X	X	X	1	1	X
AFK62_RS05595|AFK62_05595	GPW/gp25 family protein	312	1222671	1	X	X	X	X	X	X	X	X	X	X	1	1	X
AFK62_RS05600|AFK62_05600	methyl-accepting chemotaxis protein	1908	1223480	1	2	X	3	4	5	6	X	X	X	X	1	1	X
AFK62_RS05605|AFK62_05605	YbdK family carboxylate-amine ligase	1116	1225651	1	2	3	4	5	6	7	8	9	10	11	1	1	12
AFK62_RS05610|AFK62_05610	GNAT family protein	705	1226972	1	2	3	4	5	6	7	8	9	X	I	1	1	10
AFK62_RS05615|entD|AFK62_05615	enterobactin synthase subunit EntD	678	1227654	1	2	3	X	4	X	X	X	X	X	X	1	1	X
AFK62_RS05620|AFK62_05620	TonB-dependent siderophore receptor	2274	1228367	1	2	3	4	5	6	7	8	9	10	11	1	1	12
AFK62_RS05625|fes|AFK62_05625	enterochelin esterase	1233	1230920	1	2	3	4	5	6	7	8	9	10	11	1	1	12
AFK62_RS05630|AFK62_05630	MbtH family NRPS accessory protein	222	1232168	1	2	3	X	4	5	6	X	X	X	X	1	1	X
AFK62_RS05635|AFK62_05635	enterobactin synthase subunit F	3909	1232400	1	2	3	X	4	5	6	7	8	9	10	1	1	11
AFK62_RS05640|AFK62_05640	acireductone dioxygenase	543	1236370	1	2	3	4	5	6	7	8	9	X	10	1	1	11
AFK62_RS05645|mtnC|AFK62_05645	acireductone synthase	690	1236909	1	2	3	4	5	6	7	8	9	X	10	1	1	11
AFK62_RS05650|AFK62_05650	methylthioribulose 1-phosphate dehydratase	615	1237595	1	2	3	4	5	6	7	X	X	X	8	1	1	X
AFK62_RS05655|AFK62_05655	pyridoxal phosphate-dependent aminotransferase	1161	1238346	1	2	3	4	5	6	7	8	9	10	11	1	1	12
AFK62_RS05660|AFK62_05660	LysR substrate-binding domain-containing protein	963	1239501	1	2	3	4	5	6	7	8	X	X	X	1	1	9
AFK62_RS05665|ahpC|AFK62_05665	alkyl hydroperoxide reductase subunit C	564	1241039	1	2	3	4	5	6	7	8	9	10	11	1	1	12
AFK62_RS05670|ahpF|AFK62_05670	alkyl hydroperoxide reductase subunit F	1566	1241859	1	2	3	4	5	6	I	7	8	9	10	1	1	11
AFK62_RS05675|uspG|AFK62_05675	universal stress protein UspG	429	1243532	1	2	3	4	5	6	7	X	X	X	X	1	1	X
AFK62_RS05680|AFK62_05680	zinc-dependent alcohol dehydrogenase	1233	1244203	1	2	3	4	5	6	7	8	9	10	11	1	1	12
AFK62_RS05685|rnk|AFK62_05685	nucleoside diphosphate kinase regulator	411	1245498	1	2	3	4	5	6	7	X	X	X	X	1	1	X
AFK62_RS05690|AFK62_05690	GntP family permease	1377	1246060	1	2	3	4	5	6	7	8	9	10	11	1	1	12
AFK62_RS05695|AFK62_05695	ABC transporter substrate-binding protein	1266	1247836	1	2	3	4	5	6	7	8	9	10	11	1	1	12
AFK62_RS05700|AFK62_05700	sugar ABC transporter permease	954	1249237	1	2	3	4	5	6	7	8	9	10	11	1	1	12
AFK62_RS05705|AFK62_05705	carbohydrate ABC transporter permease	846	1250190	1	2	3	4	5	6	7	8	9	10	11	1	1	12
AFK62_RS05710|ugpC|AFK62_05710	sn-glycerol-3-phosphate ABC transporter ATP-binding protein UgpC	1116	1251039	1	2	3	4	5	6	7	8	9	10	11	1	1	12
AFK62_RS05715|AFK62_05715	alpha-glucosidase	1656	1252164	1	2	3	4	5	6	7	8	9	10	11	1	1	12
AFK62_RS05720|AFK62_05720	alpha-glucosidase	1677	1253819	1	2	3	4	5	6	7	8	9	10	11	1	1	12
AFK62_RS05725|AFK62_05725	hypothetical protein	285	1255582	1	2	3	4	5	6	7	X	X	X	X	1	1	X
AFK62_RS05730|rna|AFK62_05730	ribonuclease I	813	1255885	1	2	3	4	5	6	7	X	X	8	9	1	1	X
AFK62_RS05735|dcuC|AFK62_05735	anaerobic C4-dicarboxylate transporter DcuC	1362	1256805	1	2	3	4	5	6	7	8	X	X	X	1	1	9
AFK62_RS05740|pagP|AFK62_05740	lipid IV(A) palmitoyltransferase PagP	579	1258639	1	2	3	4	5	6	7	8	X	X	9	1	1	10
AFK62_RS05745|cspE|gicA; msmC|AFK62_05745	transcription antiterminator/RNA stability regulator CspE	210	1259408	1	1	1	1	1	1	1	2	3	4	5	1	1	2
AFK62_RS05750|crcB|AFK62_05750	fluoride efflux transporter CrcB	384	1259847	1	2	3	4	5	6	7	8	9	X	X	1	1	10
AFK62_RS05755|AFK62_05755	deaminated glutathione amidase	789	1260318	1	2	X	X	3	4	5	X	6	X	X	1	1	X
AFK62_RS05760|tatE|AFK62_05760	twin-arginine translocase subunit TatE	204	1261233	1	2	3	4	5	6	7	8	9	X	10	1	1	8
AFK62_RS05765|lipA|AFK62_05765	lipoyl synthase	966	1261524	1	2	3	4	5	6	7	8	9	10	11	1	1	12
AFK62_RS05770|AFK62_05770	YbeF family transcriptional regulator	996	1262679	1	2	3	4	5	6	7	X	X	X	X	1	1	X
AFK62_RS05775|lipB|AFK62_05775	lipoyl(octanoyl) transferase LipB	642	1263995	1	2	3	4	5	6	7	X	8	X	X	1	1	X
AFK62_RS05780|ybeD|AFK62_05780	DUF493 family protein YbeD	264	1264715	1	2	3	4	5	6	7	8	9	10	X	1	1	8
AFK62_RS05785|dacA|AFK62_05785	D-alanyl-D-alanine carboxypeptidase DacA	1215	1265083	1	2	3	4	5	6	7	8	9	10	11	1	1	12
AFK62_RS05790|rlpA|AFK62_05790	endolytic peptidoglycan transglycosylase RlpA	1179	1266441	1	2	3	4	5	6	7	8	9	10	11	1	1	12
AFK62_RS05795|mrdB|rodA|AFK62_05795	peptidoglycan glycosyltransferase MrdB	1113	1267630	1	2	3	4	5	6	7	8	9	10	11	1	1	12
AFK62_RS05800|mrdA|AFK62_05800	peptidoglycan DD-transpeptidase MrdA	1902	1268744	1	2	3	4	5	6	7	8	9	10	11	1	1	12
AFK62_RS05805|rlmH|AFK62_05805	23S rRNA (pseudouridine(1915)-N(3))-methyltransferase RlmH	468	1270672	1	2	3	4	5	6	7	8	9	10	11	1	1	12
AFK62_RS05810|rsfS|AFK62_05810	ribosome silencing factor	318	1271143	1	2	3	4	5	6	7	8	9	10	11	1	1	12
AFK62_RS05815|AFK62_05815	adenosylcobalamin/alpha-ribazole phosphatase	621	1271699	1	X	X	X	2	X	X	3	4	X	X	1	1	5
AFK62_RS05820|nadD|AFK62_05820	nicotinate-nucleotide adenylyltransferase	654	1272347	1	2	3	X	4	5	6	X	X	X	X	1	7	8
AFK62_RS05825|holA|AFK62_05825	DNA polymerase III subunit delta	1032	1272993	1	2	3	4	5	6	7	8	9	10	11	1	1	12
AFK62_RS05830|lptE|AFK62_05830	LPS assembly lipoprotein LptE	597	1274024	1	2	3	4	5	6	7	8	9	X	10	1	1	11
AFK62_RS05835|leuS|AFK62_05835	leucine--tRNA ligase	2583	1274635	1	2	3	4	5	6	7	8	9	10	11	1	1	12
AFK62_RS05840|AFK62_05840	zinc ribbon-containing protein	483	1277445	1	2	3	4	5	6	7	8	9	10	11	1	1	12
AFK62_RS05845|AFK62_05845	hypothetical protein	1455	1278180	1	X	X	X	X	X	2	X	X	X	X	1	1	X
AFK62_RS05850|AFK62_05850	amino acid ABC transporter ATP-binding protein	726	1279683	1	2	3	4	5	6	7	8	9	10	11	1	1	12
AFK62_RS05855|gltK|AFK62_05855	glutamate/aspartate ABC transporter permease GltK	675	1280408	1	2	3	4	5	6	7	I	8	9	10	1	1	11
AFK62_RS05860|AFK62_05860	amino acid ABC transporter permease	741	1281082	1	2	3	4	5	6	7	8	9	10	11	1	1	12
AFK62_RS05865|AFK62_05865	amino acid ABC transporter substrate-binding protein	906	1281986	1	2	3	4	5	6	7	8	9	10	11	1	1	12
AFK62_RS05870|lnt|AFK62_05870	apolipoprotein N-acyltransferase	1542	1283243	1	2	3	4	5	6	7	8	9	10	11	1	1	12
AFK62_RS05875|corC|AFK62_05875	CNNM family magnesium/cobalt transport protein CorC	876	1284789	1	2	3	4	5	6	7	8	9	10	11	1	1	12
AFK62_RS05880|ybeY|AFK62_05880	rRNA maturation RNase YbeY	468	1285767	1	2	3	4	5	6	7	8	9	10	11	1	1	12
AFK62_RS05885|AFK62_05885	PhoH family protein	1062	1286231	1	2	3	4	5	6	7	8	9	10	11	1	1	12
AFK62_RS05890|miaB|AFK62_05890	tRNA (N6-isopentenyl adenosine(37)-C2)-methylthiotransferase MiaB	1425	1287495	1	2	3	4	5	6	7	8	9	10	11	1	1	12
AFK62_RS05895|ubiF|AFK62_05895	3-demethoxyubiquinol 3-hydroxylase	1182	1289059	1	2	3	4	5	6	7	8	9	10	11	1	1	12
AFK62_RS05935|asnB|AFK62_05935	asparagine synthase B	1665	1291532	1	2	3	4	5	6	7	8	9	10	11	1	1	12
AFK62_RS05940|AFK62_05940	HAD-IIA family hydrolase	753	1293494	1	2	3	4	5	6	7	8	9	10	11	1	1	12
AFK62_RS05945|AFK62_05945	N-acetylglucosamine repressor	1221	1294308	1	2	3	4	5	6	7	8	9	10	11	1	1	12
AFK62_RS05950|nagA|AFK62_05950	N-acetylglucosamine-6-phosphate deacetylase	1149	1295537	1	2	3	4	5	6	7	8	9	10	11	1	1	12
AFK62_RS05955|nagB|AFK62_05955	glucosamine-6-phosphate deaminase	801	1296707	1	2	3	4	5	6	7	8	9	10	11	1	1	12
AFK62_RS05960|nagE|AFK62_05960	PTS N-acetyl glucosamine transporter subunit IIABC	1953	1297847	1	X	X	X	2	3	X	X	X	X	X	1	1	X
AFK62_RS05965|AFK62_05965	hypothetical protein	387	1299929	1	X	2	3	4	X	X	X	X	X	X	1	1	X
AFK62_RS05970|glnS|AFK62_05970	glutamine--tRNA ligase	1668	1300454	1	2	3	4	5	6	7	8	9	10	11	1	1	12
AFK62_RS05975|AFK62_05975	OprD family outer membrane porin	1398	1302573	1	2	3	4	5	6	7	8	X	9	10	1	1	11
AFK62_RS05980|AFK62_05980	beta-N-acetylhexosaminidase	2658	1304029	1	2	3	4	5	6	7	8	9	10	11	1	12	13
AFK62_RS05985|AFK62_05985	helix-turn-helix domain-containing protein	612	1306748	1	2	3	4	5	6	7	8	X	X	9	1	1	10
AFK62_RS05990|fur|AFK62_05990	ferric iron uptake transcriptional regulator	453	1307669	1	2	3	4	5	6	7	8	9	10	11	1	1	8
AFK62_RS05995|fldA|AFK62_05995	flavodoxin FldA	531	1308412	1	2	3	4	5	6	7	8	9	10	11	1	1	8
AFK62_RS06000|ybfE|AFK62_06000	LexA regulated protein	282	1309104	1	2	3	4	5	6	7	8	9	10	11	1	1	12
AFK62_RS06005|ybfF|AFK62_06005	esterase	768	1309514	1	2	3	4	5	6	7	8	9	10	11	1	1	12
AFK62_RS06010|seqA|AFK62_06010	replication initiation negative regulator SeqA	546	1310465	1	2	3	4	5	6	7	8	9	10	11	1	1	12
AFK62_RS06015|pgm|AFK62_06015	phosphoglucomutase (alpha-D-glucose-1,6-bisphosphate-dependent)	1641	1311035	1	2	3	4	5	6	7	8	9	10	11	1	1	12
AFK62_RS06020|potE|AFK62_06020	putrescine-ornithine antiporter	1320	1312811	1	2	3	4	5	6	7	X	X	X	8	1	1	X
AFK62_RS06025|speF|AFK62_06025	ornithine decarboxylase SpeF	2202	1314124	1	2	3	4	5	6	7	8	9	10	11	1	12	13
AFK62_RS22110|speFL	leader peptide SpeFL	105	1316588	1	X	X	X	X	2	3	X	X	X	X	1	1	X
AFK62_RS06030|kdpE|AFK62_06030	two-component system response regulator KdpE	678	1317024	1	2	3	4	5	6	7	8	9	10	11	1	1	12
AFK62_RS06035|kdpD|AFK62_06035	two-component system sensor histidine kinase KdpD	2685	1317698	1	2	X	X	3	I	4	I	5	6	7	1	1	8
AFK62_RS06040|kdpC|AFK62_06040	potassium-transporting ATPase subunit KdpC	573	1320392	1	2	3	4	5	6	7	8	X	9	I	1	1	10
AFK62_RS06045|kdpB|AFK62_06045	potassium-transporting ATPase subunit KdpB	2049	1320976	1	2	3	4	5	I	6	7	8	9	10	1	1	11
AFK62_RS06050|kdpA|AFK62_06050	potassium-transporting ATPase subunit KdpA	1683	1323045	1	2	3	4	5	6	7	8	9	10	11	1	1	12
AFK62_RS20925|kdpF	K(+)-transporting ATPase subunit F	90	1324727	1	2	3	4	5	6	7	8	9	10	11	1	1	8
AFK62_RS06055|AFK62_06055	YbfA family protein	207	1325129	1	2	3	4	5	6	7	8	9	10	11	1	1	8
AFK62_RS06060|AFK62_06060	DUF523 and DUF1722 domain-containing protein	957	1325485	1	2	3	4	5	6	7	8	X	X	9	1	1	10
AFK62_RS06065|phrB|AFK62_06065	deoxyribodipyrimidine photo-lyase	1422	1326454	1	2	3	4	5	6	7	8	9	10	11	1	1	12
AFK62_RS06070|AFK62_06070	type 2 GTP cyclohydrolase I	744	1327888	1	2	3	4	5	6	7	8	9	10	11	1	1	12
AFK62_RS06075|pxpB|AFK62_06075	5-oxoprolinase subunit PxpB	657	1328652	1	2	3	4	5	6	7	8	9	10	11	1	1	12
AFK62_RS06080|AFK62_06080	biotin-dependent carboxyltransferase family protein	933	1329302	1	2	3	4	5	6	7	8	9	10	X	1	1	11
AFK62_RS06085|pxpA|AFK62_06085	5-oxoprolinase subunit PxpA	735	1330224	1	2	3	4	X	5	6	7	8	9	I	1	1	10
AFK62_RS06090|AFK62_06090	winged helix DNA-binding protein	549	1330960	1	2	3	4	5	6	7	8	9	X	I	1	1	10
AFK62_RS06095|AFK62_06095	DUF969 domain-containing protein	723	1331756	1	2	3	4	5	6	7	8	9	X	X	1	1	10
AFK62_RS06100|AFK62_06100	DUF979 domain-containing protein	987	1332475	1	2	3	4	5	6	7	8	9	X	X	1	1	10
AFK62_RS06105|AFK62_06105	DUF2891 domain-containing protein	996	1333495	1	2	3	4	5	6	7	8	9	X	X	1	1	10
AFK62_RS06110|nei|AFK62_06110	endonuclease VIII	792	1334596	1	2	3	4	5	6	7	I	8	9	10	1	1	11
AFK62_RS06115|AFK62_06115	citrate synthase	1287	1335526	1	2	3	4	5	6	7	8	9	10	11	1	1	12
AFK62_RS06120|sdhC|cybA; dhsC|AFK62_06120	succinate dehydrogenase cytochrome b556 subunit	390	1337466	1	2	3	4	5	6	7	8	9	10	11	1	1	8
AFK62_RS06125|sdhD|cybS; dhsD|AFK62_06125	succinate dehydrogenase membrane anchor subunit	348	1337849	1	2	3	4	5	6	7	8	9	X	10	1	1	11
AFK62_RS06130|sdhA|AFK62_06130	succinate dehydrogenase flavoprotein subunit	1767	1338197	1	2	3	4	5	6	7	8	9	10	11	1	1	12
AFK62_RS06135|AFK62_06135	succinate dehydrogenase iron-sulfur subunit	717	1339979	1	2	3	4	5	6	7	8	9	10	11	1	1	12
AFK62_RS06140|sucA|AFK62_06140	2-oxoglutarate dehydrogenase E1 component	2808	1341062	1	2	3	4	5	6	7	8	9	10	11	1	1	12
AFK62_RS06145|odhB|AFK62_06145	2-oxoglutarate dehydrogenase complex dihydrolipoyllysine-residue succinyltransferase	1224	1343884	1	2	3	4	5	6	7	8	9	10	11	1	1	12
AFK62_RS06150|sucC|AFK62_06150	ADP-forming succinate--CoA ligase subunit beta	1167	1345218	1	2	3	4	5	6	7	8	9	10	11	1	1	12
AFK62_RS06155|sucD|AFK62_06155	succinate--CoA ligase subunit alpha	870	1346384	1	2	3	4	5	6	7	8	9	10	11	1	1	12
AFK62_RS06160|cydA|AFK62_06160	cytochrome ubiquinol oxidase subunit I	1569	1348173	1	2	3	X	4	5	6	7	8	9	10	1	11	12
AFK62_RS06165|cydB|AFK62_06165	cytochrome d ubiquinol oxidase subunit II	1140	1349757	1	2	3	4	5	6	7	8	9	10	11	1	1	12
AFK62_RS20930|cydX	cytochrome bd-I oxidase subunit CydX	114	1350910	1	2	3	4	5	6	7	8	9	10	X	1	1	8
AFK62_RS06170|ybgE|AFK62_06170	cyd operon protein YbgE	294	1351023	1	2	3	4	5	6	7	X	X	8	9	1	1	X
AFK62_RS06175|ybgC|AFK62_06175	tol-pal system-associated acyl-CoA thioesterase	405	1351450	1	2	2	3	4	5	6	7	8	9	10	1	1	7
AFK62_RS06180|tolQ|AFK62_06180	Tol-Pal system protein TolQ	699	1351851	1	2	3	4	5	6	7	8	9	10	11	1	1	12
AFK62_RS06185|tolR|AFK62_06185	colicin uptake protein TolR	429	1352553	1	2	3	4	5	6	7	8	9	10	11	1	1	12
AFK62_RS06190|tolA|AFK62_06190	cell envelope integrity protein TolA	1269	1353022	1	2	3	4	5	6	7	8	9	10	11	1	1	12
AFK62_RS06195|tolB|AFK62_06195	Tol-Pal system beta propeller repeat protein TolB	1293	1354414	1	2	3	4	5	6	7	8	9	10	11	1	1	12
AFK62_RS06200|pal|AFK62_06200	peptidoglycan-associated lipoprotein Pal	519	1355741	1	2	3	4	5	6	7	8	9	10	11	1	1	12
AFK62_RS06205|cpoB|AFK62_06205	cell division protein CpoB	798	1356269	1	2	3	4	5	6	7	8	9	10	11	1	1	12
AFK62_RS06235|nadA|AFK62_06235	quinolinate synthase NadA	1062	1358048	1	2	3	4	5	6	7	8	9	10	11	1	1	12
AFK62_RS06240|pnuC|AFK62_06240	nicotinamide riboside transporter PnuC	720	1359133	1	2	3	4	5	6	7	8	9	10	11	1	1	12
AFK62_RS06245|zitB|AFK62_06245	CDF family zinc transporter ZitB	954	1359849	1	2	3	X	4	5	6	7	X	X	X	1	1	8
AFK62_RS06250|AFK62_06250	protein YbgS	393	1360932	1	2	3	4	5	6	7	X	X	X	X	1	1	X
AFK62_RS06255|aroG|AFK62_06255	3-deoxy-7-phosphoheptulonate synthase AroG	1053	1361649	1	2	3	4	5	6	7	8	9	10	11	1	1	12
AFK62_RS06260|gpmA|AFK62_06260	2,3-diphosphoglycerate-dependent phosphoglycerate mutase	753	1362872	1	2	3	4	5	6	7	8	9	10	11	1	1	12
AFK62_RS06265|galM|AFK62_06265	galactose-1-epimerase	1041	1363836	1	2	3	4	5	6	7	8	9	10	11	1	1	X
AFK62_RS06270|galK|AFK62_06270	galactokinase	1149	1364870	1	2	3	4	5	6	7	8	9	10	11	1	1	12
AFK62_RS06275|galT|AFK62_06275	galactose-1-phosphate uridylyltransferase	1047	1366021	1	2	3	4	5	6	7	8	9	10	11	1	1	X
AFK62_RS06280|galE|AFK62_06280	UDP-glucose 4-epimerase GalE	1017	1367078	1	2	3	4	5	6	7	8	9	10	11	1	1	X
AFK62_RS06285|modF|AFK62_06285	molybdate ABC transporter ATP-binding protein ModF	1473	1368324	1	2	3	4	5	6	7	8	9	10	11	1	1	12
AFK62_RS06290|modE|AFK62_06290	molybdenum-dependent transcriptional regulator	792	1369868	1	2	3	4	5	6	7	8	9	X	X	1	1	10
AFK62_RS20935	AcrZ family multidrug efflux pump-associated protein	150	1370789	1	2	3	4	5	6	7	X	X	X	3	1	1	X
AFK62_RS06295|modA|AFK62_06295	molybdate ABC transporter substrate-binding protein	777	1371080	1	2	3	4	5	6	7	8	9	10	11	1	1	12
AFK62_RS06300|modB|AFK62_06300	molybdate ABC transporter permease subunit	693	1371853	1	2	3	4	5	6	7	8	9	X	10	1	1	11
AFK62_RS06305|modC|AFK62_06305	molybdenum ABC transporter ATP-binding protein ModC	1059	1372545	1	2	3	4	5	6	7	8	9	X	X	1	1	10
AFK62_RS06310|AFK62_06310	pyridoxal phosphatase	819	1373600	1	2	3	4	5	6	7	8	9	10	X	1	1	11
AFK62_RS06315|pgl|AFK62_06315	6-phosphogluconolactonase	1002	1374570	1	2	3	4	5	6	7	8	9	10	11	1	1	12
AFK62_RS06320|AFK62_06320	putative acyl-CoA thioester hydrolase	1311	1375698	1	2	3	4	5	6	7	8	9	10	11	1	1	12
AFK62_RS06325|AFK62_06325	kinase inhibitor	477	1377119	1	2	3	4	5	6	7	8	9	10	11	1	1	12
AFK62_RS06330|AFK62_06330	type 1 glutamine amidotransferase domain-containing protein	681	1377606	1	2	3	4	5	6	7	8	9	10	11	1	1	12
AFK62_RS06335|bioA|AFK62_06335	adenosylmethionine--8-amino-7-oxononanoate transaminase	1293	1378354	1	2	3	4	5	6	7	8	9	10	11	1	1	12
AFK62_RS06340|bioB|AFK62_06340	biotin synthase BioB	1041	1379728	1	2	3	4	5	6	7	8	9	10	11	1	1	12
AFK62_RS06345|bioF|AFK62_06345	8-amino-7-oxononanoate synthase	1152	1380765	1	2	3	4	5	6	7	8	9	10	11	1	1	12
AFK62_RS06350|bioC|AFK62_06350	malonyl-ACP O-methyltransferase BioC	759	1381900	1	2	3	4	5	6	7	8	X	X	I	1	1	9
AFK62_RS06355|bioD|AFK62_06355	dethiobiotin synthase	684	1382651	1	2	3	4	5	6	7	8	9	10	X	1	1	11
AFK62_RS06360|AFK62_06360	ATP-binding cassette domain-containing protein	711	1383331	1	2	3	4	5	6	7	X	X	X	X	1	1	X
AFK62_RS06365|uvrB|AFK62_06365	excinuclease ABC subunit UvrB	2022	1384930	1	2	3	4	5	6	7	8	9	10	11	1	1	12
AFK62_RS06370|yvcK|AFK62_06370	uridine diphosphate-N-acetylglucosamine-binding protein YvcK	909	1387171	1	2	3	4	5	6	7	8	9	10	11	1	1	12
AFK62_RS06375|moaA|AFK62_06375	GTP 3',8-cyclase MoaA	990	1388426	1	2	3	4	5	6	7	I	8	9	10	1	1	11
AFK62_RS06380|moaB|AFK62_06380	molybdenum cofactor biosynthesis protein B	513	1389437	1	2	X	3	4	5	6	7	X	8	X	1	1	9
AFK62_RS06385|moaC|AFK62_06385	cyclic pyranopterin monophosphate synthase MoaC	486	1389953	1	2	3	4	5	6	7	8	9	10	I	1	1	11
AFK62_RS06390|moaD|AFK62_06390	molybdopterin synthase sulfur carrier subunit	246	1390431	1	2	3	4	5	6	7	8	X	9	X	1	1	8
AFK62_RS06395|moaE|AFK62_06395	molybdopterin synthase catalytic subunit MoaE	453	1390678	1	2	3	4	5	6	7	8	9	10	11	1	1	12
AFK62_RS06400|AFK62_06400	Bax inhibitor-1/YccA family protein	708	1391223	1	2	3	4	5	6	7	8	9	X	10	1	1	11
AFK62_RS06405|AFK62_06405	YbhN family protein	1032	1392108	1	2	3	4	5	6	7	8	9	10	11	1	1	12
AFK62_RS06410|clsB|AFK62_06410	cardiolipin synthase ClsB	1242	1393139	1	2	3	4	5	6	7	8	9	10	11	1	1	12
AFK62_RS06415|AFK62_06415	endonuclease/exonuclease/phosphatase family protein	762	1394377	1	2	3	4	5	6	7	X	8	9	10	1	1	X
AFK62_RS06420|AFK62_06420	YbhQ family protein	417	1395274	1	2	3	4	5	6	7	X	X	8	9	1	1	X
AFK62_RS06425|AFK62_06425	ABC transporter permease	1107	1395652	1	2	3	4	5	6	X	7	8	9	10	1	1	11
AFK62_RS06430|AFK62_06430	ABC transporter permease	1122	1396768	1	2	X	3	4	5	X	6	7	8	9	1	1	10
AFK62_RS06435|AFK62_06435	ATP-binding cassette domain-containing protein	1728	1397886	1	2	3	4	5	6	X	I	7	8	9	1	1	10
AFK62_RS06440|hlyD|AFK62_06440	secretion protein HlyD	999	1399603	1	2	3	4	5	6	X	7	8	9	10	1	1	11
AFK62_RS06445|cecR|AFK62_06445	transcriptional regulator CecR	684	1400594	1	2	3	4	5	6	X	7	8	9	10	1	1	11
AFK62_RS06450|rhlE|AFK62_06450	ATP-dependent RNA helicase RhlE	1425	1401519	1	2	3	4	5	6	7	8	9	10	11	1	1	12
AFK62_RS06455|AFK62_06455	family 1 glycosylhydrolase	1392	1403126	1	2	3	X	X	4	5	X	X	6	7	1	1	X
AFK62_RS06460|ascB|AFK62_06460	6-phospho-beta-glucosidase	1470	1404527	1	2	3	X	X	4	5	X	X	6	7	1	1	X
AFK62_RS06465|AFK62_06465	beta-glucoside-specific PTS transporter subunit IIABC	1869	1406008	1	2	3	X	X	4	I	X	X	5	6	1	1	X
AFK62_RS06470|AFK62_06470	PRD domain-containing protein	846	1407985	1	2	3	X	X	4	5	X	X	6	7	1	1	X
AFK62_RS06475|dinG|AFK62_06475	ATP-dependent DNA helicase DinG	2178	1409122	1	2	3	4	5	6	7	8	9	10	11	1	1	12
AFK62_RS06480|AFK62_06480	fimbrial protein	510	1411286	1	X	X	X	X	2	X	X	X	X	X	1	1	X
AFK62_RS06485|AFK62_06485	fimbrial protein	990	1411806	1	X	X	X	X	2	X	X	X	X	X	1	1	X
AFK62_RS06490|AFK62_06490	fimbria/pilus outer membrane usher protein	2550	1412817	1	X	X	X	X	2	X	X	X	X	X	1	3	X
AFK62_RS06495|AFK62_06495	molecular chaperone	666	1415415	1	X	X	X	X	2	X	X	X	X	X	1	1	X
AFK62_RS06500|AFK62_06500	fimbrial protein	537	1416158	1	X	X	X	X	2	X	X	X	X	X	1	1	X
AFK62_RS06505|ybiB|AFK62_06505	DNA-binding protein YbiB	969	1417009	1	2	3	4	5	6	7	X	8	9	10	1	1	X
AFK62_RS06510|ybiJ|AFK62_06510	DUF1471 family protein YbiJ	261	1418068	1	X	2	3	4	5	6	X	X	7	8	1	1	X
AFK62_RS06515|AFK62_06515	DksA/TraR family C4-type zinc finger protein	267	1418589	1	2	3	4	5	6	7	8	9	10	11	1	1	12
AFK62_RS06520|AFK62_06520	flavin reductase family protein	618	1418949	1	2	3	4	5	6	7	X	8	X	9	1	1	X
AFK62_RS06525|rlmF|AFK62_06525	23S rRNA (adenine(1618)-N(6))-methyltransferase RlmF	930	1419679	1	2	3	4	5	6	7	I	8	9	10	1	1	11
AFK62_RS06530|ybiO|AFK62_06530	mechanosensitive channel protein	2259	1420609	1	2	3	4	5	I	6	7	8	9	10	1	1	11
AFK62_RS06535|glnQ|AFK62_06535	glutamine ABC transporter ATP-binding protein GlnQ	723	1423260	1	2	3	4	5	6	7	8	9	10	11	1	1	12
AFK62_RS06540|glnP|AFK62_06540	glutamine ABC transporter permease GlnP	660	1423979	1	2	3	4	X	5	6	7	8	9	I	1	1	10
AFK62_RS06545|glnH|AFK62_06545	glutamine ABC transporter substrate-binding protein GlnH	744	1424721	1	2	3	4	5	6	7	8	9	10	11	1	12	13
AFK62_RS22435	hypothetical protein	177	1425529	1	2	3	4	5	6	7	X	X	X	8	1	1	X
AFK62_RS06550|dps|pexB|AFK62_06550	DNA starvation/stationary phase protection protein Dps	504	1425840	1	2	3	4	5	6	7	8	9	10	11	1	1	12
AFK62_RS06555|rhtA|AFK62_06555	threonine/homoserine exporter RhtA	888	1426659	1	2	3	4	5	6	7	8	9	10	X	1	1	11
AFK62_RS06560|ompX|AFK62_06560	outer membrane protein OmpX	513	1427897	1	2	3	4	5	6	7	8	9	10	11	1	1	12
AFK62_RS06565|AFK62_06565	phosphoethanolamine transferase	1584	1428467	1	2	3	4	5	6	7	8	9	10	11	1	1	12
AFK62_RS22115|mntS	manganase accumulation protein MntS	135	1430345	1	2	3	4	5	6	7	X	X	X	X	1	1	X
AFK62_RS06570|mntR|AFK62_06570	manganese-binding transcriptional regulator MntR	468	1430663	1	2	3	4	5	6	7	8	9	10	11	1	1	12
AFK62_RS06575|AFK62_06575	anion transporter	1119	1431133	1	2	3	4	5	6	7	8	9	10	11	1	1	12
AFK62_RS06580|AFK62_06580	HlyD family secretion protein	1152	1432352	1	2	3	4	5	6	7	8	9	10	11	1	1	12
AFK62_RS06585|AFK62_06585	DHA2 family efflux MFS transporter permease subunit	1572	1433500	1	2	3	4	5	6	7	8	9	10	11	1	1	12
AFK62_RS06590|AFK62_06590	efflux transporter outer membrane subunit	1542	1435073	1	2	3	X	4	5	6	7	8	9	10	1	1	11
AFK62_RS06595|AFK62_06595	hypothetical protein	501	1436734	1	X	X	2	X	X	X	X	X	X	X	1	1	X
AFK62_RS06600|ldtB|AFK62_06600	L,D-transpeptidase	921	1437369	1	2	3	4	5	6	7	8	9	10	11	1	1	12
AFK62_RS06605|AFK62_06605	ABC-F family ATPase	1593	1438510	1	2	3	4	5	6	7	8	9	10	11	1	1	12
AFK62_RS06610|AFK62_06610	filamentous hemagglutinin N-terminal domain-containing protein	2145	1440185	1	2	3	X	4	X	X	X	X	X	X	1	1	X
AFK62_RS06615|AFK62_06615	glycoside hydrolase family 31 protein	2364	1443065	1	2	3	4	5	6	7	8	9	10	11	1	1	12
AFK62_RS06620|AFK62_06620	MFS transporter	1311	1445440	1	2	3	4	5	6	7	8	9	10	11	1	12	13
AFK62_RS06625|AFK62_06625	LacI family DNA-binding transcriptional regulator	1071	1447068	1	2	3	4	5	6	7	X	8	9	10	1	1	X
AFK62_RS06630|moeB|AFK62_06630	molybdopterin-synthase adenylyltransferase MoeB	759	1448135	1	2	3	4	5	6	7	8	9	10	11	1	1	12
AFK62_RS06635|moeA|AFK62_06635	molybdopterin molybdotransferase MoeA	1230	1448895	1	2	3	4	5	6	7	8	9	10	11	1	1	12
AFK62_RS06640|gsiA|AFK62_06640	glutathione ABC transporter ATP-binding protein GsiA	1875	1450362	1	2	3	4	5	6	7	8	9	10	11	1	1	12
AFK62_RS06645|gsiB|AFK62_06645	glutathione ABC transporter substrate-binding protein GsiB	1539	1452266	1	2	3	4	5	6	7	8	9	10	11	1	1	12
AFK62_RS06650|gsiC|AFK62_06650	glutathione ABC transporter permease GsiC	921	1453899	1	2	3	4	5	6	7	8	9	10	11	1	1	12
AFK62_RS06655|gsiD|AFK62_06655	glutathione ABC transporter permease GsiD	912	1454822	1	2	3	4	5	6	7	8	9	10	11	1	1	12
AFK62_RS06660|rimO|AFK62_06660	30S ribosomal protein S12 methylthiotransferase RimO	1326	1455824	1	2	3	4	5	6	7	8	9	10	11	1	1	12
AFK62_RS06665|AFK62_06665	PQQ-dependent sugar dehydrogenase	1113	1457321	1	2	3	4	5	6	7	8	9	X	10	1	1	11
AFK62_RS06670|AFK62_06670	glutathione S-transferase family protein	627	1458434	1	2	3	4	5	6	7	X	8	X	X	1	1	X
AFK62_RS22785	hypothetical protein	204	1459057	1	2	3	4	5	6	7	X	X	X	X	1	1	X
AFK62_RS06675|dacC|AFK62_06675	serine-type D-Ala-D-Ala carboxypeptidase	1212	1459320	1	2	3	4	5	6	7	8	9	10	11	1	1	12
AFK62_RS06680|deoR|AFK62_06680	DNA-binding transcriptional repressor DeoR	765	1460559	1	2	3	4	5	6	7	8	X	9	10	1	1	11
AFK62_RS06685|ybjG|AFK62_06685	undecaprenyl-diphosphate phosphatase	594	1461403	1	2	3	4	5	6	7	8	9	X	X	1	1	10
AFK62_RS06690|AFK62_06690	phosphatase PAP2 family protein	741	1461993	1	2	3	4	5	6	7	X	X	X	X	1	1	X
AFK62_RS06695|AFK62_06695	MFS transporter	1233	1462901	1	2	3	4	5	6	7	8	9	10	11	1	1	12
AFK62_RS06700|AFK62_06700	Cof-type HAD-IIB family hydrolase	813	1464167	1	2	3	4	5	6	7	8	9	10	X	1	1	11
AFK62_RS06705|AFK62_06705	flagellin	1452	1465160	1	2	3	4	5	6	I	7	X	X	X	1	1	8
AFK62_RS06710|AFK62_06710	MFS transporter	1227	1466604	1	2	3	4	5	6	7	8	9	10	11	1	1	12
AFK62_RS06715|AFK62_06715	TetR family transcriptional regulator	588	1467936	1	2	3	4	5	6	7	8	9	X	X	1	1	10
AFK62_RS06720|AFK62_06720	hypothetical protein	417	1468568	1	X	X	2	X	X	X	X	X	X	X	1	1	X
AFK62_RS06725|AFK62_06725	aspartate:alanine antiporter	1683	1469237	1	2	3	4	5	6	7	8	9	10	11	1	1	12
AFK62_RS06730|AFK62_06730	inner membrane protein YbjM	366	1471211	1	2	3	4	5	6	7	X	X	X	X	1	1	X
AFK62_RS06735|nfsA|AFK62_06735	oxygen-insensitive NADPH nitroreductase	723	1471710	1	2	3	4	5	6	7	8	9	10	11	1	1	12
AFK62_RS06740|rimK|AFK62_06740	30S ribosomal protein S6--L-glutamate ligase	903	1472512	1	2	3	4	5	6	7	8	9	10	11	1	1	12
AFK62_RS06745|AFK62_06745	YbjN domain-containing protein	480	1473496	1	2	3	4	5	6	7	I	8	9	10	1	1	11
AFK62_RS06750|potF|AFK62_06750	spermidine/putrescine ABC transporter substrate-binding protein PotF	1113	1474334	1	2	3	4	5	I	6	7	8	9	10	1	1	11
AFK62_RS06755|potG|AFK62_06755	putrescine ABC transporter ATP-binding subunit PotG	1134	1475586	1	2	3	4	5	6	7	8	9	10	11	1	1	12
AFK62_RS06760|potH|AFK62_06760	putrescine ABC transporter permease PotH	957	1476731	1	2	3	4	5	6	7	8	9	10	11	1	1	12
AFK62_RS06765|potI|AFK62_06765	putrescine ABC transporter permease PotI	846	1477684	1	2	3	4	5	6	7	8	9	10	11	1	1	12
AFK62_RS06770|AFK62_06770	DUF2593 family protein	474	1478604	1	2	3	4	5	6	7	8	X	9	10	1	1	11
AFK62_RS06775|rlmC|AFK62_06775	23S rRNA (uracil(747)-C(5))-methyltransferase RlmC	1128	1479130	1	2	3	4	5	6	7	8	9	10	11	1	1	12
AFK62_RS06780|AFK62_06780	glycoside hydrolase family 88 protein	1188	1480318	1	X	X	2	3	4	5	X	6	7	8	1	9	X
AFK62_RS06785|AFK62_06785	oligosaccharide MFS transporter	1260	1481534	1	X	X	2	3	4	5	X	6	7	8	1	1	X
AFK62_RS06790|AFK62_06790	DUF2264 domain-containing protein	1845	1482812	1	X	X	2	3	4	5	X	6	7	8	1	1	X
AFK62_RS06795|AFK62_06795	helix-turn-helix domain-containing protein	852	1484848	1	X	X	2	3	4	5	X	6	7	8	1	1	X
AFK62_RS06800|artJ|AFK62_06800	ABC transporter substrate-binding protein ArtJ	732	1485737	1	2	3	4	5	6	7	8	9	10	11	1	1	12
AFK62_RS06805|artM|AFK62_06805	arginine ABC transporter permease ArtM	669	1486676	1	2	3	4	5	6	7	8	9	10	11	1	1	12
AFK62_RS06810|artQ|AFK62_06810	arginine ABC transporter permease ArtQ	717	1487344	1	2	3	4	5	6	7	8	9	10	11	1	1	12
AFK62_RS06815|artJ|AFK62_06815	arginine ABC transporter substrate-binding protein	732	1488069	1	2	3	4	5	6	7	8	9	10	11	1	1	12
AFK62_RS06820|artP|AFK62_06820	arginine ABC transporter ATP-binding protein ArtP	729	1488821	1	2	3	4	5	6	7	8	9	10	11	1	1	12
AFK62_RS06825|AFK62_06825	lipoprotein	528	1489753	1	2	3	4	5	6	7	8	9	X	10	1	1	11
AFK62_RS06830|AFK62_06830	heavy metal-binding domain-containing protein	324	1490408	1	2	3	4	5	6	7	8	X	9	10	1	1	11
AFK62_RS06835|AFK62_06835	N-acetylmuramoyl-L-alanine amidase	831	1490728	1	2	3	4	5	6	7	8	9	10	11	1	1	12
AFK62_RS06840|AFK62_06840	gamma-glutamylcyclotransferase family protein	333	1491588	1	X	X	X	X	2	X	X	X	X	X	1	1	X
AFK62_RS06845|AFK62_06845	NAD(P)-dependent oxidoreductase	1017	1491959	1	2	3	4	5	6	7	8	9	10	11	1	1	12
AFK62_RS06850|ltaE|AFK62_06850	low-specificity L-threonine aldolase	1008	1493105	1	2	3	4	5	6	7	8	9	10	11	1	1	12
AFK62_RS06855|poxB|AFK62_06855	ubiquinone-dependent pyruvate dehydrogenase	1719	1494147	1	2	3	4	5	6	7	8	9	10	11	1	1	12
AFK62_RS06860|AFK62_06860	DoxX family protein	435	1496019	1	X	X	X	X	2	3	4	5	6	I	1	1	7
AFK62_RS06865|hcr|AFK62_06865	NADH oxidoreductase	969	1496513	1	2	3	4	5	6	7	8	9	10	11	1	1	12
AFK62_RS06870|hcp|priS|AFK62_06870	hydroxylamine reductase	1653	1497492	1	2	3	4	5	6	7	8	9	10	11	1	1	12
AFK62_RS06875|AFK62_06875	lysine exporter LysO family protein	900	1499285	1	2	3	4	5	6	7	X	X	8	X	1	1	X
AFK62_RS06880|AFK62_06880	ATP-dependent endonuclease	1659	1500454	1	2	3	4	5	I	6	7	8	9	10	1	1	11
AFK62_RS06885|AFK62_06885	VirK/YbjX family protein	954	1502109	1	2	3	4	5	6	7	X	X	X	X	1	1	X
AFK62_RS06890|macA|AFK62_06890	macrolide transporter subunit MacA	1113	1503223	1	2	3	4	5	6	7	I	8	9	10	1	1	11
AFK62_RS06895|macB|AFK62_06895	macrolide ABC transporter ATP-binding protein/permease MacB	1944	1504332	1	2	3	4	5	6	7	8	9	10	11	1	1	12
AFK62_RS06900|cspD|AFK62_06900	cold shock-like protein CspD	231	1506340	1	2	3	4	5	6	7	8	9	X	X	1	1	10
AFK62_RS06905|clpS|AFK62_06905	ATP-dependent Clp protease adapter ClpS	321	1506896	1	2	3	4	5	6	7	8	9	10	11	1	1	12
AFK62_RS06910|clpA|AFK62_06910	ATP-dependent Clp protease ATP-binding subunit ClpA	2274	1507245	1	2	3	4	5	6	7	8	9	10	11	1	1	12
AFK62_RS06915|infA|AFK62_06915	translation initiation factor IF-1	219	1509698	1	2	3	3	3	3	3	4	5	6	7	1	1	4
AFK62_RS06920|aat|AFK62_06920	leucyl/phenylalanyl-tRNA--protein transferase	705	1510192	1	2	3	4	5	6	7	8	9	X	10	1	1	11
AFK62_RS06925|cydC|AFK62_06925	cysteine/glutathione ABC transporter ATP-binding protein/permease CydC	1734	1510934	1	2	3	X	4	5	6	I	7	8	9	1	1	10
AFK62_RS06930|cydD|AFK62_06930	cysteine/glutathione ABC transporter permease/ATP-binding protein CydD	1767	1512668	1	2	3	4	5	6	7	8	9	10	11	1	1	12
AFK62_RS06935|trxB|AFK62_06935	thioredoxin-disulfide reductase	969	1514550	1	2	3	4	5	6	7	8	9	10	11	1	1	12
AFK62_RS06940|lrp|AFK62_06940	leucine-responsive transcriptional regulator Lrp	495	1515988	1	2	3	4	5	6	7	8	9	10	11	1	1	12
AFK62_RS06945|ftsK|AFK62_06945	DNA translocase FtsK	4149	1516602	1	X	X	X	X	X	X	X	X	X	X	1	2	X
AFK62_RS06950|lolA|AFK62_06950	outer membrane lipoprotein chaperone LolA	615	1520942	1	2	3	4	5	6	7	8	9	10	11	1	1	12
AFK62_RS06955|rarA|mgsA|AFK62_06955	replication-associated recombination protein RarA	1344	1521565	1	2	3	4	5	6	7	I	8	9	10	1	1	11
AFK62_RS06960|serS|AFK62_06960	serine--tRNA ligase	1293	1523005	1	2	3	4	5	6	7	8	9	10	11	1	1	12
AFK62_RS06965|AFK62_06965	MFS transporter	1149	1524592	1	2	3	4	5	6	7	8	9	10	11	1	1	12
AFK62_RS06970|pflA|AFK62_06970	pyruvate formate lyase 1-activating protein	741	1525773	1	2	3	4	5	6	7	8	9	10	11	1	1	12
AFK62_RS06975|pflB|AFK62_06975	formate C-acetyltransferase	2283	1526709	1	2	3	4	5	6	7	8	9	10	11	1	1	12
AFK62_RS06980|focA|AFK62_06980	formate transporter FocA	858	1529043	1	2	3	4	5	6	7	8	9	10	11	1	1	12
AFK62_RS06985|AFK62_06985	30S ribosomal protein S12 methylthiotransferase accessory protein YcaO	1764	1530304	1	2	3	4	5	6	7	8	9	10	11	1	1	12
AFK62_RS06990|AFK62_06990	DUF421 domain-containing protein	693	1532209	1	2	3	4	5	6	7	8	X	X	X	1	1	9
AFK62_RS06995|serC|AFK62_06995	3-phosphoserine/phosphohydroxythreonine transaminase	1086	1533064	1	2	3	4	5	6	7	8	9	10	11	1	1	12
AFK62_RS07000|aroA|AFK62_07000	3-phosphoshikimate 1-carboxyvinyltransferase	1287	1534218	1	2	3	4	5	6	7	8	9	10	11	1	1	12
AFK62_RS07005|AFK62_07005	M48 family metallopeptidase	768	1535648	1	X	X	2	3	4	5	X	X	X	X	1	1	X
AFK62_RS07010|cmk|AFK62_07010	(d)CMP kinase	687	1536590	1	2	3	4	5	6	7	8	9	10	11	1	1	8
AFK62_RS07015|rpsA|AFK62_07015	30S ribosomal protein S1	1674	1537388	1	2	3	4	5	I	6	7	8	9	10	1	1	11
AFK62_RS07020|ihfB|AFK62_07020	integration host factor subunit beta	285	1539176	1	2	3	4	5	6	7	8	9	10	11	1	1	8
AFK62_RS07025|AFK62_07025	ComEC family protein	2259	1539664	1	2	3	4	5	6	7	X	X	X	X	1	1	X
AFK62_RS07030|msbA|AFK62_07030	lipid A ABC transporter ATP-binding protein/permease MsbA	1749	1541959	1	2	3	4	5	6	7	8	9	10	11	1	1	12
AFK62_RS07035|lpxK|AFK62_07035	tetraacyldisaccharide 4'-kinase	978	1543711	1	2	3	4	5	6	7	8	9	10	X	1	1	11
AFK62_RS07040|AFK62_07040	winged helix-turn-helix domain-containing protein	1260	1544726	1	2	3	4	5	6	7	8	9	X	10	1	1	11
AFK62_RS07045|ycaR|AFK62_07045	protein YcaR	183	1546011	1	2	3	4	5	6	7	X	8	X	2	1	1	X
AFK62_RS07050|kdsB|AFK62_07050	3-deoxy-manno-octulosonate cytidylyltransferase	747	1546190	1	2	3	4	5	6	7	X	8	X	9	1	1	X
AFK62_RS07055|AFK62_07055	Lrp/AsnC family transcriptional regulator	489	1546960	1	2	3	4	5	6	X	X	X	X	X	1	1	X
AFK62_RS07060|AFK62_07060	DUF2000 domain-containing protein	423	1547571	1	2	3	4	5	6	X	X	X	X	X	1	1	X
AFK62_RS07065|AFK62_07065	YcbJ family phosphotransferase	894	1548087	1	2	3	4	5	I	6	7	8	9	10	1	1	11
AFK62_RS07070|elyC|AFK62_07070	envelope biogenesis factor ElyC	780	1548957	1	2	3	4	5	6	7	8	X	X	9	1	1	10
AFK62_RS07075|cmoM|AFK62_07075	tRNA uridine 5-oxyacetic acid(34) methyltransferase CmoM	780	1549869	1	2	3	4	5	6	7	8	9	10	11	1	1	12
AFK62_RS07080|mukF|AFK62_07080	chromosome partition protein MukF	1323	1550652	1	2	3	4	5	6	7	8	9	10	11	1	1	12
AFK62_RS07085|mukE|AFK62_07085	chromosome partition protein MukE	711	1551955	1	2	3	4	5	6	7	8	9	10	11	1	1	12
AFK62_RS07090|mukB|AFK62_07090	chromosome partition protein MukB	4449	1552658	1	2	3	4	5	6	7	8	9	10	11	1	1	12
AFK62_RS07095|ldtD|AFK62_07095	L,D-transpeptidase	1806	1557262	1	2	3	4	5	6	7	8	9	10	X	1	1	11
AFK62_RS07100|AFK62_07100	YcbK family protein	549	1559248	1	2	3	4	5	6	7	8	9	10	11	1	1	12
AFK62_RS07105|AFK62_07105	MBL fold metallo-hydrolase	648	1559836	1	2	3	4	5	6	7	8	9	10	11	1	1	12
AFK62_RS07110|AFK62_07110	amino acid aminotransferase	1191	1560544	1	2	3	4	5	6	7	8	9	10	11	1	1	12
AFK62_RS07115|ompF|AFK62_07115	porin OmpF	1083	1561920	1	X	2	3	X	X	X	X	X	4	X	1	1	X
AFK62_RS07120|asnS|AFK62_07120	asparagine--tRNA ligase	1401	1563538	1	2	3	4	5	6	7	8	9	10	11	1	1	12
AFK62_RS07125|pncB|AFK62_07125	nicotinate phosphoribosyltransferase	1203	1565105	1	2	3	4	5	6	7	8	9	10	11	1	1	12
AFK62_RS07130|pepN|AFK62_07130	aminopeptidase N	2613	1566574	1	2	3	4	5	6	7	8	9	10	11	1	1	12
AFK62_RS07135|ssuB|AFK62_07135	aliphatic sulfonates ABC transporter ATP-binding protein	768	1569294	1	2	3	4	5	6	7	8	9	10	X	1	1	11
AFK62_RS07140|ssuC|AFK62_07140	aliphatic sulfonate ABC transporter permease SsuC	792	1570058	1	2	3	4	5	6	7	8	9	10	11	1	1	12
AFK62_RS07145|ssuD|AFK62_07145	FMNH2-dependent alkanesulfonate monooxygenase	1146	1570859	1	2	3	4	5	6	7	8	9	10	11	1	1	12
AFK62_RS07150|AFK62_07150	sulfonate ABC transporter substrate-binding protein	972	1572001	1	2	3	4	5	6	7	I	8	9	10	1	1	11
AFK62_RS07155|ssuE|AFK62_07155	NADPH-dependent FMN reductase	588	1572965	1	2	3	4	5	6	7	X	X	8	X	1	1	X
AFK62_RS07160|pyrD|AFK62_07160	quinone-dependent dihydroorotate dehydrogenase	1011	1573788	1	2	3	4	5	6	7	8	9	10	11	1	1	12
AFK62_RS07165|zapC|AFK62_07165	cell division protein ZapC	546	1574965	1	2	3	4	5	6	7	8	X	9	10	1	1	11
AFK62_RS07170|AFK62_07170	YcbX family protein	1107	1575507	1	2	3	4	5	6	7	8	9	10	11	1	1	12
AFK62_RS07175|rlmKL|AFK62_07175	bifunctional 23S rRNA (guanine(2069)-N(7))-methyltransferase RlmK/23S rRNA (guanine(2445)-N(2))-methyltransferase RlmL	2118	1576715	1	2	3	4	5	6	7	8	9	10	11	1	1	12
AFK62_RS07180|AFK62_07180	ABC transporter ATP-binding protein	1905	1578839	1	2	3	4	5	6	7	8	9	10	11	1	12	13
AFK62_RS07185|pqiA|AFK62_07185	membrane integrity-associated transporter subunit PqiA	1269	1580760	1	2	3	4	5	6	7	8	9	10	11	1	1	12
AFK62_RS07190|pqiB|AFK62_07190	intermembrane transport protein PqiB	1641	1582018	1	2	3	4	5	6	7	8	9	10	11	1	1	12
AFK62_RS07195|pqiC|AFK62_07195	membrane integrity-associated transporter subunit PqiC	564	1583655	1	2	3	4	5	6	7	X	8	9	10	1	1	X
AFK62_RS20965|rmf	ribosome modulation factor	168	1584474	1	2	3	4	5	6	7	8	9	10	I	1	1	8
AFK62_RS07200|fabA|AFK62_07200	bifunctional 3-hydroxydecanoyl-ACP dehydratase/trans-2-decenoyl-ACP isomerase	519	1584713	1	2	3	4	5	6	7	8	9	10	11	1	1	12
AFK62_RS07205|AFK62_07205	Lon protease family protein	1758	1585300	1	2	3	X	4	5	6	X	7	8	X	1	1	X
AFK62_RS07210|matP|AFK62_07210	macrodomain Ter protein MatP	456	1587241	1	2	3	4	5	6	7	8	9	10	11	1	12	13
AFK62_RS07215|ompA|AFK62_07215	porin OmpA	1044	1587877	1	2	3	4	5	6	7	8	9	10	11	1	1	12
AFK62_RS07220|sulA|AFK62_07220	SOS-induced cell division inhibitor SulA	507	1589279	1	2	3	4	5	6	7	8	9	X	X	1	1	10
AFK62_RS07225|AFK62_07225	TfoX/Sxy family DNA transformation protein	615	1590005	1	2	3	X	4	5	6	X	X	X	X	1	1	X
AFK62_RS07230|yccS|AFK62_07230	YccS family putative transporter	2133	1590610	1	2	3	4	5	6	7	8	9	10	11	1	1	12
AFK62_RS07235|AFK62_07235	YccF domain-containing protein	447	1592760	1	2	3	4	5	6	7	8	X	X	X	1	1	9
AFK62_RS07240|helD|AFK62_07240	DNA helicase IV	2055	1593333	1	2	3	4	5	6	7	8	9	X	10	1	1	11
AFK62_RS07245|mgsA|AFK62_07245	methylglyoxal synthase	459	1595389	1	2	3	4	5	6	7	8	9	X	10	1	1	11
AFK62_RS07250|AFK62_07250	CoA-binding protein	414	1596020	1	2	3	4	5	6	7	8	9	10	11	1	1	8
AFK62_RS07255|hspQ|AFK62_07255	heat shock protein HspQ	318	1596461	1	2	3	4	5	6	7	8	9	10	I	1	1	8
AFK62_RS07260|rlmI|AFK62_07260	23S rRNA (cytosine(1962)-C(5))-methyltransferase RlmI	1191	1596838	1	2	3	4	5	6	7	8	9	10	11	1	1	8
AFK62_RS07265|yccX|AFK62_07265	acylphosphatase	282	1598117	1	2	3	4	5	6	7	8	X	9	X	1	1	10
AFK62_RS07270|tusE|AFK62_07270	sulfurtransferase TusE	330	1598395	1	2	3	4	5	6	7	8	9	10	11	1	1	12
AFK62_RS07275|yccA|AFK62_07275	FtsH protease modulator YccA	660	1598831	1	2	3	4	5	6	7	8	9	10	11	1	1	12
AFK62_RS07280|AFK62_07280	ABC transporter substrate-binding protein	1626	1599750	1	2	3	4	5	6	7	8	9	10	11	1	1	12
AFK62_RS07290|tssA|AFK62_07290	type VI secretion system protein TssA	1584	1601925	1	2	X	X	3	4	5	X	X	X	X	1	6	X
AFK62_RS07295|tssE|AFK62_07295	type VI secretion system baseplate subunit TssE	456	1603544	1	2	X	X	3	4	5	X	X	X	X	1	1	X
AFK62_RS07300|AFK62_07300	VasL domain-containing protein	1329	1604024	1	X	X	X	X	X	X	X	X	X	X	1	1	X
AFK62_RS22790	MBL fold protein	150	1605773	1	2	X	X	X	X	X	X	X	X	I	1	1	X
AFK62_RS07310|AFK62_07310	YccJ family protein	228	1605959	1	2	3	4	5	6	7	8	9	10	11	1	1	12
AFK62_RS07315|wrbA|AFK62_07315	NAD(P)H:quinone oxidoreductase	597	1606212	1	2	3	4	5	6	7	8	9	10	11	1	1	12
AFK62_RS07320|AFK62_07320	general stress protein	174	1607211	1	2	3	4	5	6	6	7	8	9	10	1	1	7
AFK62_RS07325|rutG|AFK62_07325	pyrimidine utilization transport protein G	1338	1607472	1	2	3	4	5	6	7	I	8	X	X	1	1	9
AFK62_RS07330|rutF|AFK62_07330	pyrimidine utilization flavin reductase protein F	501	1608827	1	2	3	4	5	6	7	8	9	X	X	1	1	8
AFK62_RS07335|AFK62_07335	malonic semialdehyde reductase	591	1609337	1	2	3	4	5	6	7	X	8	X	X	1	1	X
AFK62_RS07340|rutD|AFK62_07340	pyrimidine utilization protein D	804	1609924	1	2	3	4	5	6	7	X	8	X	X	1	1	X
AFK62_RS07345|rutC|AFK62_07345	pyrimidine utilization protein C	399	1610727	1	2	3	4	5	6	7	8	9	X	X	1	1	10
AFK62_RS07350|rutB|AFK62_07350	pyrimidine utilization protein B	699	1611135	1	2	X	3	4	5	6	7	8	X	X	1	1	9
AFK62_RS07355|rutA|AFK62_07355	pyrimidine utilization protein A	1089	1611833	1	2	3	4	5	6	7	8	9	X	X	1	1	10
AFK62_RS07360|rutR|AFK62_07360	HTH-type transcriptional regulator RutR	639	1613214	1	2	3	4	5	6	7	8	9	X	10	1	1	11
AFK62_RS07365|putA|AFK62_07365	trifunctional transcriptional regulator/proline dehydrogenase/L-glutamate gamma-semialdehyde dehydrogenase	3963	1613921	1	2	X	X	3	4	5	I	6	7	8	1	1	9
AFK62_RS07370|putP|AFK62_07370	sodium/proline symporter PutP	1509	1618297	1	2	3	4	5	6	7	8	9	10	11	1	1	12
AFK62_RS07375|AFK62_07375	DUF3574 domain-containing protein	420	1619946	1	2	3	4	X	5	6	X	X	X	I	1	1	X
AFK62_RS07380|AFK62_07380	nucleoside transporter C-terminal domain-containing protein	1185	1620395	1	2	3	4	5	6	7	8	9	10	11	1	1	12
AFK62_RS07385|AFK62_07385	FTR1 family protein	831	1621939	1	2	3	4	5	6	7	8	9	10	11	1	1	12
AFK62_RS07390|AFK62_07390	iron uptake system protein EfeO	1128	1622826	1	2	3	4	5	6	7	8	9	10	11	1	1	12
AFK62_RS07395|efeB|AFK62_07395	iron uptake transporter deferrochelatase/peroxidase subunit	1284	1623959	1	2	3	4	5	6	7	8	9	10	11	1	1	12
AFK62_RS07400|phoH|AFK62_07400	phosphate starvation-inducible protein PhoH	789	1625788	1	2	3	4	5	6	7	8	9	10	11	1	1	12
AFK62_RS07405|AFK62_07405	hypothetical protein	702	1626836	1	X	X	X	X	X	2	3	X	X	X	1	1	X
AFK62_RS07415|AFK62_07415	FdhF/YdeP family oxidoreductase	2325	1628215	1	2	3	4	5	6	7	8	9	10	11	1	1	12
AFK62_RS07425|AFK62_07425	fimbrial protein	534	1631511	1	2	3	4	5	6	7	X	X	X	X	1	1	X
AFK62_RS07430|AFK62_07430	molecular chaperone	690	1632122	1	2	3	4	5	X	6	X	X	X	I	1	1	X
AFK62_RS07435|AFK62_07435	fimbria/pilus outer membrane usher protein	2457	1632925	1	2	3	4	5	6	7	X	X	X	X	1	1	X
AFK62_RS07440|AFK62_07440	fimbrial protein	1029	1635397	1	2	3	4	5	6	7	X	X	X	X	1	1	X
AFK62_RS07445|ghrA|AFK62_07445	glyoxylate/hydroxypyruvate reductase GhrA	942	1636510	1	2	3	4	5	6	7	8	9	10	11	1	1	12
AFK62_RS07450|AFK62_07450	PHP domain-containing protein	411	1637538	1	2	3	4	5	6	7	8	X	9	10	1	11	8
AFK62_RS07455|AFK62_07455	hypothetical protein	189	1638024	1	X	X	X	X	X	X	X	X	X	X	1	X	X
AFK62_RS07460|AFK62_07460	major capsid protein	1020	1638290	1	X	2	X	X	X	X	X	X	X	X	1	X	X
AFK62_RS07465|AFK62_07465	hypothetical protein	372	1639322	1	X	2	X	X	X	X	X	X	X	X	1	X	X
AFK62_RS07470|AFK62_07470	hypothetical protein	426	1641774	1	X	X	X	X	X	X	X	X	X	X	1	X	X
AFK62_RS07475|AFK62_07475	hypothetical protein	252	1642229	1	X	X	X	X	X	X	X	X	X	X	1	X	X
AFK62_RS07480|AFK62_07480	hypothetical protein	189	1642477	1	X	X	X	X	X	X	X	X	X	X	1	X	X
AFK62_RS07485|AFK62_07485	hypothetical protein	663	1642643	1	X	X	X	X	X	X	X	X	X	X	1	X	X
AFK62_RS07490|AFK62_07490	hypothetical protein	567	1643382	1	X	X	X	X	X	X	X	X	X	X	1	X	X
AFK62_RS07495|AFK62_07495	hypothetical protein	375	1644120	1	X	X	X	X	X	X	X	X	X	X	1	X	X
AFK62_RS22795	tape measure protein	2133	1644494	1	X	X	X	X	X	X	X	X	X	X	1	X	X
AFK62_RS07510|AFK62_07510	hypothetical protein	213	1646942	1	X	X	X	X	X	X	X	X	X	X	1	X	X
AFK62_RS07515|AFK62_07515	tyrosine-type recombinase/integrase	567	1647202	1	X	X	X	X	X	X	X	X	X	X	1	X	X
AFK62_RS07520|AFK62_07520	HNH endonuclease	525	1649127	1	X	X	X	X	X	X	X	X	X	X	1	X	X
AFK62_RS07525|AFK62_07525	recombinase family protein	1752	1650076	1	X	X	X	X	X	X	X	X	X	X	1	X	X
AFK62_RS07530|AFK62_07530	phosphatase	342	1651892	1	2	3	4	5	6	7	X	8	X	X	1	9	X
AFK62_RS07535|AFK62_07535	molecular chaperone	576	1652258	1	2	3	4	5	6	7	8	9	X	I	1	1	8
AFK62_RS07540|AFK62_07540	DUF1097 domain-containing protein	477	1652944	1	2	3	4	5	6	7	X	8	9	X	1	1	X
AFK62_RS07545|csgG|AFK62_07545	curli production assembly/transport protein CsgG	831	1653458	1	X	2	3	4	5	X	6	7	X	8	1	1	9
AFK62_RS07550|csgF|AFK62_07550	curli production assembly/transport protein CsgF	414	1654317	1	X	2	3	4	5	X	X	X	X	X	1	1	X
AFK62_RS07555|csgE|AFK62_07555	curli production assembly/transport protein CsgE	390	1654754	1	X	2	3	4	5	X	X	6	X	X	1	1	X
AFK62_RS07560|csgD|AFK62_07560	biofilm master transcriptional regulator CsgD	651	1655148	1	X	2	3	4	5	X	X	X	X	X	1	1	X
AFK62_RS07565|csgB|AFK62_07565	curli minor subunit CsgB	456	1656503	1	X	2	3	4	5	X	X	X	X	X	1	1	X
AFK62_RS07570|csgA|AFK62_07570	curli major subunit CsgA	417	1657001	1	X	2	3	4	5	X	X	X	X	X	1	1	X
AFK62_RS07575|csgC|AFK62_07575	curli assembly chaperone CsgC	330	1657462	1	X	X	X	X	X	X	X	X	X	X	1	1	X
AFK62_RS07580|AFK62_07580	type 1 fimbrial protein	303	1657932	1	X	X	X	X	X	X	X	X	X	X	1	1	X
AFK62_RS07585|ymdB|AFK62_07585	O-acetyl-ADP-ribose deacetylase	543	1658309	1	2	3	4	5	6	7	8	9	X	X	1	1	10
AFK62_RS07590|AFK62_07590	phospholipase D family protein	1488	1658784	1	2	3	4	5	6	7	8	9	10	11	1	1	12
AFK62_RS07595|mdoC|AFK62_07595	glucans biosynthesis protein MdoC	1158	1660305	1	2	3	4	5	6	7	X	X	X	X	1	1	X
AFK62_RS07600|mdoG|AFK62_07600	glucans biosynthesis protein MdoG	1536	1661735	1	2	3	4	5	6	7	8	9	10	11	1	1	12
AFK62_RS07605|mdoH|AFK62_07605	glucans biosynthesis glucosyltransferase MdoH	2529	1663263	1	2	3	4	5	6	7	8	9	10	11	1	1	12
AFK62_RS07610|AFK62_07610	YceK/YidQ family lipoprotein	228	1665900	1	2	3	4	5	6	7	8	9	X	I	1	1	10
AFK62_RS07615|AFK62_07615	MysB family protein	378	1666131	1	2	3	4	5	6	7	8	9	10	11	1	1	12
AFK62_RS07620|AFK62_07620	Kdo(2)-lipid IV(A) acyltransferase	921	1666638	1	2	3	4	5	6	7	8	9	10	11	1	1	12
AFK62_RS07625|AFK62_07625	rhodanese-related sulfurtransferase	1050	1667785	1	2	3	4	5	6	7	8	9	10	11	1	1	12
AFK62_RS07630|AFK62_07630	YceI family protein	576	1668889	1	2	3	4	5	6	7	8	9	10	11	1	1	12
AFK62_RS07635|AFK62_07635	cytochrome b	555	1669479	1	2	3	4	5	6	7	X	8	9	X	1	1	X
AFK62_RS07640|solA|AFK62_07640	N-methyl-L-tryptophan oxidase	1125	1670356	1	2	3	4	5	6	7	X	8	9	10	1	1	X
AFK62_RS07645|bssS|AFK62_07645	biofilm formation regulator BssS	255	1671598	1	2	3	4	5	6	7	8	9	10	11	1	1	12
AFK62_RS07650|dinI|AFK62_07650	DNA damage-inducible protein I	246	1672177	1	2	3	4	5	6	7	X	8	X	I	1	1	X
AFK62_RS07655|pyrC|AFK62_07655	dihydroorotase	1047	1672505	1	2	3	4	5	6	7	8	X	9	10	1	1	11
AFK62_RS07660|AFK62_07660	lipoprotein	561	1673680	1	2	3	4	5	6	7	8	9	X	X	1	1	10
AFK62_RS07665|grxB|AFK62_07665	glutaredoxin 2	648	1674359	1	2	3	4	5	6	7	8	9	10	11	1	1	12
AFK62_RS07670|mdtH|AFK62_07670	multidrug efflux MFS transporter MdtH	1209	1675083	1	2	3	X	4	5	6	I	7	8	9	1	1	10
AFK62_RS07675|rimJ|AFK62_07675	ribosomal protein S5-alanine N-acetyltransferase	585	1676558	1	2	3	4	5	6	7	8	9	10	11	1	1	12
AFK62_RS07680|AFK62_07680	YceH family protein	654	1677153	1	2	3	4	5	6	7	8	9	10	11	1	1	12
AFK62_RS07685|AFK62_07685	Gfo/Idh/MocA family oxidoreductase	924	1677809	1	2	3	4	5	6	7	8	9	10	11	1	1	12
AFK62_RS07690|murJ|AFK62_07690	murein biosynthesis integral membrane protein MurJ	1536	1678848	1	2	3	4	5	6	7	8	9	10	11	1	1	12
AFK62_RS07695|flgN|AFK62_07695	flagella biosynthesis chaperone FlgN	426	1680543	1	2	3	4	5	6	7	8	9	10	11	1	1	12
AFK62_RS07700|flgM|AFK62_07700	flagellar biosynthesis anti-sigma factor FlgM	294	1680972	1	2	3	4	5	6	7	8	X	X	X	1	1	8
AFK62_RS07705|flgA|AFK62_07705	flagellar basal body P-ring formation chaperone FlgA	660	1681361	1	2	3	4	5	6	7	8	9	X	X	1	1	10
AFK62_RS07710|flgB|AFK62_07710	flagellar basal body rod protein FlgB	414	1682174	1	2	3	4	5	6	7	8	9	10	11	1	1	12
AFK62_RS07715|flgC|AFK62_07715	flagellar basal body rod protein FlgC	405	1682601	1	2	3	X	4	5	6	7	8	9	10	1	1	11
AFK62_RS07720|flgD|AFK62_07720	flagellar hook assembly protein FlgD	681	1683017	1	2	3	4	5	6	7	8	9	10	11	1	1	12
AFK62_RS07725|flgE|AFK62_07725	flagellar hook protein FlgE	1233	1683724	1	2	3	4	5	6	7	8	9	10	11	1	1	12
AFK62_RS07730|AFK62_07730	flagellar basal body rod protein FlgF	759	1684977	1	2	3	4	5	6	7	8	9	10	11	1	1	12
AFK62_RS07735|flgG|AFK62_07735	flagellar basal-body rod protein FlgG	783	1685752	1	2	3	4	5	6	7	8	9	10	11	1	1	8
AFK62_RS07740|flgH|AFK62_07740	flagellar basal body L-ring protein FlgH	699	1686592	1	2	3	4	5	6	7	8	9	10	11	1	1	8
AFK62_RS07745|AFK62_07745	flagellar basal body P-ring protein FlgI	1098	1687303	1	2	3	4	5	6	7	8	9	10	11	1	1	12
AFK62_RS07750|flgJ|AFK62_07750	flagellar assembly peptidoglycan hydrolase FlgJ	963	1688400	1	2	3	4	5	6	7	8	9	10	11	1	1	12
AFK62_RS07755|flgK|AFK62_07755	flagellar hook-associated protein FlgK	1659	1689438	1	2	3	4	5	6	7	8	9	10	11	1	1	12
AFK62_RS07760|flgL|AFK62_07760	flagellar hook-associated protein FlgL	963	1691111	1	2	3	4	5	6	7	X	X	8	9	1	1	X
AFK62_RS07765|AFK62_07765	MFS transporter	1236	1692157	1	2	3	4	5	6	7	8	X	9	10	1	1	11
AFK62_RS07770|AFK62_07770	LysR family transcriptional regulator	939	1693509	1	2	3	X	4	5	6	X	X	X	7	1	1	X
AFK62_RS07775|rne|AFK62_07775	ribonuclease E	3159	1694504	1	2	3	4	5	6	7	8	9	10	11	1	1	12
AFK62_RS07780|rluC|AFK62_07780	23S rRNA pseudouridine(955/2504/2580) synthase RluC	954	1698230	1	2	3	4	5	6	7	X	8	9	10	1	1	X
AFK62_RS07785|AFK62_07785	DUF3053 family protein	717	1699307	1	2	3	4	5	6	7	X	X	X	X	1	1	X
AFK62_RS07790|AFK62_07790	nucleoside triphosphate pyrophosphatase	588	1700078	1	2	3	4	5	6	7	X	X	X	X	1	1	X
AFK62_RS07795|yceD|AFK62_07795	23S rRNA accumulation protein YceD	522	1700806	1	2	3	4	5	6	7	8	9	10	11	1	1	8
AFK62_RS07800|rpmF|AFK62_07800	50S ribosomal protein L32	174	1701379	1	1	1	2	3	4	1	5	6	7	1	1	1	5
AFK62_RS07805|plsX|AFK62_07805	phosphate acyltransferase PlsX	1035	1701625	1	2	3	4	5	6	7	8	9	10	11	1	1	12
AFK62_RS07810|AFK62_07810	beta-ketoacyl-ACP synthase III	954	1702666	1	2	3	4	5	6	7	8	9	10	11	1	1	12
AFK62_RS07815|fabD|AFK62_07815	ACP S-malonyltransferase	930	1703637	1	2	3	4	5	6	7	8	9	10	11	1	12	13
AFK62_RS07820|fabG|AFK62_07820	3-oxoacyl-ACP reductase FabG	735	1704580	1	2	3	4	5	6	7	8	9	10	11	1	1	12
AFK62_RS07825|acpP|AFK62_07825	acyl carrier protein	237	1705469	1	1	2	1	3	4	1	2	2	5	6	1	1	2
AFK62_RS07830|fabF|AFK62_07830	beta-ketoacyl-ACP synthase II	1242	1705798	1	2	3	4	5	6	7	8	9	10	11	1	1	12
AFK62_RS07835|pabC|AFK62_07835	aminodeoxychorismate lyase	798	1707148	1	2	3	4	5	6	7	X	X	X	X	1	1	X
AFK62_RS07840|yceG|AFK62_07840	cell division protein YceG	1023	1707959	1	2	3	4	5	6	7	X	8	9	X	1	1	X
AFK62_RS07845|tmk|AFK62_07845	dTMP kinase	639	1708971	1	2	3	4	5	6	7	8	9	10	11	1	1	12
AFK62_RS07850|holB|AFK62_07850	DNA polymerase III subunit delta'	1008	1709609	1	2	3	4	5	6	7	8	9	X	X	1	1	10
AFK62_RS07855|AFK62_07855	metal-dependent hydrolase	795	1710627	1	2	3	4	5	6	7	8	9	X	10	1	1	11
AFK62_RS07860|ptsG|AFK62_07860	PTS glucose transporter subunit IIBC	1434	1711721	1	2	3	4	5	6	7	8	9	10	11	1	1	12
AFK62_RS07865|fhuE|AFK62_07865	ferric-rhodotorulic acid/ferric-coprogen receptor FhuE	2190	1713369	1	X	X	X	X	X	X	X	X	2	X	1	3	X
AFK62_RS07870|hinT|AFK62_07870	purine nucleoside phosphoramidase	360	1715903	1	2	3	4	5	6	7	8	X	X	9	1	1	8
AFK62_RS07875|AFK62_07875	YcfL family protein	375	1716264	1	2	3	4	5	6	7	X	X	X	X	1	1	X
AFK62_RS07880|lpoB|AFK62_07880	penicillin-binding protein activator LpoB	654	1716659	1	2	3	4	5	6	7	8	X	X	9	1	1	10
AFK62_RS07885|thiK|AFK62_07885	thiamine kinase	849	1717290	1	2	3	X	4	5	6	X	X	X	X	1	1	X
AFK62_RS07890|nagZ|AFK62_07890	beta-N-acetylhexosaminidase	1023	1718126	1	2	X	3	4	5	6	7	8	9	10	1	1	11
AFK62_RS07895|ycfP|AFK62_07895	alpha/beta hydrolase YcfP	543	1719190	1	2	3	4	5	6	7	8	9	10	I	1	1	11
AFK62_RS07900|AFK62_07900	NAD(P)/FAD-dependent oxidoreductase	1305	1719966	1	2	3	4	5	6	7	8	9	10	11	1	1	12
AFK62_RS07905|AFK62_07905	glycine zipper 2TM domain-containing protein	540	1721461	1	2	3	4	5	6	7	8	9	10	11	1	1	12
AFK62_RS07910|AFK62_07910	TetR/AcrR family transcriptional regulator	633	1722635	1	2	3	4	5	6	7	8	9	10	X	1	1	11
AFK62_RS07915|bhsA|ycfR|AFK62_07915	multiple stress resistance protein BhsA	258	1723520	1	X	X	2	X	X	X	X	X	X	X	1	1	X
AFK62_RS07920|AFK62_07920	L,D-transpeptidase family protein	975	1723836	1	2	3	4	5	6	7	8	X	9	I	1	1	10
AFK62_RS07925|mfd|AFK62_07925	transcription-repair coupling factor	3447	1724940	1	2	3	4	5	6	7	8	9	10	11	1	1	12
AFK62_RS07930|lolC|AFK62_07930	lipoprotein-releasing ABC transporter permease subunit LolC	1200	1728527	1	2	3	4	5	6	7	8	9	10	11	1	1	12
AFK62_RS07935|lolD|AFK62_07935	lipoprotein-releasing ABC transporter ATP-binding protein LolD	705	1729719	1	2	3	4	5	6	7	8	9	10	11	1	1	12
AFK62_RS07940|lolE|AFK62_07940	lipoprotein-releasing ABC transporter permease subunit LolE	1245	1730424	1	2	3	4	5	6	7	8	9	10	11	1	1	12
AFK62_RS07945|nagK|AFK62_07945	N-acetylglucosamine kinase	921	1731684	1	2	3	X	4	5	6	X	7	X	X	1	1	X
AFK62_RS07950|cobB|AFK62_07950	NAD-dependent protein deacylase	825	1732606	1	2	3	4	5	6	7	I	8	9	10	1	1	11
AFK62_RS07955|potD|AFK62_07955	spermidine/putrescine ABC transporter substrate-binding protein PotD	1047	1733552	1	2	3	4	5	6	7	8	9	10	11	1	1	12
AFK62_RS07960|potC|AFK62_07960	spermidine/putrescine ABC transporter permease PotC	813	1734595	1	2	3	4	5	6	7	8	9	10	11	1	1	12
AFK62_RS07965|potB|AFK62_07965	spermidine/putrescine ABC transporter permease PotB	858	1735404	1	2	3	4	5	6	7	8	9	10	11	1	1	12
AFK62_RS07970|potA|AFK62_07970	spermidine/putrescine ABC transporter ATP-binding protein PotA	1149	1736245	1	2	3	4	5	6	7	8	9	10	11	1	1	12
AFK62_RS07975|pepT|AFK62_07975	peptidase T	1230	1737681	1	2	3	4	5	6	7	8	9	10	11	1	1	12
AFK62_RS07980|AFK62_07980	cupin domain-containing protein	1122	1739064	1	2	3	4	5	6	7	I	I	8	9	1	10	11
AFK62_RS07985|phoQ|AFK62_07985	two-component system sensor histidine kinase PhoQ	1503	1740235	1	2	3	4	5	6	7	8	9	10	11	1	1	12
AFK62_RS07990|phoP|AFK62_07990	two-component system response regulator PhoP	672	1741738	1	2	3	4	5	6	7	8	9	10	11	1	1	12
AFK62_RS07995|purB|AFK62_07995	adenylosuccinate lyase	1371	1742577	1	2	3	4	5	6	7	8	9	10	11	1	1	12
AFK62_RS08000|hflD|AFK62_08000	high frequency lysogenization protein HflD	630	1743965	1	2	3	4	5	6	7	8	9	10	11	1	1	12
AFK62_RS08005|mnmA|AFK62_08005	tRNA 2-thiouridine(34) synthase MnmA	1110	1744677	1	2	3	4	5	6	7	8	9	10	11	1	1	12
AFK62_RS08010|AFK62_08010	methyl-accepting chemotaxis protein	1950	1745990	1	2	3	4	5	6	7	8	9	10	11	1	1	12
AFK62_RS08015|AFK62_08015	NUDIX hydrolase	450	1748219	1	2	3	4	5	6	7	X	8	9	10	1	1	X
AFK62_RS08020|rluE|AFK62_08020	23S rRNA pseudouridine(2457) synthase RluE	660	1748679	1	2	3	4	5	6	7	8	9	10	11	1	1	12
AFK62_RS08025|icd|AFK62_08025	NADP-dependent isocitrate dehydrogenase	1251	1749454	1	2	3	4	5	6	7	8	9	10	11	1	1	12
AFK62_RS08030|AFK62_08030	MFS transporter	552	1750853	1	X	X	X	X	2	X	X	X	X	X	1	1	X
AFK62_RS21015	hypothetical protein	150	1751445	1	X	X	2	X	3	X	X	X	X	X	1	1	X
AFK62_RS21020	NAD(P)-binding protein	111	1751591	1	X	X	X	X	X	X	X	X	X	X	1	1	X
AFK62_RS08035|AFK62_08035	FAD-dependent oxidoreductase	381	1751703	1	X	X	2	X	X	X	X	X	X	X	1	1	X
AFK62_RS08040|AFK62_08040	hypothetical protein	474	1752366	1	X	X	X	X	X	X	X	X	X	X	1	1	X
AFK62_RS08045|AFK62_08045	LysR substrate-binding domain-containing protein	714	1753085	1	X	X	X	X	X	X	X	X	X	X	1	1	X
AFK62_RS08050|AFK62_08050	sodium:proton antiporter	1236	1754076	1	X	X	X	X	X	X	X	X	X	X	1	1	X
AFK62_RS08055|AFK62_08055	glycoside hydrolase family 127 protein	1956	1756126	1	X	X	X	X	X	2	X	X	X	X	1	1	X
AFK62_RS08060|AFK62_08060	MFS transporter	1401	1758092	1	2	X	X	X	X	3	X	X	X	X	1	1	X
AFK62_RS08065|AFK62_08065	AraC family transcriptional regulator	819	1759732	1	X	X	X	X	X	X	X	X	X	X	1	1	X
AFK62_RS08075|AFK62_08075	hypothetical protein	234	1761028	1	X	X	X	X	X	X	X	X	X	X	1	1	X
AFK62_RS21030	IS3 family transposase	628	1761499	1	2	3	4	X	X	X	I	5	6	7	1	1	X
AFK62_RS08080|AFK62_08080	multidrug effflux MFS transporter	1377	1762281	1	X	X	X	X	X	X	X	X	X	X	1	1	X
AFK62_RS08085|AFK62_08085	TetR/AcrR family transcriptional regulator	573	1763750	1	X	X	X	X	X	X	X	X	X	X	1	1	X
AFK62_RS08090|AFK62_08090	TonB-dependent receptor	2049	1764496	1	X	X	X	X	X	X	X	X	X	X	1	1	X
AFK62_RS08095|AFK62_08095	hypothetical protein	468	1766789	1	X	2	X	X	X	X	X	X	X	X	1	1	X
AFK62_RS22800	CHASE3 domain-containing protein	399	1768014	1	X	X	2	3	4	X	X	X	X	X	1	1	X
AFK62_RS22805	methyl-accepting chemotaxis protein	975	1768503	1	X	X	2	3	4	X	X	X	X	X	1	1	X
AFK62_RS08105|AFK62_08105	methyl-accepting chemotaxis protein	1539	1769635	1	2	3	4	5	X	X	X	X	X	X	1	1	X
AFK62_RS08110|AFK62_08110	LysR family transcriptional regulator	897	1771472	1	X	X	X	X	X	X	X	X	X	X	1	1	X
AFK62_RS08115|AFK62_08115	SDR family oxidoreductase	843	1772470	1	X	X	X	X	X	X	X	X	X	X	1	1	X
AFK62_RS08120|tolA|AFK62_08120	cell envelope integrity protein TolA	408	1773538	1	X	X	X	X	X	X	X	X	X	X	1	1	X
AFK62_RS08125|AFK62_08125	hypothetical protein	450	1774043	1	X	X	X	X	X	X	X	X	X	X	1	1	X
AFK62_RS08130|AFK62_08130	hypothetical protein	243	1774520	1	X	X	X	X	X	X	X	X	X	X	1	1	X
AFK62_RS08135|AFK62_08135	hypothetical protein	450	1774845	1	X	X	X	X	X	X	X	X	X	X	1	1	X
AFK62_RS22810	YnfU family zinc-binding protein	174	1775469	1	2	3	4	5	6	7	X	X	X	X	1	1	X
AFK62_RS08140|AFK62_08140	hypothetical protein	480	1775901	1	X	X	X	X	X	X	X	X	X	X	1	1	X
AFK62_RS08145|AFK62_08145	epoxyqueuosine reductase QueH	654	1776441	1	2	3	4	5	6	7	X	X	8	9	1	1	X
AFK62_RS08150|AFK62_08150	cold-shock protein	213	1777603	1	2	3	4	5	6	7	8	X	X	I	1	1	8
AFK62_RS21055	cold-shock protein	198	1777826	1	2	X	3	X	4	5	X	X	X	6	1	1	X
AFK62_RS08155|AFK62_08155	hypothetical protein	237	1778184	1	2	3	4	5	6	7	X	X	X	X	1	1	X
AFK62_RS22565	hypothetical protein	171	1778566	1	X	X	2	X	3	4	X	X	X	X	1	1	X
AFK62_RS08160|AFK62_08160	chemotaxis protein	969	1778977	1	2	3	4	5	6	7	8	9	X	10	1	1	11
AFK62_RS22570	hypothetical protein	174	1780068	1	2	3	4	4	5	6	X	X	X	X	1	1	X
AFK62_RS08165|AFK62_08165	DUF4303 domain-containing protein	1197	1780282	1	2	3	4	X	5	X	X	X	X	X	1	1	X
AFK62_RS08170|AFK62_08170	VirK/YbjX family protein	939	1781598	1	2	3	4	5	6	7	X	X	X	X	1	1	X
AFK62_RS08175|AFK62_08175	hypothetical protein	306	1782963	1	2	3	4	5	6	7	8	X	X	9	1	1	10
AFK62_RS08180|AFK62_08180	DUF488 domain-containing protein	366	1783265	1	2	3	X	4	5	X	X	X	X	X	1	1	X
AFK62_RS08185|AFK62_08185	CTP synthase	708	1783836	1	2	3	4	5	6	7	8	9	X	10	1	1	11
AFK62_RS08190|AFK62_08190	CynX/NimT family MFS transporter	1185	1784547	1	2	3	X	4	I	5	6	7	X	8	1	1	9
AFK62_RS08195|AFK62_08195	DUF441 domain-containing protein	447	1785807	1	2	3	4	5	6	7	8	9	X	I	1	1	10
AFK62_RS08200|AFK62_08200	YbaK/prolyl-tRNA synthetase associated domain-containing protein	525	1786440	1	X	2	3	4	5	X	X	6	X	X	1	1	X
AFK62_RS08205|AFK62_08205	general stress protein	174	1787400	1	2	3	4	5	6	7	X	X	X	8	1	1	X
AFK62_RS08210|AFK62_08210	EAL domain-containing protein	1563	1787624	1	2	3	4	5	6	7	X	X	X	X	1	1	X
AFK62_RS08215|AFK62_08215	YeaH/YhbH family protein	1284	1789425	1	2	3	4	5	6	7	8	9	10	11	1	1	12
AFK62_RS08220|yeaG|AFK62_08220	protein kinase YeaG	1935	1790833	1	2	3	4	5	6	7	8	9	10	11	1	1	12
AFK62_RS08225|AFK62_08225	MipA/OmpV family protein	747	1793204	1	2	3	4	5	6	7	8	9	10	X	1	1	11
AFK62_RS08230|AFK62_08230	D-hexose-6-phosphate mutarotase	888	1794074	1	2	3	4	5	6	7	8	9	10	X	1	1	11
AFK62_RS08235|gapA|AFK62_08235	glyceraldehyde-3-phosphate dehydrogenase	996	1795040	1	2	3	4	5	6	7	8	9	10	11	1	1	12
AFK62_RS08240|msrB|AFK62_08240	peptide-methionine (R)-S-oxide reductase MsrB	414	1796381	1	2	3	4	5	6	7	8	9	10	11	1	1	12
AFK62_RS08245|AFK62_08245	YeaC family protein	279	1796835	1	2	3	4	5	6	7	X	X	X	X	1	1	X
AFK62_RS08250|pncA|AFK62_08250	bifunctional nicotinamidase/pyrazinamidase	642	1797180	1	2	3	4	5	6	7	8	9	X	10	1	1	11
AFK62_RS08255|ansA|AFK62_08255	asparaginase	1017	1797833	1	2	3	4	5	6	7	8	9	10	11	1	1	12
AFK62_RS08260|sppA|AFK62_08260	signal peptide peptidase SppA	1851	1798951	1	2	3	4	5	6	7	8	9	10	11	1	1	12
AFK62_RS08265|AFK62_08265	NAD(P)H nitroreductase	552	1800976	1	2	3	4	5	6	7	8	9	10	11	1	1	8
AFK62_RS08270|selD|AFK62_08270	selenide, water dikinase SelD	1044	1801679	1	2	3	4	5	6	7	8	9	10	11	1	1	12
AFK62_RS08275|AFK62_08275	DNA topoisomerase III	1947	1802726	1	2	3	4	5	6	7	8	9	10	11	1	1	12
AFK62_RS08280|AFK62_08280	YnjH family protein	279	1804789	1	2	3	4	5	6	7	X	X	8	9	1	1	X
AFK62_RS08285|AFK62_08285	pyrimidine (deoxy)nucleoside triphosphate diphosphatase	414	1805027	1	2	3	4	5	6	7	X	8	9	10	1	1	X
AFK62_RS08290|xthA|AFK62_08290	exodeoxyribonuclease III	807	1805486	1	2	3	4	5	6	7	8	9	10	11	1	1	12
AFK62_RS08295|AFK62_08295	aspartate aminotransferase family protein	1221	1806735	1	2	3	4	5	6	7	8	9	10	11	1	1	12
AFK62_RS08300|astA|AFK62_08300	arginine N-succinyltransferase	1038	1807952	1	2	3	4	5	6	7	8	9	10	11	1	1	12
AFK62_RS08305|astD|AFK62_08305	succinylglutamate-semialdehyde dehydrogenase	1479	1808986	1	2	3	X	4	5	6	7	8	9	10	1	1	11
AFK62_RS08310|astB|AFK62_08310	N-succinylarginine dihydrolase	1326	1810461	1	2	3	4	5	6	7	8	9	10	X	1	1	11
AFK62_RS08315|astE|AFK62_08315	succinylglutamate desuccinylase	966	1811797	1	2	3	4	5	6	I	7	X	8	I	1	1	9
AFK62_RS08320|spy|AFK62_08320	ATP-independent periplasmic protein-refolding chaperone Spy	483	1813058	1	2	3	4	5	6	7	8	9	10	11	1	1	12
AFK62_RS08325|ves|AFK62_08325	environmental stress-induced protein Ves	546	1813817	1	2	3	X	4	5	6	7	X	X	8	1	1	9
AFK62_RS08330|cho|AFK62_08330	excinuclease Cho	882	1814359	1	2	3	4	5	6	7	8	9	10	11	1	1	12
AFK62_RS08335|yddG|AFK62_08335	aromatic amino acid DMT transporter YddG	891	1815309	1	2	3	4	5	6	7	8	9	X	X	1	1	10
AFK62_RS08340|nadE|AFK62_08340	ammonia-dependent NAD(+) synthetase	828	1816297	1	2	3	4	5	6	7	8	9	10	11	1	12	13
AFK62_RS08345|osmE|AFK62_08345	osmotically-inducible lipoprotein OsmE	342	1817377	1	2	3	4	5	6	7	8	9	X	X	1	1	10
AFK62_RS08350|katE|AFK62_08350	catalase HPII	2256	1817834	1	2	3	4	5	6	7	8	9	10	11	1	1	12
AFK62_RS08355|cedA|AFK62_08355	cell division activator CedA	246	1820285	1	2	3	4	5	6	7	X	X	X	X	1	1	X
AFK62_RS08360|AFK62_08360	L-cystine transporter	1392	1820696	1	2	3	4	5	6	7	8	9	10	11	1	1	12
AFK62_RS08365|AFK62_08365	metal-dependent hydrolase	591	1822223	1	2	3	4	5	6	7	8	9	10	11	1	1	12
AFK62_RS08370|kduD|AFK62_08370	2-dehydro-3-deoxy-D-gluconate 5-dehydrogenase KduD	756	1822927	1	2	3	4	5	6	7	8	X	9	I	1	1	10
AFK62_RS08375|hxpB|AFK62_08375	hexitol phosphatase HxpB	669	1823873	1	2	3	4	5	6	7	8	9	10	11	1	1	12
AFK62_RS08380|AFK62_08380	YniB family protein	537	1824702	1	2	3	4	5	6	7	8	9	10	11	1	1	12
AFK62_RS08385|AFK62_08385	fructosamine kinase family protein	861	1825267	1	2	3	4	5	6	7	X	8	9	10	1	1	X
AFK62_RS08390|ghoS|AFK62_08390	type V toxin-antitoxin system endoribonuclease antitoxin GhoS	297	1826225	1	2	3	4	5	6	7	X	X	X	X	1	1	X
AFK62_RS08395|pfkB|AFK62_08395	6-phosphofructokinase II	930	1826576	1	2	3	4	5	6	7	8	9	10	11	1	1	12
AFK62_RS08400|AFK62_08400	DUF481 domain-containing protein	759	1827800	1	2	3	4	5	6	7	8	9	10	11	1	1	12
AFK62_RS08405|AFK62_08405	hypothetical protein	228	1828834	1	2	3	4	5	X	X	X	X	X	X	1	1	X
AFK62_RS08410|proP|AFK62_08410	glycine betaine/L-proline transporter ProP	1506	1829592	1	2	3	4	5	6	7	8	9	10	11	1	1	12
AFK62_RS22440|AFK62_08415	hypothetical protein	489	1831245	1	X	X	X	X	X	X	X	X	X	X	1	1	X
AFK62_RS08420|eco|AFK62_08420	serine protease inhibitor ecotin	510	1832010	1	2	X	3	4	X	X	X	X	X	X	1	1	X
AFK62_RS08425|AFK62_08425	MarR family transcriptional regulator	468	1832785	1	X	X	X	X	X	X	X	X	X	X	1	1	X
AFK62_RS08430|AFK62_08430	class I SAM-dependent methyltransferase	759	1833233	1	X	X	X	X	X	X	X	X	X	X	1	1	X
AFK62_RS08435|AFK62_08435	GNAT family N-acetyltransferase	474	1834092	1	X	X	X	X	X	X	X	X	X	X	1	1	X
AFK62_RS22815	hypothetical protein	195	1834783	1	X	X	X	X	X	X	X	X	X	X	1	1	X
AFK62_RS08440|AFK62_08440	HK97 gp10 family phage protein	269	1835420	1	2	X	3	4	X	X	X	X	X	X	1	1	X
AFK62_RS21080	phage tail protein	278	1835651	1	X	X	2	X	X	X	X	X	X	X	1	1	X
AFK62_RS08445|AFK62_08445	hypothetical protein	321	1836051	1	X	X	X	X	2	X	X	X	X	X	1	1	X
AFK62_RS22820	NlpC/P60 family protein	600	1836545	1	X	X	2	X	X	X	X	3	X	X	1	1	X
AFK62_RS21820	tail assembly protein	509	1837087	1	X	X	2	X	X	X	X	X	X	X	1	1	X
AFK62_RS21085	hypothetical protein	457	1837618	1	X	X	2	X	X	X	X	3	X	X	1	1	X
AFK62_RS08460|thrS|AFK62_08460	threonine--tRNA ligase	1929	1838352	1	2	3	4	5	6	7	8	9	10	11	1	1	12
AFK62_RS08465|infC|AFK62_08465	translation initiation factor IF-3	543	1840284	1	2	3	4	5	6	7	8	9	10	11	1	1	8
AFK62_RS08470|rpmI|AFK62_08470	50S ribosomal protein L35	198	1840924	1	2	2	2	3	4	2	5	5	6	7	1	1	5
AFK62_RS08475|rplT|AFK62_08475	50S ribosomal protein L20	357	1841169	1	2	3	4	5	6	7	8	9	10	11	1	1	12
AFK62_RS22445|pheM	pheST operon leader peptide PheM	45	1841649	1	1	1	1	1	1	1	2	2	3	4	1	1	2
AFK62_RS08480|pheS|AFK62_08480	phenylalanine--tRNA ligase subunit alpha	984	1841911	1	2	3	4	5	6	7	8	9	10	11	1	1	X
AFK62_RS08485|pheT|AFK62_08485	phenylalanine--tRNA ligase subunit beta	2388	1842910	1	2	3	4	5	6	7	8	9	10	11	1	1	12
AFK62_RS08490|ihfA|AFK62_08490	integration host factor subunit alpha	300	1845302	1	2	3	4	5	6	7	8	9	10	11	1	1	8
AFK62_RS08495|btuC|AFK62_08495	vitamin B12 ABC transporter permease BtuC	1023	1845679	1	2	3	4	5	6	7	I	I	8	9	1	1	10
AFK62_RS08500|AFK62_08500	glutathione peroxidase	552	1846711	1	2	3	4	5	6	7	8	9	10	11	1	1	12
AFK62_RS08505|btuD|AFK62_08505	vitamin B12 ABC transporter ATP-binding protein BtuD	744	1847265	1	2	3	4	5	6	7	8	X	9	I	1	1	10
AFK62_RS08510|AFK62_08510	NlpC/P60 family protein	465	1848086	1	2	3	4	5	6	7	X	8	9	10	1	1	X
AFK62_RS08515|AFK62_08515	PTS transporter subunit EIIC	1332	1848745	1	2	3	4	5	X	X	X	X	X	X	1	1	X
AFK62_RS08520|AFK62_08520	6-phospho-beta-glucosidase	1317	1850073	1	2	3	4	5	6	7	8	9	10	11	1	1	12
AFK62_RS08525|AFK62_08525	LacI family DNA-binding transcriptional regulator	1005	1851438	1	2	3	4	5	6	X	X	X	X	I	1	1	X
AFK62_RS08530|AFK62_08530	cyclic di-GMP regulator CdgR	639	1852675	1	2	3	4	5	6	7	X	X	X	X	1	I	X
AFK62_RS08535|selO|AFK62_08535	protein adenylyltransferase SelO	1449	1853375	1	2	3	4	5	6	7	8	9	10	11	1	1	12
AFK62_RS08540|AFK62_08540	3-deoxy-7-phosphoheptulonate synthase	1047	1854877	1	2	3	4	5	6	7	8	9	10	11	1	1	12
AFK62_RS08545|AFK62_08545	pyruvate, water dikinase regulatory protein	834	1856078	1	2	3	4	5	6	7	8	9	10	11	1	1	12
AFK62_RS08550|ppsA|AFK62_08550	phosphoenolpyruvate synthase	2379	1857246	1	2	3	4	5	6	7	8	9	10	11	1	1	12
AFK62_RS08555|AFK62_08555	MFS transporter	1389	1859845	1	2	3	4	5	6	7	8	9	X	X	1	1	10
AFK62_RS08560|AFK62_08560	glycoside hydrolase family 3 N-terminal domain-containing protein	2370	1861237	1	2	3	4	5	6	7	8	9	X	X	1	1	10
AFK62_RS08565|ydiK|AFK62_08565	AI-2E family transporter YdiK	1119	1863911	1	2	3	4	5	6	7	8	9	10	11	1	12	13
AFK62_RS08570|AFK62_08570	FAD-binding and (Fe-S)-binding domain-containing protein	3057	1865243	1	2	3	4	5	6	7	8	9	10	11	1	12	13
AFK62_RS08575|menI|AFK62_08575	1,4-dihydroxy-2-naphthoyl-CoA hydrolase	411	1868296	1	2	3	4	5	6	7	8	9	10	11	1	1	12
AFK62_RS08580|sufA|AFK62_08580	Fe-S cluster assembly scaffold SufA	378	1869082	1	2	3	4	5	6	7	8	9	X	10	1	1	11
AFK62_RS08585|sufB|AFK62_08585	Fe-S cluster assembly protein SufB	1491	1869462	1	2	3	4	5	6	7	8	9	10	11	1	1	12
AFK62_RS08590|sufC|AFK62_08590	Fe-S cluster assembly ATPase SufC	747	1870973	1	2	3	4	5	6	7	8	9	10	11	1	1	12
AFK62_RS08595|sufD|AFK62_08595	Fe-S cluster assembly protein SufD	1275	1871694	1	2	3	4	5	6	7	8	9	10	11	1	1	12
AFK62_RS08600|sufS|AFK62_08600	cysteine desulfurase SufS	1221	1872965	1	2	3	4	5	6	7	8	I	9	10	1	11	12
AFK62_RS08605|sufE|AFK62_08605	cysteine desulfuration protein SufE	417	1874197	1	2	3	4	5	6	7	8	9	X	10	1	1	11
AFK62_RS08610|AFK62_08610	L,D-transpeptidase family protein	1035	1874708	1	2	3	4	5	6	7	8	9	X	X	1	1	10
AFK62_RS08615|lpp|AFK62_08615	murein lipoprotein Lpp	237	1875882	1	2	2	2	2	2	2	3	3	4	5	1	1	3
AFK62_RS08620|pykF|AFK62_08620	pyruvate kinase PykF	1413	1876431	1	2	3	4	5	6	7	8	9	10	11	1	1	12
AFK62_RS08625|AFK62_08625	autotransporter strand-loop-strand O-heptosyltransferase	1263	1878849	1	2	3	4	5	6	7	8	9	10	11	1	1	12
AFK62_RS08630|AFK62_08630	AIDA repeat-containing protein	7995	1880144	1	X	X	X	X	X	2	X	X	X	X	1	3	X
AFK62_RS22825	hypothetical protein	111	1888324	1	X	X	X	2	X	3	X	4	X	X	1	1	X
AFK62_RS08640|AFK62_08640	glutamine synthetase	295	1888428	1	2	3	4	5	6	7	8	9	X	X	1	1	10
AFK62_RS08645|AFK62_08645	APC family permease	1362	1889113	1	2	3	4	5	6	7	8	9	X	10	1	1	11
AFK62_RS08650|flhA|AFK62_08650	formate hydrogenlyase transcriptional activator FlhA	2079	1890577	1	2	3	4	5	6	7	8	9	X	10	1	1	11
AFK62_RS08655|hypE|AFK62_08655	hydrogenase expression/formation protein HypE	1011	1892749	1	2	3	X	4	5	6	7	8	X	9	1	1	10
AFK62_RS08660|hypD|AFK62_08660	hydrogenase formation protein HypD	1122	1893756	1	2	3	4	5	6	7	8	I	X	9	1	1	10
AFK62_RS08665|AFK62_08665	HypC/HybG/HupF family hydrogenase formation chaperone	279	1894877	1	2	3	4	5	6	7	8	9	X	X	1	1	10
AFK62_RS08670|hypB|AFK62_08670	hydrogenase nickel incorporation protein HypB	873	1895146	1	2	3	4	5	6	7	8	9	X	10	1	1	11
AFK62_RS08675|hypA|AFK62_08675	hydrogenase maturation nickel metallochaperone HypA	351	1896022	1	2	3	4	5	6	7	X	X	X	I	1	1	X
AFK62_RS08680|hycA|AFK62_08680	formate hydrogenlyase regulator HycA	465	1896610	1	2	3	4	5	6	7	8	9	X	X	1	1	10
AFK62_RS08685|AFK62_08685	4Fe-4S dicluster domain-containing protein	609	1897157	1	2	X	3	4	5	6	7	8	X	9	1	1	10
AFK62_RS08690|hycC|AFK62_08690	formate hydrogenlyase subunit 3	1827	1897762	1	2	3	4	5	6	7	8	9	X	X	1	1	10
AFK62_RS08695|AFK62_08695	respiratory chain complex I subunit 1 family protein	927	1899590	1	2	3	X	4	5	6	7	8	X	9	1	1	10
AFK62_RS08700|AFK62_08700	hydrogenase large subunit	1710	1900533	1	2	3	4	5	6	7	8	9	X	10	1	1	11
AFK62_RS08705|AFK62_08705	formate hydrogenlyase complex iron-sulfur subunit	543	1902367	1	2	3	4	5	6	7	8	9	X	10	1	1	11
AFK62_RS08710|AFK62_08710	NADH-quinone oxidoreductase subunit B family protein	768	1902906	1	2	3	4	5	6	7	8	9	X	10	1	1	11
AFK62_RS08715|AFK62_08715	formate hydrogenlyase maturation HycH family protein	408	1903670	1	2	3	4	5	6	7	8	9	X	I	1	1	10
AFK62_RS08720|hycI|AFK62_08720	hydrogenase maturation peptidase HycI	474	1904070	1	2	3	4	5	6	X	X	I	X	X	1	1	7
AFK62_RS08725|glgS|AFK62_08725	cell surface composition regulator GlgS	222	1904849	1	2	3	4	X	5	6	7	8	X	X	1	1	7
AFK62_RS08730|hydN|AFK62_08730	electron transport protein HydN	546	1905272	1	2	3	4	5	6	7	8	9	X	10	1	1	11
AFK62_RS08735|fdhF|AFK62_08735	formate dehydrogenase subunit alpha	2151	1905851	1	2	3	4	5	6	7	8	9	X	10	1	1	11
AFK62_RS08740|hypF|AFK62_08740	carbamoyltransferase HypF	2223	1908047	1	2	3	X	4	5	6	7	8	X	9	1	1	10
AFK62_RS08745|AFK62_08745	HoxN/HupN/NixA family nickel/cobalt transporter	1023	1910287	1	2	3	4	5	6	7	8	9	X	10	1	1	11
AFK62_RS08755|fdhF|AFK62_08755	formate dehydrogenase subunit alpha	2148	1911476	1	2	3	4	5	6	7	8	9	X	X	1	1	10
AFK62_RS08760|AFK62_08760	LysR family transcriptional regulator	915	1913684	1	2	X	X	3	4	5	6	7	X	X	1	1	X
AFK62_RS08765|AFK62_08765	MFS transporter	1383	1914725	1	2	X	X	3	4	5	6	7	X	X	1	1	X
AFK62_RS08770|AFK62_08770	hypothetical protein	252	1916622	1	X	X	X	X	X	X	X	X	X	X	1	1	X
AFK62_RS08775|AFK62_08775	hypothetical protein	219	1916948	1	2	3	4	5	6	X	X	X	X	X	1	1	X
AFK62_RS08780|iraP|AFK62_08780	anti-adapter protein IraP	345	1917212	1	2	3	4	5	6	7	X	X	X	I	1	1	X
AFK62_RS08785|AFK62_08785	GFA family protein	411	1917888	1	2	3	4	5	6	7	X	X	X	X	1	1	X
AFK62_RS08790|AFK62_08790	MBL fold metallo-hydrolase	858	1918300	1	X	X	X	X	X	2	X	X	X	X	1	1	X
AFK62_RS08795|AFK62_08795	LysR substrate-binding domain-containing protein	909	1919300	1	X	2	X	3	4	X	X	X	X	X	1	5	X
AFK62_RS08800|betA|AFK62_08800	choline dehydrogenase	1680	1920271	1	2	3	4	5	6	7	X	X	X	X	1	1	X
AFK62_RS08805|betB|AFK62_08805	betaine-aldehyde dehydrogenase	1473	1921977	1	2	3	4	5	6	7	X	X	X	X	1	1	X
AFK62_RS08810|betI|AFK62_08810	transcriptional regulator BetI	597	1923462	1	2	3	4	5	6	7	X	X	X	X	1	1	X
AFK62_RS08815|AFK62_08815	choline transporter	2031	1924312	1	2	3	4	5	6	7	X	X	X	X	1	1	X
AFK62_RS08820|AFK62_08820	DUF2268 domain-containing putative Zn-dependent protease	666	1926397	1	X	X	X	2	X	3	X	X	X	X	1	1	X
AFK62_RS08825|AFK62_08825	helix-turn-helix domain-containing protein	381	1927091	1	X	X	X	X	2	3	X	X	X	X	1	1	X
AFK62_RS08830|AFK62_08830	ester cyclase	462	1927664	1	X	X	2	X	3	X	X	X	X	X	1	1	X
AFK62_RS08835|AFK62_08835	Fic family protein	678	1928386	1	X	2	X	3	4	5	X	X	X	X	1	1	X
AFK62_RS08840|AFK62_08840	helix-turn-helix domain-containing protein	963	1929131	1	X	X	X	X	2	X	X	X	3	4	1	1	X
AFK62_RS08845|AFK62_08845	MBL fold metallo-hydrolase	777	1930149	1	X	X	X	X	X	2	X	X	3	4	1	1	X
AFK62_RS08850|ubiA|AFK62_08850	4-hydroxybenzoate octaprenyltransferase	915	1931088	1	X	X	X	X	X	X	X	X	X	X	1	1	X
AFK62_RS08855|AFK62_08855	HD domain-containing protein	642	1932122	1	X	X	X	X	X	X	X	X	X	X	1	1	X
AFK62_RS08860|AFK62_08860	helix-turn-helix domain-containing protein	963	1932877	1	X	X	X	X	X	X	X	X	X	X	1	1	X
AFK62_RS08865|AFK62_08865	hypothetical protein	294	1933873	1	X	X	X	X	X	X	X	X	X	X	1	1	X
AFK62_RS08870|AFK62_08870	hypothetical protein	225	1934327	1	X	X	X	X	X	X	X	X	X	X	1	1	X
AFK62_RS08885|mdtK|AFK62_08885	MdtK family multidrug efflux MATE transporter	1374	1935184	1	2	3	4	5	6	7	8	9	10	11	1	12	13
AFK62_RS08890|AFK62_08890	riboflavin synthase	651	1936793	1	2	3	4	5	6	7	8	9	10	11	1	1	12
AFK62_RS08895|AFK62_08895	LacI family DNA-binding transcriptional regulator	921	1937458	1	2	3	4	5	6	7	X	X	8	X	1	1	X
AFK62_RS08900|AFK62_08900	glycoside hydrolase family 1 protein	1386	1938423	1	2	3	4	5	6	7	X	X	8	9	1	1	X
AFK62_RS08905|AFK62_08905	PTS sugar transporter subunit IIC	1320	1939862	1	2	3	4	5	6	7	X	X	8	9	1	1	X
AFK62_RS08910|cfa|AFK62_08910	cyclopropane fatty acyl phospholipid synthase	1149	1941376	1	2	3	X	4	5	6	7	8	9	10	1	1	11
AFK62_RS08915|punC|AFK62_08915	purine nucleoside transporter PunC	1164	1942824	1	2	3	X	4	5	6	7	8	9	10	1	1	11
AFK62_RS08920|punR|AFK62_08920	DNA-binding transcriptional activator PunR	915	1944099	1	2	3	4	5	6	7	8	9	10	11	1	1	12
AFK62_RS08925|purR|AFK62_08925	HTH-type transcriptional repressor PurR	1026	1945032	1	2	3	4	5	6	7	8	9	10	11	1	1	12
AFK62_RS22145	YnhF family membrane protein	90	1946350	1	2	3	4	5	6	7	X	X	X	X	1	1	X
AFK62_RS08930|AFK62_08930	MFS transporter	1167	1946704	1	2	3	4	5	6	7	8	9	10	11	1	12	13
AFK62_RS08935|AFK62_08935	C40 family peptidase	828	1947949	1	2	3	X	4	5	6	7	8	9	10	1	1	11
AFK62_RS08940|AFK62_08940	Grx4 family monothiol glutaredoxin	348	1949122	1	2	3	4	5	6	7	8	9	10	11	1	1	12
AFK62_RS08945|rnt|AFK62_08945	ribonuclease T	669	1949551	1	2	3	X	4	5	6	7	8	9	X	1	1	10
AFK62_RS08950|gloA|AFK62_08950	lactoylglutathione lyase	408	1950315	1	2	3	4	5	6	7	8	9	10	11	1	1	12
AFK62_RS08955|AFK62_08955	alkene reductase	1098	1950814	1	2	3	4	5	6	7	8	9	10	11	1	1	12
AFK62_RS08960|AFK62_08960	TetR/AcrR family transcriptional regulator	582	1951984	1	2	3	X	4	5	6	7	8	X	X	1	1	9
AFK62_RS08965|eptA|AFK62_08965	phosphoethanolamine transferase EptA	1629	1952630	1	2	3	4	5	6	7	X	X	X	X	1	1	X
AFK62_RS08970|AFK62_08970	DUF1289 domain-containing protein	240	1954463	1	2	3	4	5	6	7	8	9	10	X	1	1	11
AFK62_RS08975|AFK62_08975	aldo/keto reductase family oxidoreductase	897	1954756	1	2	3	4	5	6	7	I	8	9	10	1	1	11
AFK62_RS08980|sodC|AFK62_08980	superoxide dismutase [Cu-Zn] SodC	519	1955734	1	2	3	4	5	6	7	8	X	9	10	1	1	11
AFK62_RS08985|AFK62_08985	FUSC family protein	2034	1956245	1	2	3	4	5	6	7	8	X	X	X	1	1	9
AFK62_RS08990|AFK62_08990	HlyD family secretion protein	858	1958287	1	2	3	4	5	6	7	8	9	X	10	1	1	11
AFK62_RS08995|AFK62_08995	DUF1656 domain-containing protein	237	1959149	1	2	3	4	5	6	7	X	X	8	X	1	1	X
AFK62_RS09000|slyA|AFK62_09000	transcriptional regulator SlyA	441	1959562	1	2	3	4	5	6	7	8	9	10	I	1	1	11
AFK62_RS09005|slyB|AFK62_09005	outer membrane lipoprotein SlyB	468	1960126	1	2	3	4	5	6	7	8	9	10	11	1	1	12
AFK62_RS09010|anmK|AFK62_09010	anhydro-N-acetylmuramic acid kinase	1155	1960867	1	2	3	4	5	6	7	I	8	9	10	1	1	11
AFK62_RS09015|mliC|AFK62_09015	C-type lysozyme inhibitor	324	1962079	1	2	3	4	5	6	7	X	X	X	8	1	1	X
AFK62_RS09020|pdxH|AFK62_09020	pyridoxamine 5'-phosphate oxidase	657	1962459	1	2	3	4	5	6	7	8	9	10	11	1	1	8
AFK62_RS09025|tyrS|AFK62_09025	tyrosine--tRNA ligase	1275	1963255	1	2	3	4	5	6	7	8	9	10	11	1	1	12
AFK62_RS09030|pdxY|AFK62_09030	pyridoxal kinase PdxY	861	1964604	1	2	3	4	5	6	7	8	9	10	11	1	1	12
AFK62_RS09035|gstA|AFK62_09035	glutathione transferase GstA	609	1965503	1	2	3	4	5	6	7	8	9	X	X	1	1	10
AFK62_RS09040|dtpA|AFK62_09040	dipeptide/tripeptide permease DtpA	1500	1966219	1	2	3	4	5	6	7	8	9	10	11	1	1	12
AFK62_RS09045|nth|AFK62_09045	endonuclease III	636	1968310	1	2	3	4	5	6	7	8	9	10	11	1	1	12
AFK62_RS09050|AFK62_09050	electron transport complex subunit E	687	1968942	1	2	3	4	5	6	7	8	9	10	11	1	1	12
AFK62_RS09055|rsxG|AFK62_09055	electron transport complex subunit RsxG	630	1969621	1	2	3	4	5	6	7	8	9	X	X	1	1	10
AFK62_RS09060|rsxD|AFK62_09060	electron transport complex subunit RsxD	1053	1970260	1	2	X	3	4	5	6	7	8	9	10	1	1	11
AFK62_RS09065|rsxC|AFK62_09065	electron transport complex subunit RsxC	2322	1971313	1	2	X	3	4	5	6	I	7	8	9	1	10	11
AFK62_RS09070|rsxB|AFK62_09070	electron transport complex subunit RsxB	579	1973627	1	2	3	4	5	6	7	8	9	10	11	1	1	12
AFK62_RS09075|rsxA|AFK62_09075	electron transport complex subunit RsxA	582	1974205	1	2	3	4	5	6	7	8	9	10	11	1	1	12
AFK62_RS09080|AFK62_09080	DUF2569 domain-containing protein	444	1974861	1	2	3	4	5	6	7	8	9	X	X	1	1	10
AFK62_RS09085|ydgT|AFK62_09085	transcription modulator YdgT	216	1975399	1	2	3	4	5	6	7	X	X	8	X	1	1	X
AFK62_RS09090|AFK62_09090	oxidoreductase	1044	1976273	1	2	3	4	5	6	7	8	X	9	10	1	1	11
AFK62_RS09095|AFK62_09095	bile acid:sodium symporter family protein	999	1977475	1	2	3	4	5	6	7	8	X	X	9	1	1	10
AFK62_RS09100|add|AFK62_09100	adenosine deaminase	1002	1978487	1	2	3	4	5	6	7	8	9	10	11	1	1	12
AFK62_RS09105|AFK62_09105	MalY/PatB family protein	1170	1979594	1	2	3	4	5	6	7	8	9	10	11	1	1	12
AFK62_RS09110|malX|AFK62_09110	maltose/glucose-specific PTS transporter subunit IIBC	1590	1980777	1	2	3	4	5	6	7	I	8	9	10	1	1	11
AFK62_RS09115|AFK62_09115	Mal regulon transcriptional regulator MalI	1029	1982541	1	2	3	4	5	6	7	8	9	10	X	1	1	11
AFK62_RS09120|AFK62_09120	YdgA family protein	1566	1983620	1	2	3	4	5	6	7	8	9	10	11	1	1	12
AFK62_RS09125|manA|AFK62_09125	mannose-6-phosphate isomerase	1179	1985285	1	2	3	4	5	6	7	8	9	10	11	1	1	12
AFK62_RS09130|fumA|AFK62_09130	class I fumarate hydratase FumA	1647	1986669	1	2	3	4	5	6	7	8	9	10	11	1	1	12
AFK62_RS09135|fumC|AFK62_09135	class II fumarate hydratase	1398	1988535	1	2	3	4	5	6	7	8	9	10	11	1	1	12
AFK62_RS09140|tus|AFK62_09140	DNA replication terminus site-binding protein	930	1989933	1	2	3	4	5	6	7	8	9	10	X	1	1	11
AFK62_RS09145|rstB|AFK62_09145	two-component system sensor histidine kinase RstB	1296	1991164	1	2	3	4	5	6	7	8	9	10	11	1	1	12
AFK62_RS09150|AFK62_09150	LysR family transcriptional regulator	906	1992486	1	2	3	4	5	6	7	8	9	X	X	1	1	10
AFK62_RS09155|AFK62_09155	SDR family oxidoreductase	753	1993502	1	2	3	X	4	5	6	7	8	X	X	1	1	9
AFK62_RS09160|rstA|AFK62_09160	two-component system response regulator RstA	726	1994291	1	2	3	4	5	6	7	8	9	10	11	1	1	12
AFK62_RS09165|folM|AFK62_09165	dihydromonapterin reductase	720	1995092	1	2	3	4	5	6	7	8	X	9	X	1	1	10
AFK62_RS09170|AFK62_09170	amino acid permease	1383	1995845	1	2	3	4	5	6	7	8	I	9	10	1	1	11
AFK62_RS09175|ydgH|AFK62_09175	DUF1471 family protein YdgH	945	1997413	1	2	3	4	5	6	7	8	9	10	11	1	1	12
AFK62_RS09180|pntA|AFK62_09180	Re/Si-specific NAD(P)(+) transhydrogenase subunit alpha	1533	1998884	1	2	X	3	4	5	6	7	I	8	9	1	1	10
AFK62_RS09185|pntB|AFK62_09185	Re/Si-specific NAD(P)(+) transhydrogenase subunit beta	1389	2000427	1	2	3	4	5	6	7	8	9	10	11	1	1	12
AFK62_RS09190|uspE|AFK62_09190	universal stress protein UspE	957	2001930	1	2	3	4	5	6	7	8	9	10	11	1	1	12
AFK62_RS09195|fnr|AFK62_09195	fumarate/nitrate reduction transcriptional regulator Fnr	753	2003023	1	2	3	4	5	6	7	8	9	10	11	1	1	12
AFK62_RS09200|ogt|AFK62_09200	methylated-DNA--[protein]-cysteine S-methyltransferase	516	2003953	1	2	3	X	4	5	6	X	7	X	X	1	8	9
AFK62_RS09205|smrA|AFK62_09205	DNA endonuclease SmrA	564	2005078	1	2	3	4	5	6	7	8	9	X	X	1	1	10
AFK62_RS09210|AFK62_09210	Cof-type HAD-IIB family hydrolase	816	2005840	1	2	3	4	5	6	7	8	9	10	X	1	1	11
AFK62_RS09215|AFK62_09215	carbohydrate porin	1188	2006709	1	2	3	4	5	6	7	X	X	X	X	1	1	X
AFK62_RS09220|AFK62_09220	alpha-N-arabinofuranosidase	1521	2008011	1	2	3	4	5	6	7	X	X	X	X	1	1	X
AFK62_RS09225|AFK62_09225	MFS transporter	1404	2009544	1	2	3	4	5	6	7	X	X	X	X	1	1	X
AFK62_RS09230|AFK62_09230	SMR family transporter	330	2011427	1	X	X	X	X	2	3	4	5	X	X	1	1	6
AFK62_RS09235|AFK62_09235	TetR/AcrR family transcriptional regulator	570	2011761	1	2	3	X	4	5	6	X	X	X	X	1	1	X
AFK62_RS21120	DUF2474 domain-containing protein	138	2012451	1	2	X	X	X	3	4	X	X	X	X	1	1	X
AFK62_RS09240|cydB|AFK62_09240	cytochrome d ubiquinol oxidase subunit II	1011	2012588	1	2	3	4	5	6	7	8	9	10	11	1	1	12
AFK62_RS09245|AFK62_09245	cytochrome ubiquinol oxidase subunit I	1410	2013598	1	2	3	4	5	6	7	8	9	10	11	1	1	12
AFK62_RS09250|AFK62_09250	PLP-dependent aminotransferase family protein	1425	2015204	1	2	3	4	5	6	7	8	9	10	11	1	1	12
AFK62_RS09255|AFK62_09255	ABC transporter substrate-binding protein	1146	2017010	1	2	3	4	5	6	7	8	9	X	X	1	1	10
AFK62_RS09260|AFK62_09260	ABC transporter ATP-binding protein	1014	2018169	1	2	3	4	5	6	7	8	9	X	X	1	1	10
AFK62_RS09265|AFK62_09265	ABC transporter permease	945	2019184	1	2	3	4	5	6	7	8	9	X	X	1	10	11
AFK62_RS09270|AFK62_09270	ABC transporter permease	807	2020118	1	2	3	4	5	6	7	8	9	X	X	1	1	10
AFK62_RS09275|patD|AFK62_09275	aminobutyraldehyde dehydrogenase	1425	2020942	1	2	3	X	4	5	6	7	8	9	10	1	1	11
AFK62_RS09280|AFK62_09280	hypothetical protein	366	2022588	1	X	X	X	X	X	X	X	X	X	X	1	1	X
AFK62_RS09285|AFK62_09285	FxLYD domain-containing protein	363	2023134	1	2	3	X	X	X	X	X	X	X	X	1	1	X
AFK62_RS09290|AFK62_09290	hypothetical protein	201	2023568	1	X	X	X	X	2	3	4	X	X	X	1	1	5
AFK62_RS09295|AFK62_09295	NAD(P)/FAD-dependent oxidoreductase	1899	2023871	1	2	3	4	5	6	7	X	8	X	X	1	1	X
AFK62_RS09300|AFK62_09300	cytochrome c	1197	2025766	1	2	3	X	4	5	6	X	7	X	X	1	1	X
AFK62_RS09305|AFK62_09305	molybdopterin-dependent oxidoreductase	2385	2027131	1	2	X	X	3	4	5	X	I	6	7	1	1	X
AFK62_RS09310|dmsB|AFK62_09310	dimethylsulfoxide reductase subunit B	630	2029502	1	2	3	4	5	6	7	X	8	9	10	1	1	X
AFK62_RS09315|AFK62_09315	dimethyl sulfoxide reductase anchor subunit	837	2030124	1	2	3	4	5	X	6	X	X	X	X	1	1	X
AFK62_RS09320|AFK62_09320	4Fe-4S binding protein	849	2030960	1	X	X	2	X	X	3	X	X	X	X	1	1	X
AFK62_RS09325|AFK62_09325	esterase-like activity of phytase family protein	1356	2031909	1	2	3	4	5	6	7	8	9	X	X	1	10	11
AFK62_RS09330|AFK62_09330	methyl-accepting chemotaxis protein	1539	2033317	1	2	3	4	5	6	7	8	9	X	X	1	1	10
AFK62_RS09335|AFK62_09335	sugar phosphate isomerase/epimerase	1065	2035093	1	2	3	4	5	6	7	8	9	10	11	1	1	12
AFK62_RS09340|AFK62_09340	anti-virulence regulator CigR family protein	492	2036187	1	X	X	X	X	X	2	X	X	X	3	1	1	X
AFK62_RS09345|AFK62_09345	putative acyl-CoA thioester hydrolase	1185	2036914	1	X	X	X	X	2	3	X	X	X	X	1	1	X
AFK62_RS09350|AFK62_09350	virulence factor SrfC family protein	2199	2038128	1	2	3	X	4	5	6	X	X	X	X	1	1	X
AFK62_RS09355|AFK62_09355	virulence factor SrfB	2988	2040323	1	2	3	X	4	5	6	7	I	8	9	1	1	10
AFK62_RS09360|AFK62_09360	SrfA family protein	1419	2043314	1	2	3	X	4	I	5	X	X	X	X	1	1	X
AFK62_RS09365|AFK62_09365	ABC transporter substrate-binding protein	1596	2045046	1	2	3	4	5	6	7	8	9	10	11	1	1	12
AFK62_RS09370|AFK62_09370	DUF2526 family protein	246	2046690	1	2	3	4	5	6	7	X	X	X	X	1	1	X
AFK62_RS09375|AFK62_09375	NAD(P)-dependent oxidoreductase	885	2046945	1	2	3	4	5	6	7	8	9	X	X	1	1	10
AFK62_RS09380|AFK62_09380	DMT family transporter	450	2047833	1	2	3	4	5	6	7	X	X	8	9	1	1	X
AFK62_RS09385|AFK62_09385	GNAT family N-acetyltransferase	519	2048279	1	2	3	4	5	6	7	8	9	X	10	1	1	11
AFK62_RS09390|AFK62_09390	helix-turn-helix domain-containing protein	576	2048836	1	2	3	4	5	6	7	8	9	X	X	1	1	10
AFK62_RS09395|AFK62_09395	NADP-dependent oxidoreductase	1041	2049460	1	2	3	4	5	6	7	8	9	10	X	1	1	11
AFK62_RS09400|AFK62_09400	ABC transporter ATP-binding protein	1614	2050576	1	2	X	X	3	4	5	X	X	X	X	1	1	X
AFK62_RS09405|AFK62_09405	ornithine cyclodeaminase family protein	978	2052186	1	2	3	4	5	I	6	X	X	7	8	1	1	X
AFK62_RS09410|AFK62_09410	M20/M25/M40 family metallo-hydrolase	1347	2053182	1	2	X	X	3	4	5	I	X	6	7	1	1	8
AFK62_RS09415|AFK62_09415	ABC transporter permease	915	2054525	1	2	3	4	5	6	7	X	X	8	9	1	1	X
AFK62_RS09420|AFK62_09420	ABC transporter permease	846	2055439	1	2	3	4	5	6	7	X	X	8	9	1	1	X
AFK62_RS09425|AFK62_09425	ABC transporter substrate-binding protein	1494	2056281	1	2	3	4	5	6	7	X	X	8	X	1	1	X
AFK62_RS09430|AFK62_09430	GntR family transcriptional regulator	660	2057952	1	2	3	4	5	6	7	8	X	X	X	1	1	8
AFK62_RS09435|AFK62_09435	hypothetical protein	180	2058722	1	X	X	X	X	X	X	X	X	X	X	1	1	X
AFK62_RS09440|AFK62_09440	methyl-accepting chemotaxis protein	1938	2059112	1	2	3	4	5	6	7	X	8	X	X	1	1	9
AFK62_RS09445|AFK62_09445	SDR family oxidoreductase	987	2061162	1	2	3	4	5	6	7	8	9	10	11	1	1	12
AFK62_RS09450|AFK62_09450	alpha-amylase family protein	1605	2062150	1	2	3	4	5	6	7	8	9	10	11	1	1	12
AFK62_RS09455|AFK62_09455	TonB-dependent receptor PqqU	2118	2063875	1	2	3	4	5	6	7	8	I	9	10	1	1	11
AFK62_RS09460|AFK62_09460	YncE family protein	1059	2066262	1	2	3	4	5	6	7	8	9	X	I	1	1	10
AFK62_RS09465|AFK62_09465	DUF1176 domain-containing protein	1047	2067421	1	2	X	3	4	5	I	X	X	X	X	1	1	X
AFK62_RS09470|ansP|AFK62_09470	L-asparagine permease	1458	2068596	1	2	3	4	5	6	7	8	9	10	11	1	1	12
AFK62_RS09475|AFK62_09475	class C beta-lactamase	1137	2070409	1	2	3	4	5	6	7	X	X	X	X	1	8	X
AFK62_RS09480|nfsB|AFK62_09480	oxygen-insensitive NAD(P)H nitroreductase	645	2071587	1	2	3	4	5	6	7	X	X	X	X	1	1	X
AFK62_RS09485|pptA|AFK62_09485	tautomerase PptA	231	2072493	1	X	X	X	X	2	X	X	X	X	X	1	1	X
AFK62_RS09490|AFK62_09490	manganese catalase family protein	906	2072769	1	2	3	4	5	6	7	8	9	10	X	1	1	11
AFK62_RS09495|AFK62_09495	ferritin-like domain-containing protein	510	2073748	1	2	3	4	5	6	7	X	8	X	X	1	1	X
AFK62_RS09500|AFK62_09500	arylamine N-acetyltransferase	822	2074743	1	X	X	X	2	3	4	X	X	X	X	1	1	X
AFK62_RS09505|AFK62_09505	AraC family transcriptional regulator	915	2075561	1	2	3	X	4	X	5	X	X	X	X	1	1	X
AFK62_RS09510|AFK62_09510	carboxymuconolactone decarboxylase family protein	537	2076595	1	2	3	X	4	X	5	X	X	X	X	1	1	X
AFK62_RS09515|AFK62_09515	NAD(P)-dependent alcohol dehydrogenase	1086	2077293	1	2	3	4	5	6	7	8	9	X	X	1	10	11
AFK62_RS09520|AFK62_09520	SDR family oxidoreductase	765	2078424	1	2	3	4	5	6	7	8	9	X	10	1	1	11
AFK62_RS09525|AFK62_09525	TfoX/Sxy family protein	417	2079636	1	2	3	4	5	X	6	X	X	X	X	1	1	X
AFK62_RS09530|AFK62_09530	flavin reductase family protein	594	2080209	1	2	3	4	5	6	7	X	8	X	X	1	9	X
AFK62_RS09535|AFK62_09535	hypothetical protein	765	2080865	1	2	3	4	5	6	7	8	9	10	11	1	1	12
AFK62_RS09540|AFK62_09540	hypothetical protein	198	2081631	1	2	3	4	5	6	7	X	8	X	9	1	1	X
AFK62_RS09545|AFK62_09545	alpha/beta hydrolase	1002	2081938	1	X	2	3	4	5	6	7	8	9	X	1	1	10
AFK62_RS09550|AFK62_09550	SDR family oxidoreductase	738	2083114	1	2	3	4	5	6	I	X	X	7	8	1	1	9
AFK62_RS09555|AFK62_09555	AraC family transcriptional regulator	936	2084038	1	2	3	4	5	6	7	X	X	X	X	1	1	X
AFK62_RS09560|tssI|AFK62_09560	type VI secretion system tip protein TssI/VgrG	2217	2085403	1	2	I	3	4	5	6	X	X	X	X	1	1	7
AFK62_RS22575|AFK62_09565	hypothetical protein	1560	2087632	1	X	I	X	X	2	3	X	X	X	X	1	1	X
AFK62_RS22580	hypothetical protein	150	2089188	1	X	X	2	X	3	4	X	X	X	X	1	1	X
AFK62_RS21130|AFK62_09570	RHS repeat-associated core domain-containing protein	4110	2089348	1	X	2	X	X	3	4	X	X	X	X	1	1	X
AFK62_RS09575|AFK62_09575	hypothetical protein	369	2093473	1	X	X	X	X	X	X	X	X	X	X	1	1	X
AFK62_RS09580|AFK62_09580	hypothetical protein	657	2093940	1	X	X	X	X	X	X	X	X	X	X	1	1	X
AFK62_RS22155	pentapeptide repeat-containing protein	408	2094939	1	X	X	2	X	X	X	X	X	X	X	1	1	X
AFK62_RS09585|AFK62_09585	hypothetical protein	849	2095468	1	X	2	X	X	X	3	X	X	X	X	1	1	X
AFK62_RS09590|uvsE|AFK62_09590	UV DNA damage repair endonuclease UvsE	975	2096441	1	2	3	4	5	I	6	7	8	X	X	1	1	9
AFK62_RS09595|AFK62_09595	hypothetical protein	336	2097562	1	2	3	4	5	X	X	X	X	X	X	1	1	X
AFK62_RS09600|AFK62_09600	YbfB/YjiJ family MFS transporter	1134	2097964	1	X	2	X	3	4	5	X	X	X	X	1	1	X
AFK62_RS09605|AFK62_09605	EAL domain-containing protein	1221	2099325	1	2	3	4	5	6	7	X	X	X	X	1	1	X
AFK62_RS09610|AFK62_09610	hypothetical protein	426	2100725	1	2	3	4	5	6	7	X	X	X	I	1	1	X
AFK62_RS09615|AFK62_09615	sorbosone dehydrogenase family protein	1302	2101163	1	2	3	4	5	6	I	7	8	9	10	1	1	11
AFK62_RS09620|AFK62_09620	hypothetical protein	360	2102571	1	2	X	X	X	3	4	X	X	X	X	1	1	X
AFK62_RS09625|AFK62_09625	NlpC/P60 family protein	564	2103000	1	2	3	4	X	5	6	X	X	X	I	1	1	X
AFK62_RS22830	alpha/beta hydrolase	323	2104110	1	X	X	X	X	2	X	X	X	X	X	1	1	X
AFK62_RS09630|AFK62_09630	hypothetical protein	783	2104945	1	X	X	X	X	X	X	X	X	X	X	1	1	X
AFK62_RS09635|AFK62_09635	GrpB family protein	537	2105858	1	2	X	X	3	4	X	X	X	X	X	1	1	X
AFK62_RS09640|AFK62_09640	ATP-binding protein	444	2106477	1	2	3	4	5	6	X	X	X	X	X	1	1	X
AFK62_RS09645|AFK62_09645	STAS domain-containing protein	342	2106925	1	2	3	4	5	6	7	X	X	X	I	1	1	X
AFK62_RS09650|AFK62_09650	SpoIIE family protein phosphatase	1221	2107256	1	2	3	4	5	6	7	X	8	X	X	1	1	X
AFK62_RS09655|AFK62_09655	hypothetical protein	915	2108486	1	2	3	4	5	6	7	8	9	10	11	1	1	12
AFK62_RS09660|AFK62_09660	OpgC domain-containing protein	1221	2109415	1	2	3	4	5	6	7	8	9	X	10	1	1	11
AFK62_RS09665|AFK62_09665	cellulose synthase catalytic subunit	1815	2110963	1	2	3	4	5	6	7	8	9	10	11	1	1	12
AFK62_RS09670|AFK62_09670	DUF3131 domain-containing protein	1341	2112774	1	2	3	4	5	6	7	8	9	X	X	1	1	10
AFK62_RS09675|AFK62_09675	DUF3131 domain-containing protein	1551	2114111	1	2	3	4	5	6	7	8	9	10	11	1	1	12
AFK62_RS09680|AFK62_09680	DUF3131 domain-containing protein	1398	2115646	1	2	3	4	5	6	7	8	9	X	10	1	1	11
AFK62_RS09685|AFK62_09685	globin	438	2117040	1	2	3	4	5	6	7	8	X	X	X	1	1	8
AFK62_RS09690|AFK62_09690	response regulator	2679	2117474	1	2	3	X	4	5	6	7	I	X	X	1	1	8
AFK62_RS09695|AFK62_09695	glycoside hydrolase family 2	2214	2120152	1	2	3	4	5	6	7	8	9	10	11	1	1	12
AFK62_RS09700|AFK62_09700	alpha,alpha-trehalase	1641	2122510	1	2	3	4	5	6	7	8	9	10	11	1	1	12
AFK62_RS09705|AFK62_09705	autotransporter domain-containing esterase	1980	2124221	1	2	3	4	5	6	7	8	9	X	X	1	1	10
AFK62_RS09710|AFK62_09710	tagaturonate reductase	1452	2126465	1	2	3	4	5	6	7	8	9	10	11	1	1	12
AFK62_RS09715|AFK62_09715	GNAT family N-acetyltransferase	528	2128033	1	2	3	4	5	6	X	X	X	7	X	1	1	X
AFK62_RS09720|AFK62_09720	sensor domain-containing diguanylate cyclase	972	2128648	1	2	3	4	5	6	7	X	X	8	9	1	1	X
AFK62_RS09725|AFK62_09725	sensor domain-containing diguanylate cyclase	993	2129689	1	2	3	4	5	X	6	X	X	X	X	1	1	X
AFK62_RS09730|AFK62_09730	GGDEF domain-containing protein	1443	2130906	1	2	3	4	5	6	7	X	8	X	X	1	1	X
AFK62_RS09735|AFK62_09735	DUF4186 domain-containing protein	348	2132477	1	2	3	4	5	6	7	X	8	X	X	1	1	X
AFK62_RS09740|glsB|AFK62_09740	glutaminase B	924	2132834	1	2	3	4	5	6	7	8	9	10	11	1	1	12
AFK62_RS09745|AFK62_09745	Tar ligand binding domain-containing protein	1590	2133805	1	2	3	4	5	6	7	8	X	9	X	1	1	10
AFK62_RS09750|sad|AFK62_09750	succinate-semialdehyde dehydrogenase	1389	2135516	1	2	3	4	5	6	7	8	9	X	10	1	1	11
AFK62_RS09755|AFK62_09755	LysR family transcriptional regulator	876	2137044	1	2	3	4	5	6	7	8	9	10	11	1	1	12
AFK62_RS09760|AFK62_09760	GNAT family N-acetyltransferase	477	2137876	1	X	2	3	4	5	6	X	X	X	X	1	1	X
AFK62_RS09765|AFK62_09765	L-lactate dehydrogenase	945	2138523	1	2	3	4	5	6	7	8	9	10	11	1	1	12
AFK62_RS09770|AFK62_09770	PhzF family phenazine biosynthesis protein	798	2139503	1	2	3	4	5	6	7	X	8	9	10	1	1	11
AFK62_RS09775|AFK62_09775	sugar transporter	1200	2140511	1	2	3	4	5	6	7	I	8	9	10	1	1	11
AFK62_RS09780|marR|AFK62_09780	multiple antibiotic resistance transcriptional regulator MarR	435	2141956	1	2	3	4	5	6	7	8	9	10	11	1	1	12
AFK62_RS09785|marA|AFK62_09785	MDR efflux pump AcrAB transcriptional activator MarA	375	2142409	1	2	3	4	5	6	7	8	9	X	X	1	1	10
AFK62_RS09790|marB|AFK62_09790	multiple antibiotic resistance protein MarB	213	2142852	1	2	3	4	5	6	7	X	X	X	8	1	1	X
AFK62_RS09795|eamA|AFK62_09795	O-acetylserine/cysteine exporter	897	2143094	1	2	3	4	5	6	7	8	9	10	11	1	1	12
AFK62_RS09800|ydeE|AFK62_09800	efflux MFS transporter YdeE	1194	2144198	1	2	3	4	5	6	7	8	9	X	X	1	1	10
AFK62_RS09805|AFK62_09805	hypothetical protein	420	2145439	1	X	X	X	X	2	X	X	X	X	X	1	1	X
AFK62_RS09810|AFK62_09810	hypothetical protein	792	2145855	1	X	X	X	X	X	X	X	X	X	X	1	1	X
AFK62_RS09815|urtE|AFK62_09815	urea ABC transporter ATP-binding subunit UrtE	699	2146792	1	2	3	4	5	6	7	8	9	X	I	1	10	11
AFK62_RS09820|urtD|AFK62_09820	urea ABC transporter ATP-binding protein UrtD	798	2147500	1	2	3	4	5	6	7	8	9	10	11	1	1	12
AFK62_RS09825|urtC|AFK62_09825	urea ABC transporter permease subunit UrtC	1074	2148297	1	2	3	4	5	6	7	8	9	10	11	1	1	12
AFK62_RS09830|urtB|AFK62_09830	urea ABC transporter permease subunit UrtB	1566	2149367	1	2	3	4	5	6	7	8	9	10	11	1	1	12
AFK62_RS09835|urtA|AFK62_09835	urea ABC transporter substrate-binding protein	1272	2151084	1	2	3	4	5	6	7	8	9	10	11	1	1	12
AFK62_RS09840|AFK62_09840	GntR family transcriptional regulator	702	2152392	1	2	X	X	3	4	5	I	6	7	8	1	1	9
AFK62_RS09845|uca|AFK62_09845	urea carboxylase	3609	2153223	1	2	X	X	3	4	5	I	6	7	8	1	1	9
AFK62_RS09850|atzF|AFK62_09850	allophanate hydrolase	1815	2156842	1	2	3	4	5	6	7	8	9	10	11	1	1	12
AFK62_RS09860|AFK62_09860	cobalamin-independent methionine synthase II family protein	1104	2159080	1	2	3	4	5	6	7	8	9	10	11	1	1	12
AFK62_RS09865|AFK62_09865	OBAP family protein	774	2160386	1	2	3	4	5	6	7	8	9	X	X	1	1	10
AFK62_RS09870|AFK62_09870	general stress protein	171	2161272	1	2	3	4	5	6	7	8	9	10	11	1	1	12
AFK62_RS22585	hypothetical protein	165	2161756	1	2	3	4	5	6	7	8	X	X	I	1	1	9
AFK62_RS09875|AFK62_09875	bestrophin family ion channel	912	2162000	1	2	3	4	5	6	7	8	9	X	X	1	1	10
AFK62_RS09880|AFK62_09880	MerR family transcriptional regulator	813	2163076	1	2	3	4	5	6	7	X	X	X	X	1	1	X
AFK62_RS22170|mgtS	protein MgtS	96	2164011	1	2	3	4	5	X	6	X	X	X	X	1	1	X
AFK62_RS09885|dcp|AFK62_09885	peptidyl-dipeptidase Dcp	2046	2164240	1	2	3	4	5	6	7	8	9	10	11	1	1	12
AFK62_RS09890|ydfG|AFK62_09890	bifunctional NADP-dependent 3-hydroxy acid dehydrogenase/3-hydroxypropionate dehydrogenase YdfG	747	2166447	1	2	3	4	5	6	7	8	9	10	11	1	1	12
AFK62_RS09895|AFK62_09895	GntR family transcriptional regulator	687	2167284	1	2	3	4	5	6	7	8	9	10	11	1	1	12
AFK62_RS09900|AFK62_09900	hypothetical protein	888	2168007	1	2	X	X	X	3	4	X	X	X	X	1	1	X
AFK62_RS09905|ydfZ|AFK62_09905	putative selenium delivery protein YdfZ	204	2169019	1	2	3	4	5	6	7	8	X	X	X	1	1	8
AFK62_RS09910|AFK62_09910	fructuronate reductase	1467	2169353	1	2	3	4	5	6	7	8	9	10	11	1	1	12
AFK62_RS09915|AFK62_09915	MFS transporter	1278	2170982	1	2	3	4	X	5	6	X	X	X	X	1	1	X
AFK62_RS09920|AFK62_09920	D-galactonate dehydratase family protein	1215	2172313	1	2	3	4	5	6	7	8	9	10	11	1	1	12
AFK62_RS09925|AFK62_09925	YnfA family protein	327	2173684	1	2	3	4	5	6	7	X	X	X	X	1	1	X
AFK62_RS09930|AFK62_09930	DUF1283 family protein	330	2174128	1	2	3	4	5	6	7	8	9	X	10	1	1	11
AFK62_RS09935|speG|AFK62_09935	spermidine N1-acetyltransferase	561	2174522	1	2	3	4	5	6	7	8	9	10	11	1	1	12
AFK62_RS09940|AFK62_09940	YnfC family lipoprotein	708	2175118	1	2	3	4	5	6	7	X	X	X	X	1	1	X
AFK62_RS09945|AFK62_09945	DUF1161 domain-containing protein	297	2175942	1	2	3	4	5	6	7	X	X	8	X	1	1	X
AFK62_RS09950|AFK62_09950	DmsA/YnfE/YnfF family dimethyl sulfoxide reductase	2433	2176438	1	2	3	4	5	6	7	X	I	8	9	1	1	10
AFK62_RS09955|AFK62_09955	molybdopterin-dependent oxidoreductase	2433	2178943	1	2	3	4	5	6	7	8	I	9	10	1	1	11
AFK62_RS09960|dmsB|AFK62_09960	dimethylsulfoxide reductase subunit B	618	2181385	1	2	3	4	5	6	7	8	9	10	11	1	1	12
AFK62_RS09965|AFK62_09965	dimethyl sulfoxide reductase anchor subunit	849	2182004	1	2	3	4	5	6	7	8	9	10	11	1	1	12
AFK62_RS09970|dmsD|AFK62_09970	Tat proofreading chaperone DmsD	609	2182899	1	2	X	3	4	5	6	X	X	X	X	1	1	X
AFK62_RS09975|AFK62_09975	GlpM family protein	336	2183504	1	2	3	4	5	6	7	X	X	X	I	1	1	X
AFK62_RS09980|osmY|AFK62_09980	osmoprotectant ABC transporter permease OsmY	714	2184167	1	2	3	4	5	6	7	8	9	X	10	1	1	11
AFK62_RS09985|AFK62_09985	glycine betaine ABC transporter substrate-binding protein	903	2184897	1	2	3	4	5	6	7	8	9	10	11	1	1	12
AFK62_RS09990|osmW|AFK62_09990	osmoprotectant ABC transporter permease OsmW	648	2185809	1	2	3	4	5	6	7	8	9	10	11	1	1	12
AFK62_RS09995|osmV|AFK62_09995	osmoprotectant ABC transporter ATP-binding protein OsmV	1146	2186456	1	2	X	3	4	5	6	7	8	9	10	1	1	11
AFK62_RS10000|bioD|AFK62_10000	dethiobiotin synthase	693	2187748	1	2	3	4	5	6	7	8	X	X	9	1	1	10
AFK62_RS10005|AFK62_10005	ROK family transcriptional regulator	1218	2188556	1	2	3	4	5	6	7	I	8	9	10	1	1	11
AFK62_RS10010|AFK62_10010	LysR family transcriptional regulator	921	2189880	1	2	3	4	5	6	7	I	8	9	10	1	1	11
AFK62_RS10015|AFK62_10015	MFS transporter	1251	2190921	1	2	3	4	5	6	7	8	9	10	11	1	1	12
AFK62_RS10020|AFK62_10020	carboxypeptidase M32	1485	2192245	1	2	3	4	5	6	7	8	9	10	11	1	1	12
AFK62_RS10025|AFK62_10025	serine protease	822	2194126	1	2	3	4	5	6	7	X	8	9	X	1	1	X
AFK62_RS10030|mdtI|AFK62_10030	multidrug/spermidine efflux SMR transporter subunit MdtI	330	2194985	1	2	3	4	5	6	7	I	X	X	X	1	1	8
AFK62_RS10035|mdtJ|AFK62_10035	multidrug/spermidine efflux SMR transporter subunit MdtJ	360	2195301	1	2	3	4	5	6	7	8	9	10	11	1	1	8
AFK62_RS10040|AFK62_10040	ASCH domain-containing protein	438	2196170	1	2	3	4	5	6	7	X	X	X	X	1	1	X
AFK62_RS10045|umuC|AFK62_10045	translesion error-prone DNA polymerase V subunit UmuC	1269	2196576	1	2	3	4	5	6	7	X	X	8	9	1	1	X
AFK62_RS10050|umuD|AFK62_10050	translesion error-prone DNA polymerase V autoproteolytic subunit	420	2197846	1	2	3	4	5	6	7	X	X	X	X	1	1	X
[truncated: 1,995 more rows]

## Sheet: Variable
Locus	Product	Sequence length	Genome position	Ref. genome C. condimenti LMG26250	C. sakazakii ATCC BAA-894	C. malonaticus LMG23826	C. universalis NCTC9529	C. turicensis LMG23827	C. dublinensis LMG23823	C. muytjensii CIP103581	F. pulveris Fp-G-601/05	F. helveticus LMG23733	S. colletis NCTC14934	S. turicensis LMG23730	C. condimenti LMG26250	C. condimenti s37	F. daqui LMG29914
AFK62_RS00005|mnmG|AFK62_00005	tRNA uridine-5-carboxymethylaminomethyl(34) synthesis enzyme MnmG	1890	18	1	2	3	4	5	I	6	7	8	9	10	1	1	11
AFK62_RS00010|rsmG|AFK62_00010	16S rRNA (guanine(527)-N(7))-methyltransferase RsmG	624	1965	1	2	3	4	5	6	7	X	8	X	9	1	1	X
AFK62_RS00015|atpI|AFK62_00015	F0F1 ATP synthase subunit I	381	3200	1	2	3	4	5	6	7	8	9	10	11	1	1	8
AFK62_RS00020|atpB|AFK62_00020	F0F1 ATP synthase subunit A	819	3589	1	2	3	4	5	6	7	8	9	10	11	1	1	8
AFK62_RS00025|atpE|AFK62_00025	F0F1 ATP synthase subunit C	240	4458	1	2	2	2	3	2	4	4	5	6	7	1	1	4
AFK62_RS00030|atpF|AFK62_00030	F0F1 ATP synthase subunit B	471	4763	1	2	3	4	4	5	6	7	8	9	10	1	1	7
AFK62_RS00035|atpH|AFK62_00035	F0F1 ATP synthase subunit delta	534	5248	1	2	3	4	5	6	7	8	9	10	11	1	1	8
AFK62_RS00040|atpA|AFK62_00040	F0F1 ATP synthase subunit alpha	1542	5794	1	2	3	4	5	6	7	8	9	10	11	1	1	12
AFK62_RS00045|atpG|AFK62_00045	F0F1 ATP synthase subunit gamma	864	7386	1	2	3	4	5	6	7	8	9	10	11	1	1	12
AFK62_RS00050|atpD|AFK62_00050	F0F1 ATP synthase subunit beta	1383	8276	1	2	3	4	5	6	7	8	9	10	11	1	1	12
AFK62_RS00055|AFK62_00055	F0F1 ATP synthase subunit epsilon	420	9679	1	2	3	4	5	6	7	8	9	10	11	1	1	12
AFK62_RS00060|glmU|AFK62_00060	bifunctional UDP-N-acetylglucosamine diphosphorylase/glucosamine-1-phosphate N-acetyltransferase GlmU	1371	10735	1	2	3	4	5	6	7	8	9	10	11	1	1	12
AFK62_RS00065|glmS|AFK62_00065	glutamine--fructose-6-phosphate transaminase (isomerizing)	1830	12333	1	2	3	4	5	6	7	8	9	10	11	1	1	12
AFK62_RS00070|AFK62_00070	hypothetical protein	618	14246	1	2	3	X	4	5	6	X	X	X	X	1	7	X
AFK62_RS00075|pstS|AFK62_00075	phosphate ABC transporter substrate-binding protein PstS	1041	15116	1	2	3	4	5	6	7	8	9	10	11	1	1	12
AFK62_RS00080|pstC|AFK62_00080	phosphate ABC transporter permease PstC	960	16349	1	2	3	4	5	6	7	8	9	10	11	1	1	8
AFK62_RS00085|pstA|AFK62_00085	phosphate ABC transporter permease PstA	891	17308	1	2	3	4	5	6	7	8	9	10	11	1	1	12
AFK62_RS00090|pstB|AFK62_00090	phosphate ABC transporter ATP-binding protein PstB	774	18248	1	2	3	4	5	6	7	8	9	10	11	1	1	12
AFK62_RS00095|phoU|AFK62_00095	phosphate signaling complex protein PhoU	726	19080	1	2	3	4	5	6	7	8	9	10	11	1	1	12
AFK62_RS00100|AFK62_00100	alpha/beta hydrolase-fold protein	1146	19949	1	2	3	4	5	6	7	8	9	10	11	1	12	13
AFK62_RS00105|yieH|AFK62_00105	6-phosphogluconate phosphatase	681	21263	1	2	3	4	5	6	7	8	9	10	X	1	1	11
AFK62_RS00110|AFK62_00110	NCS2 family permease	1338	22113	1	2	3	4	5	6	7	8	9	10	11	1	1	12
AFK62_RS00115|AFK62_00115	NADPH-dependent FMN reductase	567	23486	1	2	3	4	5	6	7	8	9	10	11	1	1	12
AFK62_RS00120|AFK62_00120	hypothetical protein	750	24082	1	2	3	4	5	6	7	X	X	X	X	1	1	X
AFK62_RS00125|AFK62_00125	LysR family transcriptional regulator	861	25057	1	2	3	4	5	6	7	X	X	X	X	1	1	X
AFK62_RS00130|AFK62_00130	2OG-Fe dioxygenase family protein	747	26160	1	2	3	4	5	6	7	X	X	X	X	1	1	X
AFK62_RS00135|AFK62_00135	GNAT family N-acetyltransferase	483	26890	1	2	X	3	4	5	6	X	X	X	X	1	1	X
AFK62_RS00140|AFK62_00140	AzlC family ABC transporter permease	723	27354	1	2	3	4	5	6	7	X	X	X	X	1	1	X
AFK62_RS00145|AFK62_00145	AzlD domain-containing protein	327	28052	1	2	3	4	5	1	6	X	X	X	X	1	1	X
AFK62_RS00150|AFK62_00150	methionine--tRNA ligase	1437	28472	1	X	X	X	X	2	3	X	X	X	X	1	1	X
AFK62_RS00155|AFK62_00155	hypothetical protein	465	29905	1	X	X	X	X	2	3	X	X	X	X	1	1	X
AFK62_RS00160|AFK62_00160	GNAT family N-acetyltransferase	471	30360	1	X	X	X	X	2	3	X	X	X	X	1	1	X
AFK62_RS00165|AFK62_00165	alpha/beta hydrolase	1254	30818	1	X	X	X	X	2	3	X	X	X	X	1	1	X
AFK62_RS00170|AFK62_00170	amino acid adenylation domain-containing protein	1638	32076	1	X	X	X	X	2	3	X	X	X	X	1	1	X
AFK62_RS00175|AFK62_00175	cupin domain-containing protein	648	33691	1	X	X	X	X	2	3	X	X	X	X	1	1	X
AFK62_RS00180|AFK62_00180	FAD-dependent oxidoreductase	1050	34338	1	X	X	X	X	2	3	X	X	X	X	1	1	X
AFK62_RS00185|AFK62_00185	hypothetical protein	915	35384	1	2	3	4	5	6	7	X	X	X	X	1	1	X
AFK62_RS00190|AFK62_00190	alpha/beta hydrolase	876	36295	1	X	X	X	X	2	3	X	X	X	X	1	1	X
AFK62_RS00195|AFK62_00195	rhodanese-like domain-containing protein	399	37178	1	2	3	4	5	6	7	X	X	8	9	1	1	X
AFK62_RS00200|AFK62_00200	nuclear transport factor 2 family protein	378	37669	1	X	X	X	X	2	3	X	X	X	X	1	1	X
AFK62_RS00205|AFK62_00205	SidA/IucD/PvdA family monooxygenase	1341	38059	1	X	X	X	X	2	3	X	X	X	X	1	4	X
AFK62_RS00210|ectB|AFK62_00210	diaminobutyrate--2-oxoglutarate transaminase	1293	39433	1	X	X	X	X	2	3	X	X	X	X	1	1	X
AFK62_RS00215|AFK62_00215	NAD(P)/FAD-dependent oxidoreductase	1215	40736	1	X	X	X	X	2	3	X	X	X	X	1	1	X
AFK62_RS00220|AFK62_00220	acyl carrier protein	264	41960	1	X	X	X	X	2	3	X	X	X	X	1	1	X
AFK62_RS00225|AFK62_00225	hypothetical protein	954	42225	1	X	X	X	X	2	3	X	X	X	X	1	1	X
AFK62_RS00230|AFK62_00230	MFS transporter	1278	43180	1	X	X	X	X	2	3	X	X	X	X	1	1	X
AFK62_RS00235|AFK62_00235	hypothetical protein	486	44688	1	2	X	X	X	3	X	X	X	X	X	1	1	X
AFK62_RS00240|mnmE|AFK62_00240	tRNA uridine-5-carboxymethylaminomethyl(34) synthesis GTPase MnmE	1365	45286	1	2	3	4	5	6	7	8	9	10	11	1	1	12
AFK62_RS00245|yidC|AFK62_00245	membrane protein insertase YidC	1650	46756	1	2	3	4	5	6	7	8	9	10	11	1	1	12
AFK62_RS00250|rnpA|AFK62_00250	ribonuclease P protein component	360	48629	1	2	3	4	5	6	7	8	9	10	11	1	1	12
AFK62_RS00255|dnaA|AFK62_00255	chromosomal replication initiator protein DnaA	1386	49753	1	2	3	4	5	6	7	8	9	10	11	1	1	12
AFK62_RS00260|dnaN|AFK62_00260	DNA polymerase III subunit beta	1101	51143	1	2	3	4	5	6	7	8	9	10	11	1	1	12
AFK62_RS00265|recF|AFK62_00265	DNA replication/repair protein RecF	1074	52415	1	2	3	4	5	6	7	8	9	10	11	1	1	12
AFK62_RS00270|gyrB|AFK62_00270	DNA topoisomerase (ATP-hydrolyzing) subunit B	2415	53517	1	2	3	4	5	6	7	8	9	10	11	1	1	12
AFK62_RS00275|yidA|AFK62_00275	sugar-phosphatase	813	56252	1	2	3	4	5	6	7	8	9	10	11	1	12	13
AFK62_RS00285|dgoR|AFK62_00285	D-galactonate utilization transcriptional regulator DgoR	684	57525	1	2	3	4	5	6	7	8	9	10	11	1	1	12
AFK62_RS00290|AFK62_00290	2-dehydro-3-deoxygalactonokinase	885	58205	1	2	3	4	5	6	7	8	9	10	11	1	1	12
AFK62_RS00295|AFK62_00295	2-dehydro-3-deoxy-6-phosphogalactonate aldolase	618	59073	1	2	3	4	5	6	7	8	9	10	11	1	1	12
AFK62_RS00300|dgoD|AFK62_00300	galactonate dehydratase	1149	59687	1	2	3	4	5	6	7	8	9	10	11	1	1	12
AFK62_RS00305|AFK62_00305	MFS transporter	1293	61095	1	2	3	X	4	5	6	7	8	9	10	1	1	11
AFK62_RS00310|AFK62_00310	MFS transporter	1320	62526	1	2	3	4	5	6	7	8	9	X	10	1	1	11
AFK62_RS00315|AFK62_00315	2-hydroxyacid dehydrogenase	933	63842	1	2	3	4	5	6	7	8	9	X	10	1	1	11
AFK62_RS00320|AFK62_00320	DUF3748 domain-containing protein	1263	64843	1	2	3	X	4	5	6	7	8	9	10	1	1	11
AFK62_RS00325|AFK62_00325	YceK/YidQ family lipoprotein	327	66106	1	2	3	4	5	6	7	X	X	X	I	1	1	X
AFK62_RS00330|ibpA|AFK62_00330	heat shock chaperone IbpA	417	66737	1	2	3	4	5	6	7	8	9	10	11	1	1	12
AFK62_RS00335|ibpB|AFK62_00335	heat shock chaperone IbpB	468	67266	1	2	3	4	5	6	7	8	9	10	11	1	1	8
AFK62_RS00340|AFK62_00340	phosphotransferase	783	67835	1	X	X	X	X	X	2	X	X	X	X	1	1	X
AFK62_RS00345|AFK62_00345	DUF202 domain-containing protein	348	68657	1	2	3	4	5	6	7	X	X	X	8	1	1	X
AFK62_RS00350|AFK62_00350	DUF202 domain-containing protein	348	68994	1	2	3	4	5	6	7	X	X	X	X	1	1	X
AFK62_RS00355|AFK62_00355	cellulase family glycosylhydrolase	1104	69413	1	2	3	4	5	6	7	8	9	X	I	1	1	10
AFK62_RS00360|emrD|AFK62_00360	multidrug efflux MFS transporter EmrD	1185	70419	1	2	3	4	5	6	7	8	9	10	11	1	1	12
AFK62_RS00365|AFK62_00365	GNAT family N-acetyltransferase	456	71814	1	2	3	4	5	6	7	8	X	X	I	1	1	8
AFK62_RS00370|tisB|AFK62_00370	type I toxin-antitoxin system toxin TisB	90	72345	1	2	3	2	2	2	2	4	5	6	7	1	1	4
AFK62_RS00375|AFK62_00375	hypothetical protein	495	73670	1	2	3	4	5	6	7	X	X	X	X	1	1	X
AFK62_RS00380|tssJ|AFK62_00380	type VI secretion system lipoprotein TssJ	507	74189	1	2	3	4	5	6	7	X	X	X	I	1	1	X
AFK62_RS00385|tssK|AFK62_00385	type VI secretion system baseplate subunit TssK	1344	74720	1	2	3	4	5	6	7	8	X	X	X	1	1	9
AFK62_RS00390|AFK62_00390	DotU family type VI secretion system protein	1236	76081	1	2	3	4	5	6	7	8	X	X	X	1	1	9
AFK62_RS00395|tssM|AFK62_00395	type VI secretion system membrane subunit TssM	3618	77319	1	2	3	4	5	6	7	8	X	X	X	1	1	9
AFK62_RS00400|tagF|AFK62_00400	type VI secretion system-associated protein TagF	711	80953	1	2	3	4	5	6	7	8	X	X	X	1	1	9
AFK62_RS00405|tssA|AFK62_00405	type VI secretion system protein TssA	1026	81673	1	2	3	X	4	I	5	6	X	X	X	1	1	7
AFK62_RS00410|tssB|AFK62_00410	type VI secretion system contractile sheath small subunit	525	82774	1	2	3	4	5	6	7	8	X	X	X	1	1	9
AFK62_RS00415|tssC|AFK62_00415	type VI secretion system contractile sheath large subunit	1500	83302	1	2	3	4	5	6	7	8	X	9	10	1	1	11
AFK62_RS00420|AFK62_00420	Rap1a/Tai family immunity protein	420	84869	1	2	X	3	4	5	6	7	X	X	X	1	1	8
AFK62_RS00425|AFK62_00425	T6SS amidase immunity protein Tai4 family protein	429	85295	1	X	2	X	X	3	4	X	X	X	X	1	1	X
AFK62_RS00430|AFK62_00430	Rap1a/Tai family immunity protein	402	85780	1	2	3	4	X	5	6	X	X	X	X	1	1	X
AFK62_RS00435|AFK62_00435	type VI secretion system tube protein Hcp	483	86387	1	2	3	4	5	6	7	8	9	X	X	1	1	10
AFK62_RS00440|AFK62_00440	hypothetical protein	678	87400	1	X	X	X	X	X	X	X	X	X	X	1	1	X
AFK62_RS00445|AFK62_00445	T6SS amidase immunity protein Tai4 family protein	312	88434	1	2	3	4	5	X	6	7	X	X	X	1	1	8
AFK62_RS00450|AFK62_00450	T6SS amidase immunity protein Tai4 family protein	399	88771	1	2	3	4	5	6	7	X	X	X	X	1	1	X
AFK62_RS00455|tagH|AFK62_00455	type VI secretion system-associated FHA domain protein TagH	1920	89399	1	2	3	X	4	5	6	X	X	X	X	1	1	X
AFK62_RS00460|AFK62_00460	protein phosphatase 2C domain-containing protein	795	91315	1	2	3	4	5	6	7	8	X	X	I	1	1	9
AFK62_RS00465|AFK62_00465	hypothetical protein	993	92128	1	2	3	4	5	6	7	X	X	8	X	1	1	X
AFK62_RS00470|AFK62_00470	type VI secretion system accessory protein TagJ	834	93146	1	2	3	4	5	6	7	X	X	X	X	1	1	X
AFK62_RS00475|tssE|AFK62_00475	type VI secretion system baseplate subunit TssE	570	93972	1	2	3	4	5	6	7	8	X	X	X	1	1	9
AFK62_RS00480|tssF|AFK62_00480	type VI secretion system baseplate subunit TssF	1872	94544	1	2	3	4	5	6	7	8	X	X	X	1	1	9
AFK62_RS00485|tssG|AFK62_00485	type VI secretion system baseplate subunit TssG	1044	96412	1	2	3	4	5	6	7	8	X	X	X	1	1	9
AFK62_RS00490|AFK62_00490	DUF4225 domain-containing protein	453	97525	1	X	X	X	X	X	X	X	X	X	X	1	1	X
AFK62_RS00495|AFK62_00495	hypothetical protein	318	98220	1	X	2	3	X	X	X	X	X	X	X	1	1	X
AFK62_RS00500|tssH|AFK62_00500	type VI secretion system ATPase TssH	2616	98584	1	2	3	4	5	6	7	I	X	X	X	1	1	8
AFK62_RS00505|AFK62_00505	serine/threonine-protein kinase	1413	101230	1	2	3	4	5	6	7	I	8	X	X	1	1	9
AFK62_RS00510|AFK62_00510	hypothetical protein	1467	102763	1	2	3	4	5	6	7	X	X	X	X	1	1	X
AFK62_RS00515|AFK62_00515	ankyrin repeat domain-containing protein	759	104226	1	2	3	4	5	6	7	X	X	X	I	1	1	X
AFK62_RS00520|tssI|AFK62_00520	type VI secretion system tip protein TssI/VgrG	2205	105126	1	2	X	3	4	I	I	X	X	X	X	1	5	6
AFK62_RS00525|AFK62_00525	hypothetical protein	333	107332	1	X	X	X	X	2	3	X	X	X	X	1	4	X
AFK62_RS00530|AFK62_00530	hypothetical protein	366	107681	1	X	X	X	X	2	3	X	X	X	X	1	1	X
AFK62_RS00535|AFK62_00535	DUF2169 domain-containing protein	2541	108194	1	X	2	X	X	3	4	X	X	X	X	1	1	X
AFK62_RS00540|AFK62_00540	pentapeptide repeat-containing protein	1071	110731	1	X	2	X	X	3	4	X	X	X	X	1	1	X
AFK62_RS00545|AFK62_00545	DUF3540 domain-containing protein	606	111811	1	X	2	X	X	3	4	X	X	X	X	1	1	X
AFK62_RS00550|AFK62_00550	DUF4150 domain-containing protein	393	112422	1	X	2	X	X	3	4	X	X	X	X	1	1	X
AFK62_RS00555|tssI|AFK62_00555	type VI secretion system tip protein TssI/VgrG	2139	113067	1	2	X	3	4	5	6	X	X	X	X	1	7	8
AFK62_RS00560|AFK62_00560	DUF2169 domain-containing protein	1152	115207	1	2	X	3	4	5	6	X	X	X	X	1	1	X
AFK62_RS00565|AFK62_00565	DUF4150 domain-containing protein	1296	116351	1	2	X	3	4	5	6	X	X	X	X	1	1	X
AFK62_RS00570|AFK62_00570	ankyrin repeat domain-containing protein	663	117744	1	2	X	3	4	5	6	X	X	X	X	1	1	X
AFK62_RS00575|AFK62_00575	RHS repeat-associated core domain-containing protein	3987	118581	1	2	X	3	4	5	I	X	X	X	X	1	6	X
AFK62_RS00580|AFK62_00580	hypothetical protein	462	122569	1	X	X	X	X	X	X	X	X	X	X	1	1	X
AFK62_RS00585|AFK62_00585	hypothetical protein	282	123945	1	X	X	X	X	X	X	X	X	X	I	1	1	X
AFK62_RS00590|AFK62_00590	RHS repeat-associated core domain-containing protein	585	124481	1	X	X	X	X	X	X	X	X	X	X	1	1	X
AFK62_RS00595|AFK62_00595	hypothetical protein	450	125055	1	X	X	X	X	X	X	X	X	X	X	1	1	X
AFK62_RS00600|AFK62_00600	RHS domain-containing protein	749	125926	1	2	X	3	4	5	6	X	X	X	X	1	1	X
AFK62_RS00605|AFK62_00605	hypothetical protein	318	127067	1	X	X	2	X	X	X	X	X	X	X	1	1	X
AFK62_RS00615|AFK62_00615	RHS domain-containing protein	1279	127591	1	2	X	3	4	5	6	X	X	X	X	1	1	X
AFK62_RS00620|AFK62_00620	DUF4303 domain-containing protein	543	128869	1	2	X	3	4	5	X	X	X	X	X	1	1	X
AFK62_RS00630|AFK62_00630	hypothetical protein	300	130416	1	X	X	X	X	X	X	X	X	X	X	1	1	X
AFK62_RS00645|AFK62_00645	DUF2947 family protein	450	132394	1	X	X	X	X	X	X	X	X	X	X	1	1	X
AFK62_RS00660|AFK62_00660	DUF4265 domain-containing protein	513	134685	1	X	X	X	X	2	3	X	X	X	X	1	1	X
AFK62_RS00665|AFK62_00665	hypothetical protein	540	135395	1	2	3	4	5	6	7	8	X	X	X	1	1	9
AFK62_RS00670|tssI|AFK62_00670	type VI secretion system tip protein TssI/VgrG	1929	136630	1	2	X	3	4	I	5	X	X	X	X	1	6	7
AFK62_RS00675|AFK62_00675	DcrB-related protein	432	138555	1	2	3	4	5	6	7	X	X	X	I	1	1	X
AFK62_RS00680|AFK62_00680	RHS repeat-associated core domain-containing protein	4548	138989	1	2	X	3	4	5	I	X	X	X	X	1	I	X
AFK62_RS00685|AFK62_00685	hypothetical protein	633	143547	1	2	X	X	X	X	X	X	X	X	X	1	1	X
AFK62_RS00690|AFK62_00690	RHS domain-containing protein	1629	144262	1	2	3	X	4	5	I	X	X	X	X	1	6	X
AFK62_RS00695|AFK62_00695	hypothetical protein	339	145916	1	2	X	X	X	X	X	X	X	X	X	1	1	X
AFK62_RS00700|AFK62_00700	RHS domain-containing protein	1356	146358	1	2	3	4	5	6	I	X	7	X	X	1	8	X
AFK62_RS00705|AFK62_00705	SMI1/KNR4 family protein	486	148111	1	X	2	X	X	X	X	X	X	X	X	1	1	X
AFK62_RS00715|AFK62_00715	hypothetical protein	351	151489	1	X	X	X	X	X	X	X	X	X	X	1	1	X
AFK62_RS00720|AFK62_00720	hypothetical protein	246	152237	1	X	X	X	X	X	X	X	X	X	X	1	1	X
AFK62_RS00725|AFK62_00725	type IV secretion protein Rhs	507	152606	1	2	3	4	5	6	7	X	X	X	X	1	1	X
AFK62_RS00735|AFK62_00735	hypothetical protein	456	153538	1	X	X	X	X	X	X	X	X	X	X	1	1	X
AFK62_RS00740|AFK62_00740	DUF4291 domain-containing protein	588	154055	1	X	X	X	X	X	X	X	X	X	X	1	1	X
AFK62_RS00745|AFK62_00745	hypothetical protein	375	155067	1	X	X	X	X	X	X	X	X	X	X	1	1	X
AFK62_RS00750|AFK62_00750	SMI1/KNR4 family protein	537	156377	1	X	X	X	X	2	3	X	X	X	X	1	1	X
AFK62_RS00755|AFK62_00755	SMI1/KNR4 family protein	441	157251	1	2	3	4	X	5	6	X	X	X	I	1	1	X
AFK62_RS00760|AFK62_00760	DcrB-related protein	390	158277	1	2	3	4	5	6	7	X	X	X	X	1	1	X
AFK62_RS00765|tpiA|AFK62_00765	triose-phosphate isomerase	768	158725	1	2	3	4	5	6	7	8	9	10	11	1	1	8
AFK62_RS00770|AFK62_00770	YiiQ family protein	600	159599	1	2	3	4	5	6	7	8	9	X	10	1	1	11
AFK62_RS00775|AFK62_00775	DUF805 domain-containing protein	420	160313	1	2	3	4	5	6	7	X	8	X	X	1	1	X
AFK62_RS00780|fpr|AFK62_00780	ferredoxin--NADP(+) reductase	747	160733	1	2	3	4	5	6	7	8	9	10	11	1	1	12
AFK62_RS00785|glpX|AFK62_00785	class II fructose-bisphosphatase	1011	161573	1	2	3	4	5	6	7	8	9	10	11	1	1	12
AFK62_RS00790|mtlR|AFK62_00790	mannitol operon repressor MtlR	540	162696	1	2	3	4	5	6	7	8	9	10	I	1	1	11
AFK62_RS00795|mtlD|AFK62_00795	mannitol-1-phosphate 5-dehydrogenase	1149	163284	1	2	3	4	5	6	7	8	9	10	11	1	1	12
AFK62_RS00800|AFK62_00800	PTS mannitol transporter subunit IICBA	1926	164639	1	2	3	4	5	6	7	8	9	10	11	1	1	12
AFK62_RS00805|AFK62_00805	glutathione S-transferase	609	167097	1	2	3	4	5	6	7	8	9	10	11	1	1	12
AFK62_RS00810|selA|AFK62_00810	L-seryl-tRNA(Sec) selenium transferase	1383	167826	1	2	3	X	4	5	6	7	8	9	10	1	1	11
AFK62_RS00815|selB|AFK62_00815	selenocysteine-specific translation elongation factor	1848	169205	1	2	X	X	3	4	5	6	7	8	9	1	1	10
AFK62_RS00820|yiaY|AFK62_00820	L-threonine dehydrogenase	1152	171264	1	2	3	4	5	6	7	8	9	X	X	1	1	10
AFK62_RS00825|AFK62_00825	ROK family protein	873	172440	1	2	3	4	5	6	7	X	8	X	9	1	1	X
AFK62_RS00830|AFK62_00830	LysE family transporter	600	173470	1	2	3	4	5	6	7	X	X	X	X	1	1	X
AFK62_RS00835|fdhE|AFK62_00835	formate dehydrogenase accessory protein FdhE	930	174401	1	2	3	4	5	6	7	8	9	10	11	1	1	12
AFK62_RS00840|fdoI|AFK62_00840	formate dehydrogenase cytochrome b556 subunit	636	175327	1	2	3	4	5	6	7	8	9	10	11	1	1	12
AFK62_RS00845|fdxH|AFK62_00845	formate dehydrogenase subunit beta	903	175959	1	2	3	4	5	6	7	8	9	10	11	1	1	12
AFK62_RS00850|fdnG|AFK62_00850	formate dehydrogenase-N subunit alpha	3051	176874	1	2	3	4	5	6	7	8	9	10	11	1	1	12
AFK62_RS00860|fdhD|AFK62_00860	formate dehydrogenase accessory sulfurtransferase FdhD	843	180090	1	2	3	4	5	6	7	X	8	9	10	1	1	X
AFK62_RS00865|AFK62_00865	DUF1471 domain-containing protein	210	181063	1	2	3	4	5	6	7	8	9	10	X	1	1	11
AFK62_RS00870|AFK62_00870	AzlD domain-containing protein	324	181310	1	2	3	4	5	6	7	X	8	X	X	1	9	10
AFK62_RS00875|AFK62_00875	AzlC family ABC transporter permease	660	181633	1	2	3	4	5	6	I	7	8	9	10	1	1	11
AFK62_RS00880|AFK62_00880	XRE family transcriptional regulator	549	182398	1	2	3	4	5	6	7	8	9	10	X	1	11	12
AFK62_RS00885|AFK62_00885	LacI family DNA-binding transcriptional regulator	1008	183022	1	2	3	4	5	6	7	8	9	10	11	1	1	12
AFK62_RS00890|AFK62_00890	alpha-galactosidase	2130	184132	1	2	3	4	5	I	6	7	8	9	10	1	1	11
AFK62_RS00895|rhaM|AFK62_00895	L-rhamnose mutarotase	315	186487	1	2	3	4	5	6	7	X	8	9	10	1	1	X
AFK62_RS00900|fucO|AFK62_00900	lactaldehyde reductase	1149	186798	1	2	X	X	3	X	4	5	6	7	8	1	1	9
AFK62_RS00905|AFK62_00905	ABC transporter permease	1005	188109	1	X	X	X	X	X	2	3	4	5	X	1	1	6
AFK62_RS00910|AFK62_00910	ABC transporter permease	1002	189110	1	X	X	X	X	X	2	I	3	4	X	1	1	5
AFK62_RS00915|AFK62_00915	sugar ABC transporter ATP-binding protein	1512	190111	1	X	X	X	X	X	2	3	4	5	X	1	1	6
AFK62_RS00920|rhaS|AFK62_00920	rhamnose ABC transporter substrate-binding protein	993	191728	1	X	X	X	X	X	2	3	4	5	X	1	1	6
AFK62_RS00925|rhaD|AFK62_00925	rhamnulose-1-phosphate aldolase	825	192822	1	2	3	4	5	6	7	8	9	10	11	1	1	12
AFK62_RS00930|AFK62_00930	L-rhamnose isomerase	1257	193656	1	2	3	4	5	6	7	8	9	10	11	1	1	12
AFK62_RS00935|rhaB|AFK62_00935	rhamnulokinase	1473	194909	1	2	X	X	3	4	5	6	7	8	9	1	1	10
AFK62_RS00940|rhaS|AFK62_00940	HTH-type transcriptional activator RhaS	837	196683	1	2	3	4	5	6	7	8	9	10	11	1	1	12
AFK62_RS00945|rhaR|AFK62_00945	HTH-type transcriptional activator RhaR	852	197591	1	2	3	4	5	6	7	8	9	X	X	1	10	11
AFK62_RS00950|rhaT|AFK62_00950	L-rhamnose/proton symporter RhaT	1038	198439	1	2	3	4	5	6	7	X	X	X	8	1	1	X
AFK62_RS00955|sodA|AFK62_00955	superoxide dismutase [Mn]	621	199850	1	2	3	4	5	6	7	8	9	10	11	1	1	12
AFK62_RS00960|yiiM|AFK62_00960	6-hydroxyaminopurine reductase	678	200541	1	2	3	4	5	6	7	8	9	X	I	1	1	10
AFK62_RS00965|lldD|AFK62_00965	FMN-dependent L-lactate dehydrogenase LldD	1206	201292	1	2	3	X	4	5	6	7	8	9	10	1	1	11
AFK62_RS00970|lldR|AFK62_00970	transcriptional regulator LldR	786	202497	1	2	3	4	5	6	7	8	9	10	11	1	1	12
AFK62_RS00975|lldP|AFK62_00975	L-lactate permease	1656	203279	1	2	3	4	5	6	7	8	9	10	11	1	1	12
AFK62_RS00980|AFK62_00980	YibL family ribosome-associated protein	363	205430	1	2	3	4	5	6	7	8	9	10	11	1	1	12
AFK62_RS00985|glpK|AFK62_00985	glycerol kinase GlpK	1518	205922	1	2	3	4	5	6	7	8	9	10	11	1	1	12
AFK62_RS00990|AFK62_00990	MIP/aquaporin family protein	849	207460	1	2	3	4	5	6	7	8	9	10	11	1	1	12
AFK62_RS00995|zapB|AFK62_00995	septal ring assembly protein ZapB	240	208743	1	2	3	4	5	6	7	8	9	10	11	1	1	8
AFK62_RS01000|rraA|AFK62_01000	ribonuclease E activity regulator RraA	486	209032	1	2	3	4	5	6	7	8	9	10	11	1	1	8
AFK62_RS01005|menA|AFK62_01005	1,4-dihydroxy-2-naphthoate polyprenyltransferase	933	209610	1	2	3	4	5	6	7	8	9	10	11	1	1	12
AFK62_RS01010|hslU|AFK62_01010	HslU--HslV peptidase ATPase subunit	1332	210723	1	2	3	4	5	6	7	8	9	10	11	1	1	12
AFK62_RS01015|hslV|AFK62_01015	ATP-dependent protease subunit HslV	531	212065	1	2	3	4	5	6	7	8	9	10	11	1	1	12
AFK62_RS01020|ftsN|AFK62_01020	cell division protein FtsN	1035	212687	1	2	3	4	5	6	7	X	X	X	X	1	1	X
AFK62_RS01025|cytR|AFK62_01025	DNA-binding transcriptional regulator CytR	1035	213808	1	2	3	4	5	6	7	8	9	10	11	1	1	12
AFK62_RS01030|priA|AFK62_01030	primosomal protein N'	2196	214998	1	2	3	4	5	6	7	8	9	10	11	1	1	12
AFK62_RS01035|rpmE|AFK62_01035	50S ribosomal protein L31	213	217397	1	1	2	2	3	1	1	4	5	X	6	1	1	7
AFK62_RS01040|metJ|AFK62_01040	met regulon transcriptional regulator MetJ	318	217702	1	2	3	4	5	6	7	8	9	10	11	1	1	8
AFK62_RS01045|metB|AFK62_01045	cystathionine gamma-synthase	1155	218301	1	2	3	4	5	6	7	8	9	10	11	1	1	12
AFK62_RS01050|AFK62_01050	bifunctional aspartate kinase/homoserine dehydrogenase II	2433	219465	1	2	3	4	5	6	I	7	8	9	10	1	1	11
AFK62_RS01055|metF|AFK62_01055	methylenetetrahydrofolate reductase	906	222297	1	2	3	4	5	I	6	7	8	9	10	1	1	11
AFK62_RS01060|AFK62_01060	PAS domain-containing methyl-accepting chemotaxis protein	1290	223566	1	2	3	4	5	6	7	X	X	X	X	1	1	X
AFK62_RS01065|mqo|AFK62_01065	malate dehydrogenase (quinone)	1659	225130	1	2	3	4	5	6	7	8	9	10	11	1	1	12
AFK62_RS01070|AFK62_01070	fimbrial protein	558	227457	1	2	3	4	5	6	X	X	X	X	X	1	1	X
AFK62_RS01075|AFK62_01075	fimbria/pilus periplasmic chaperone	699	228068	1	2	3	4	5	6	X	X	X	X	X	1	1	X
AFK62_RS01080|AFK62_01080	fimbria/pilus outer membrane usher protein	2670	228811	1	2	3	4	5	6	X	X	X	X	X	1	1	X
AFK62_RS01085|AFK62_01085	fimbrial protein	1131	231548	1	2	3	4	5	6	X	X	X	X	X	1	1	X
AFK62_RS01090|ppc|AFK62_01090	phosphoenolpyruvate carboxylase	2652	232744	1	2	3	X	4	5	6	7	8	9	10	1	1	11
AFK62_RS01095|argE|AFK62_01095	acetylornithine deacetylase	1152	235957	1	2	3	4	5	6	7	8	9	10	11	1	1	12
AFK62_RS01100|argC|AFK62_01100	N-acetyl-gamma-glutamyl-phosphate reductase	1005	237289	1	2	3	4	5	6	7	8	9	10	11	1	1	12
AFK62_RS01105|argB|AFK62_01105	acetylglutamate kinase	777	238308	1	2	3	4	5	6	7	8	9	10	11	1	1	12
AFK62_RS01110|AFK62_01110	argininosuccinate synthase	1218	239110	1	2	3	4	5	6	7	8	9	10	11	1	12	13
AFK62_RS01115|argH|AFK62_01115	argininosuccinate lyase	1374	240454	1	2	3	4	5	6	7	8	9	10	11	1	1	12
AFK62_RS01120|oxyR|AFK62_01120	DNA-binding transcriptional regulator OxyR	918	242112	1	2	3	4	5	6	7	8	9	10	11	1	1	12
AFK62_RS01125|sthA|AFK62_01125	Si-specific NAD(P)(+) transhydrogenase	1401	243012	1	2	3	4	5	6	7	8	9	10	11	1	1	12
AFK62_RS01130|fabR|AFK62_01130	HTH-type transcriptional repressor FabR	639	244606	1	2	3	4	5	6	7	8	9	10	11	1	1	12
AFK62_RS01135|AFK62_01135	YijD family membrane protein	360	245255	1	2	3	4	5	6	7	8	9	10	X	1	1	11
AFK62_RS01140|trmA|AFK62_01140	tRNA (uridine(54)-C5)-methyltransferase TrmA	1104	245650	1	2	3	4	5	6	7	8	9	10	11	1	1	12
AFK62_RS01145|btuB|AFK62_01145	TonB-dependent vitamin B12 receptor BtuB	1851	247126	1	X	X	X	X	X	X	2	X	X	X	1	1	X
AFK62_RS01150|murI|AFK62_01150	glutamate racemase	852	248921	1	2	3	4	5	6	7	8	9	10	11	1	1	12
AFK62_RS01190|hdfR|AFK62_01190	HTH-type transcriptional regulator HdfR	822	255537	1	2	3	4	5	6	7	8	9	10	X	1	1	11
AFK62_RS01195|AFK62_01195	DUF413 domain-containing protein	339	256478	1	2	3	4	5	6	7	8	9	10	11	1	1	8
AFK62_RS01200|AFK62_01200	YifB family Mg chelatase-like AAA ATPase	1521	256896	1	X	2	3	4	5	6	X	7	X	X	1	1	X
AFK62_RS01205|ilvG|AFK62_01205	acetolactate synthase 2 catalytic subunit	1647	259005	1	2	3	4	5	6	7	8	9	10	11	1	1	12
AFK62_RS01210|ilvM|AFK62_01210	acetolactate synthase 2 small subunit	264	260648	1	2	3	4	5	6	7	8	9	10	11	1	1	8
AFK62_RS01215|AFK62_01215	branched-chain amino acid transaminase	930	260932	1	2	3	4	5	6	7	8	9	10	11	1	1	8
AFK62_RS01220|ilvD|AFK62_01220	dihydroxy-acid dehydratase	1851	261928	1	2	3	4	5	6	7	8	9	10	11	1	1	12
AFK62_RS01225|ilvA|AFK62_01225	threonine ammonia-lyase, biosynthetic	1545	263781	1	2	3	4	5	6	7	8	9	10	11	1	12	13
AFK62_RS01230|ilvY|AFK62_01230	HTH-type transcriptional activator IlvY	933	265322	1	2	3	4	5	6	7	8	9	10	11	1	1	12
AFK62_RS01235|ilvC|AFK62_01235	ketol-acid reductoisomerase	1476	266479	1	2	3	4	5	6	7	8	9	10	11	1	1	12
AFK62_RS01240|ppiC|AFK62_01240	peptidylprolyl isomerase PpiC	282	268200	1	2	3	X	4	5	6	7	8	9	10	1	1	11
AFK62_RS01245|rep|AFK62_01245	DNA helicase Rep	2022	268600	1	2	3	4	5	6	7	8	9	10	11	1	1	12
AFK62_RS01250|gppA|AFK62_01250	guanosine-5'-triphosphate,3'-diphosphate diphosphatase	1485	270683	1	2	3	4	5	6	7	8	9	10	11	1	1	12
AFK62_RS01255|rhlB|AFK62_01255	ATP-dependent RNA helicase RhlB	1266	272173	1	2	3	4	5	6	7	8	9	10	11	1	1	12
AFK62_RS01260|trxA|AFK62_01260	thioredoxin TrxA	330	273556	1	2	3	3	4	5	6	7	8	9	10	1	1	X
AFK62_RS01265|rho|AFK62_01265	transcription termination factor Rho	1260	274242	1	2	3	4	5	6	7	8	9	10	11	1	1	12
AFK62_RS01270|wecA|AFK62_01270	UDP-N-acetylglucosamine--undecaprenyl-phosphate N-acetylglucosaminephosphotransferase	1101	275752	1	2	3	4	5	6	7	8	9	10	11	1	1	12
AFK62_RS01275|wzzE|AFK62_01275	ECA polysaccharide chain length modulation protein	1050	276870	1	2	3	4	5	6	7	8	X	9	10	1	1	11
AFK62_RS01280|wecB|AFK62_01280	UDP-N-acetylglucosamine 2-epimerase (non-hydrolyzing)	1131	277977	1	2	3	4	5	6	7	8	9	10	11	1	1	12
AFK62_RS01285|wecC|AFK62_01285	UDP-N-acetyl-D-mannosamine dehydrogenase	1263	279104	1	2	3	4	5	6	7	8	9	10	11	1	1	12
AFK62_RS01290|rffG|AFK62_01290	dTDP-glucose 4,6-dehydratase	1068	280363	1	X	2	3	4	5	6	X	X	7	8	1	1	X
AFK62_RS01295|rfbA|AFK62_01295	glucose-1-phosphate thymidylyltransferase RfbA	882	281449	1	X	2	3	4	5	6	X	X	7	8	1	1	X
AFK62_RS01300|rffC|wecD|AFK62_01300	dTDP-4-amino-4,6-dideoxy-D-galactose acyltransferase	684	282308	1	2	3	4	5	6	7	X	X	X	X	1	1	X
AFK62_RS01305|rffA|fcnA; wecE|AFK62_01305	dTDP-4-amino-4,6-dideoxygalactose transaminase	1131	282997	1	2	X	3	4	5	6	7	8	9	10	1	1	11
AFK62_RS01310|wzxE|AFK62_01310	lipid III flippase WzxE	1251	284129	1	2	3	4	5	6	7	8	9	10	11	1	1	12
AFK62_RS01315|AFK62_01315	TDP-N-acetylfucosamine:lipid II N-acetylfucosaminyltransferase	1077	285376	1	2	3	4	5	6	7	8	9	10	X	1	1	11
AFK62_RS01320|wzyE|AFK62_01320	ECA oligosaccharide polymerase	1365	286449	1	2	3	4	5	6	7	8	9	10	11	1	12	13
AFK62_RS01325|rffM|AFK62_01325	lipopolysaccharide N-acetylmannosaminouronosyltransferase	741	287827	1	2	3	4	5	6	7	8	9	X	10	1	1	11
AFK62_RS01330|AFK62_01330	amino acid permease	1386	288791	1	2	3	4	5	6	7	8	9	10	11	1	1	12
AFK62_RS01355|hemY|AFK62_01355	protoheme IX biogenesis protein HemY	1197	291455	1	2	3	4	5	6	7	8	9	10	11	1	1	12
AFK62_RS01360|hemX|AFK62_01360	uroporphyrinogen-III C-methyltransferase	1194	292651	1	2	3	4	5	6	7	8	9	10	11	1	1	12
AFK62_RS01365|hemD|AFK62_01365	uroporphyrinogen-III synthase	741	293865	1	2	X	3	4	5	6	7	8	9	10	1	1	11
AFK62_RS01370|hemC|AFK62_01370	hydroxymethylbilane synthase	942	294602	1	2	3	4	5	6	7	8	9	10	11	1	1	12
AFK62_RS01375|cyaA|AFK62_01375	class I adenylate cyclase	2547	295825	1	2	3	4	5	6	7	8	I	9	10	1	1	11
AFK62_RS01380|cyaY|AFK62_01380	iron donor protein CyaY	321	298372	1	2	3	4	5	6	7	8	9	10	11	1	1	12
AFK62_RS01385|AFK62_01385	lipoprotein	204	298859	1	2	3	4	5	6	7	8	X	X	9	1	1	10
AFK62_RS01390|dapF|AFK62_01390	diaminopimelate epimerase	825	299096	1	2	3	4	5	6	7	8	9	10	11	1	1	12
AFK62_RS01395|AFK62_01395	DUF484 domain-containing protein	705	299917	1	2	3	4	5	6	7	X	8	X	9	1	1	X
AFK62_RS01400|xerC|AFK62_01400	tyrosine recombinase XerC	906	300618	1	2	3	4	5	6	7	8	X	X	9	1	1	10
AFK62_RS01405|yigB|AFK62_01405	5-amino-6-(5-phospho-D-ribitylamino)uracil phosphatase YigB	717	301523	1	2	3	4	5	6	7	8	9	10	11	1	1	12
AFK62_RS01410|uvrD|mutU; recL|AFK62_01410	DNA helicase II	2163	302376	1	2	3	4	5	6	7	8	9	10	11	1	1	12
AFK62_RS01415|corA|AFK62_01415	magnesium/cobalt transporter CorA	951	305026	1	2	3	4	5	6	7	8	9	10	11	1	1	12
AFK62_RS01420|AFK62_01420	DUF2628 domain-containing protein	396	306033	1	2	3	4	5	6	7	X	X	X	X	1	1	X
AFK62_RS01425|AFK62_01425	hypothetical protein	387	306496	1	2	3	4	5	6	7	X	X	X	X	1	1	X
AFK62_RS01430|rarD|AFK62_01430	EamA family transporter RarD	894	307067	1	2	3	4	5	6	7	8	9	10	11	1	1	12
AFK62_RS01435|AFK62_01435	acyl-CoA thioesterase YigI	471	308013	1	2	3	4	5	6	7	8	X	9	X	1	1	10
AFK62_RS01440|pldA|AFK62_01440	phospholipase A	870	308662	1	2	3	4	5	6	7	8	9	10	11	1	1	12
AFK62_RS01445|recQ|AFK62_01445	ATP-dependent DNA helicase RecQ	1830	309599	1	2	3	4	5	6	7	8	9	10	11	1	1	12
AFK62_RS01450|rhtC|AFK62_01450	threonine export protein RhtC	621	311488	1	2	X	3	4	5	6	7	8	9	10	1	1	11
AFK62_RS01455|rhtB|AFK62_01455	homoserine/homoserine lactone efflux protein	621	312109	1	2	3	4	5	6	7	8	9	10	11	1	1	12
AFK62_RS01460|pldB|AFK62_01460	lysophospholipase L2	993	312840	1	2	3	4	5	6	7	8	9	10	11	1	1	12
AFK62_RS01465|yigL|AFK62_01465	sugar/pyridoxal phosphate phosphatase YigL	801	313882	1	2	3	4	5	6	7	8	9	X	X	1	1	10
AFK62_RS01470|AFK62_01470	carboxylate/amino acid/amine transporter	900	314792	1	2	3	4	5	6	7	8	9	10	11	1	1	12
AFK62_RS01475|metR|AFK62_01475	HTH-type transcriptional regulator MetR	954	315579	1	2	3	4	5	6	7	8	9	10	11	1	1	12
AFK62_RS01480|metE|AFK62_01480	5-methyltetrahydropteroyltriglutamate-- homocysteine S-methyltransferase	2262	316856	1	2	3	4	5	6	7	8	9	10	11	1	1	12
AFK62_RS01485|AFK62_01485	dienelactone hydrolase family protein	819	319265	1	2	3	4	5	6	7	8	9	10	I	1	1	11
AFK62_RS01490|udp|AFK62_01490	uridine phosphorylase	756	320343	1	2	3	4	5	6	7	8	9	10	11	1	1	12
AFK62_RS01495|rmuC|AFK62_01495	DNA recombination protein RmuC	1434	321251	1	2	3	4	5	6	7	I	8	9	10	1	1	11
AFK62_RS01500|ubiE|AFK62_01500	bifunctional demethylmenaquinone methyltransferase/2-methoxy-6-polyprenyl-1,4-benzoquinol methylase UbiE	756	322774	1	2	3	4	5	6	7	8	9	10	11	1	1	12
AFK62_RS01505|AFK62_01505	SCP2 domain-containing protein	606	323541	1	2	3	4	5	6	7	8	9	X	I	1	1	10
AFK62_RS01510|ubiB|AFK62_01510	ubiquinone biosynthesis regulatory protein kinase UbiB	1641	324143	1	2	3	4	5	6	7	8	9	10	11	1	1	12
AFK62_RS01515|AFK62_01515	Sec-independent protein translocase subunit TatA	264	325860	1	2	3	4	5	6	7	8	9	X	X	1	1	10
AFK62_RS01520|tatB|AFK62_01520	Sec-independent protein translocase protein TatB	573	326127	1	2	3	4	5	6	7	8	9	10	11	1	1	12
AFK62_RS01525|tatC|AFK62_01525	Sec-independent protein translocase subunit TatC	762	326701	1	2	3	4	5	6	7	8	9	10	11	1	1	12
AFK62_RS01530|tatD|AFK62_01530	3'-5' ssDNA/RNA exonuclease TatD	792	327503	1	2	3	4	5	6	7	8	9	10	X	1	11	12
AFK62_RS01535|AFK62_01535	hypothetical protein	333	328417	1	X	X	X	2	X	X	X	X	X	X	1	1	X
AFK62_RS01540|rfaH|AFK62_01540	transcription/translation regulatory transformer protein RfaH	489	328794	1	2	3	4	5	6	7	X	X	X	X	1	1	X
AFK62_RS01545|ubiD|AFK62_01545	4-hydroxy-3-polyprenylbenzoate decarboxylase	1485	329466	1	2	3	4	5	6	7	8	9	10	11	1	1	12
AFK62_RS01550|fre|AFK62_01550	NAD(P)H-flavin reductase	702	330996	1	2	3	4	5	6	7	8	9	10	11	1	1	8
AFK62_RS01555|AFK62_01555	hypothetical protein	348	331726	1	2	3	4	5	6	7	X	X	X	X	1	1	X
AFK62_RS01560|fadA|AFK62_01560	acetyl-CoA C-acyltransferase FadA	1164	332372	1	2	3	4	5	6	7	8	9	10	11	1	1	12
AFK62_RS01565|fadB|AFK62_01565	fatty acid oxidation complex subunit alpha FadB	2190	333546	1	2	3	4	5	6	7	8	9	10	11	1	1	12
AFK62_RS01570|pepQ|AFK62_01570	Xaa-Pro dipeptidase	1332	335925	1	2	3	4	5	6	7	8	9	10	11	1	1	12
AFK62_RS01575|AFK62_01575	IMPACT family protein	612	337256	1	2	3	4	5	6	7	8	9	10	11	1	1	12
AFK62_RS01580|trkH|AFK62_01580	Trk system potassium transporter TrkH	1452	337907	1	2	3	4	5	6	7	8	9	10	11	1	1	12
AFK62_RS01585|hemG|AFK62_01585	menaquinone-dependent protoporphyrinogen IX dehydrogenase	534	339372	1	2	3	4	5	6	7	X	X	X	X	1	1	X
AFK62_RS01615|murB|AFK62_01615	UDP-N-acetylmuramate dehydrogenase	1029	345547	1	2	3	4	5	6	7	X	X	8	X	1	1	X
AFK62_RS01620|birA|AFK62_01620	bifunctional biotin--[acetyl-CoA-carboxylase] ligase/biotin operon repressor BirA	963	346572	1	X	2	3	4	5	6	X	7	X	8	1	1	X
AFK62_RS01625|coaA|AFK62_01625	type I pantothenate kinase	951	347570	1	2	3	4	5	6	7	8	9	10	11	1	1	8
AFK62_RS01650|tuf|AFK62_01650	elongation factor Tu	1185	349605	1	2	3	X	4	I	I	I	I	I	I	1	I	I
AFK62_RS01655|secE|AFK62_01655	preprotein translocase subunit SecE	384	351024	1	2	3	4	5	6	7	8	9	10	11	1	1	8
AFK62_RS01660|nusG|AFK62_01660	transcription termination/antitermination protein NusG	546	351409	1	2	3	4	5	6	7	8	9	10	11	1	1	12
AFK62_RS01665|rplK|AFK62_01665	50S ribosomal protein L11	429	352106	1	2	3	4	5	6	7	8	9	10	11	1	1	12
AFK62_RS01670|rplA|AFK62_01670	50S ribosomal protein L1	705	352538	1	2	3	4	5	6	7	8	9	10	11	1	1	12
AFK62_RS01675|rplJ|AFK62_01675	50S ribosomal protein L10	498	353535	1	2	2	3	4	5	6	7	8	9	10	1	1	7
AFK62_RS01680|rplL|AFK62_01680	50S ribosomal protein L7/L12	369	354099	1	2	3	4	5	6	7	8	8	9	10	1	1	8
AFK62_RS01685|rpoB|AFK62_01685	DNA-directed RNA polymerase subunit beta	4029	354785	1	2	3	4	5	6	7	8	9	10	11	1	1	12
AFK62_RS01690|rpoC|AFK62_01690	DNA-directed RNA polymerase subunit beta'	4224	358890	1	2	3	4	5	6	7	8	9	10	11	1	1	12
AFK62_RS01695|AFK62_01695	alpha/beta fold hydrolase	1083	363256	1	2	3	4	5	X	6	X	X	X	7	1	1	X
AFK62_RS01705|AFK62_01705	PTS lactose/cellobiose transporter subunit IIA	318	365459	1	2	3	4	5	6	7	8	X	9	10	1	1	11
AFK62_RS01710|AFK62_01710	PTS sugar transporter subunit IIB	309	365777	1	2	3	4	5	6	7	8	9	10	11	1	1	8
AFK62_RS01715|thiH|AFK62_01715	2-iminoacetate synthase ThiH	1134	366399	1	2	3	4	5	6	7	I	8	9	10	1	1	11
AFK62_RS01720|thiG|AFK62_01720	thiazole synthase	771	367529	1	2	3	4	5	6	7	8	X	9	10	1	1	X
AFK62_RS01725|thiS|AFK62_01725	sulfur carrier protein ThiS	201	368301	1	2	3	4	5	6	7	X	X	X	X	1	1	X
AFK62_RS01730|AFK62_01730	HesA/MoeB/ThiF family protein	750	368491	1	2	3	4	5	6	7	8	9	X	X	1	1	10
AFK62_RS01735|thiE|AFK62_01735	thiamine phosphate synthase	636	369233	1	2	3	4	5	6	7	8	9	10	I	1	1	11
AFK62_RS01740|thiC|AFK62_01740	phosphomethylpyrimidine synthase ThiC	1902	369865	1	2	3	4	5	6	7	8	9	10	11	1	1	12
AFK62_RS01745|AFK62_01745	Rsd/AlgQ family anti-sigma factor	504	372045	1	2	3	4	5	I	6	7	8	X	I	1	1	9
AFK62_RS01750|nudC|AFK62_01750	NAD(+) diphosphatase	774	372651	1	2	3	4	5	6	7	8	9	10	11	1	1	12
AFK62_RS01755|hemE|AFK62_01755	uroporphyrinogen decarboxylase	1065	373465	1	2	3	4	5	6	7	8	9	10	11	1	1	12
AFK62_RS01760|nfi|AFK62_01760	deoxyribonuclease V	672	374539	1	2	3	4	5	6	7	8	9	10	11	1	1	12
AFK62_RS01765|AFK62_01765	YjaG family protein	591	375254	1	2	3	4	5	6	7	8	9	10	11	1	1	12
AFK62_RS01770|hupA|AFK62_01770	DNA-binding protein HU-alpha	273	376031	1	2	3	4	4	5	2	6	7	8	9	1	1	6
AFK62_RS01775|AFK62_01775	DUF1481 domain-containing protein	693	376315	1	2	3	4	5	6	7	8	9	X	X	1	1	10
AFK62_RS01780|purD|AFK62_01780	phosphoribosylamine--glycine ligase	1299	377073	1	2	3	4	5	6	7	8	9	10	11	1	1	12
AFK62_RS01785|purH|AFK62_01785	bifunctional phosphoribosylaminoimidazolecarboxamide formyltransferase/IMP cyclohydrolase	1590	378385	1	2	3	4	5	6	7	8	9	10	11	1	1	12
AFK62_RS01825|AFK62_01820	amino acid ABC transporter ATP-binding protein	759	386123	1	2	3	4	5	6	I	X	X	X	7	1	I	X
AFK62_RS01830|AFK62_01825	amino acid ABC transporter permease	1098	386890	1	2	3	4	5	6	7	8	9	10	11	1	1	12
AFK62_RS01835|AFK62_01830	amino acid ABC transporter permease	1182	387991	1	2	3	4	5	6	7	8	X	9	10	1	1	11
AFK62_RS01840|AFK62_01835	amino acid ABC transporter substrate-binding protein	1026	389242	1	2	3	4	5	6	7	8	9	10	11	1	1	12
AFK62_RS01845|AFK62_01840	hypothetical protein	222	390743	1	2	3	4	5	6	7	8	9	10	11	1	1	12
AFK62_RS01850|AFK62_01845	efflux RND transporter permease subunit	3120	391303	1	2	3	4	5	6	7	8	9	10	11	1	1	12
AFK62_RS01855|AFK62_01850	efflux RND transporter periplasmic adaptor subunit	1143	394432	1	2	3	4	5	6	7	8	X	X	X	1	1	9
AFK62_RS01860|envR|AFK62_01855	acrEF/envCD operon transcriptional regulator	636	395954	1	2	3	4	5	6	7	X	X	X	I	1	1	X
AFK62_RS01865|AFK62_01860	EAL domain-containing protein	2103	396633	1	2	3	4	5	6	7	8	X	9	10	1	1	11
AFK62_RS01870|fis|AFK62_01865	DNA-binding transcriptional regulator Fis	297	399064	1	2	3	4	5	4	6	7	8	9	10	1	1	11
AFK62_RS01875|dusB|AFK62_01870	tRNA dihydrouridine synthase DusB	966	399386	1	2	3	4	5	6	7	8	9	10	11	1	1	12
AFK62_RS01880|AFK62_01875	carbonic anhydrase family protein	741	400725	1	X	2	3	4	5	6	7	8	X	I	1	1	9
AFK62_RS01885|prmA|AFK62_01880	50S ribosomal protein L11 methyltransferase	882	401642	1	2	3	4	5	6	7	8	9	10	11	1	1	12
AFK62_RS01890|panF|AFK62_01885	sodium/pantothenate symporter	1455	402532	1	2	3	4	5	6	7	8	9	10	11	1	1	12
AFK62_RS01895|AFK62_01890	DUF997 family protein	243	403976	1	2	3	4	5	6	7	8	9	10	I	1	1	8
AFK62_RS01900|accC|AFK62_01895	acetyl-CoA carboxylase biotin carboxylase subunit	1350	404324	1	2	3	4	5	6	7	8	9	10	11	1	1	12
AFK62_RS01905|accB|AFK62_01900	acetyl-CoA carboxylase biotin carboxyl carrier protein	474	405684	1	2	3	4	5	6	7	8	9	10	11	1	1	12
AFK62_RS01910|aroQ|AFK62_01905	type II 3-dehydroquinate dehydratase	453	406179	1	2	3	4	5	6	7	8	9	10	11	1	1	8
AFK62_RS01915|msrQ|AFK62_01910	protein-methionine-sulfoxide reductase heme-binding subunit MsrQ	603	406863	1	2	3	4	5	6	7	8	9	10	11	1	1	12
AFK62_RS01920|msrP|AFK62_01915	protein-methionine-sulfoxide reductase catalytic subunit MsrP	1005	407466	1	2	3	4	5	I	6	7	8	9	10	1	1	11
AFK62_RS01925|AFK62_01920	MDR family oxidoreductase	975	408574	1	2	3	4	5	6	7	8	9	X	X	1	10	8
AFK62_RS01930|csrD|AFK62_01925	RNase E specificity factor CsrD	1941	409781	1	2	3	4	5	6	7	8	9	10	11	1	1	12
AFK62_RS01935|mreB|AFK62_01930	rod shape-determining protein MreB	1044	412030	1	2	3	4	5	6	7	8	9	10	11	1	1	12
AFK62_RS01940|mreC|AFK62_01935	rod shape-determining protein MreC	1014	413135	1	2	3	4	5	6	7	I	8	9	10	1	1	11
AFK62_RS01945|mreD|AFK62_01940	rod shape-determining protein MreD	489	414148	1	2	3	4	5	6	7	8	9	X	10	1	11	8
AFK62_RS01950|AFK62_01945	nucleoside triphosphate pyrophosphatase	576	414646	1	2	3	4	5	6	7	8	9	10	X	1	11	12
AFK62_RS01955|rng|AFK62_01950	ribonuclease G	1470	415227	1	2	3	4	5	6	7	8	9	10	11	1	1	12
AFK62_RS01960|yhdP|AFK62_01955	AsmA2 domain-containing protein YhdP	3801	416757	1	2	3	4	5	6	7	I	8	9	10	1	1	11
AFK62_RS01965|tldD|AFK62_01960	metalloprotease TldD	1446	420643	1	2	3	4	5	6	7	8	9	10	11	1	1	12
AFK62_RS01970|aaeR|AFK62_01965	HTH-type transcriptional activator AaeR	945	422128	1	2	3	4	5	6	7	8	9	X	10	1	1	11
AFK62_RS01975|aaeX|AFK62_01970	p-hydroxybenzoic acid efflux pump operon protein AaeX	204	423248	1	2	3	4	5	6	7	8	9	X	X	1	1	8
AFK62_RS01980|aaeA|AFK62_01975	p-hydroxybenzoic acid efflux pump subunit AaeA	933	423459	1	2	3	4	5	6	7	8	X	9	10	1	1	11
AFK62_RS01985|aaeB|AFK62_01980	p-hydroxybenzoic acid efflux pump subunit AaeB	1968	424397	1	2	3	4	5	6	7	8	9	10	11	1	1	12
AFK62_RS01990|AFK62_01985	NAD-dependent succinate-semialdehyde dehydrogenase	1455	426448	1	2	3	4	5	6	7	8	9	10	11	1	1	12
AFK62_RS01995|AFK62_01990	hypothetical protein	273	427952	1	2	3	4	5	6	7	X	8	X	X	1	1	X
AFK62_RS02000|yhcN|AFK62_01995	peroxide/acid stress response protein YhcN	267	428295	1	2	3	4	5	6	7	8	9	X	10	1	1	11
AFK62_RS02005|yhcN|AFK62_02000	peroxide/acid stress response protein YhcN	264	428679	1	2	3	X	4	5	6	X	X	X	7	1	1	X
AFK62_RS02010|argR|AFK62_02005	transcriptional regulator ArgR	471	429305	1	2	3	4	5	6	7	8	9	10	11	1	1	8
AFK62_RS02015|mdh|AFK62_02010	malate dehydrogenase	939	430211	1	2	3	4	5	6	7	8	9	10	11	1	1	12
AFK62_RS02020|degS|AFK62_02015	outer membrane-stress sensor serine endopeptidase DegS	1068	431210	1	2	3	4	5	6	7	8	9	10	11	1	1	12
AFK62_RS02025|degQ|AFK62_02020	serine endoprotease DegQ	1368	432368	1	2	3	4	5	6	7	8	9	10	11	1	1	12
AFK62_RS02030|zapG|AFK62_02025	Z-ring associated protein ZapG	399	433910	1	2	3	4	5	6	7	8	9	10	11	1	1	8
AFK62_RS02035|zapE|AFK62_02030	cell division protein ZapE	1131	434512	1	2	3	4	5	6	7	8	9	10	11	1	1	12
AFK62_RS02040|rplM|AFK62_02035	50S ribosomal protein L13	429	435892	1	2	3	4	4	5	6	7	8	9	10	1	1	7
AFK62_RS02045|rpsI|AFK62_02040	30S ribosomal protein S9	393	436335	1	1	1	2	3	4	5	6	7	8	9	1	1	6
AFK62_RS02050|sspA|AFK62_02045	stringent starvation protein SspA	645	437042	1	2	3	4	5	6	7	8	9	10	11	1	1	12
AFK62_RS02055|sspB|AFK62_02050	ClpXP protease specificity-enhancing factor	492	437692	1	2	3	4	5	6	7	8	9	10	11	1	1	12
AFK62_RS02060|AFK62_02055	autotransporter outer membrane beta-barrel domain-containing protein	2478	438276	1	X	2	3	4	5	6	X	X	X	X	1	7	X
AFK62_RS02065|AFK62_02060	glutamate synthase small subunit	1419	441170	1	2	3	4	5	6	7	8	9	10	11	1	1	12
AFK62_RS02070|gltB|AFK62_02065	glutamate synthase large subunit	4461	442602	1	2	3	4	5	6	7	8	9	10	11	1	1	12
AFK62_RS02075|AFK62_02070	TIGR01212 family radical SAM protein	936	447744	1	2	3	4	5	6	7	8	9	10	11	1	1	8
AFK62_RS02080|arcB|AFK62_02075	aerobic respiration two-component sensor histidine kinase ArcB	2340	448791	1	2	3	4	5	6	7	8	9	10	11	1	1	12
AFK62_RS02085|elbB|AFK62_02080	isoprenoid biosynthesis glyoxalase ElbB	654	451367	1	2	3	4	5	6	7	8	9	X	10	1	1	11
AFK62_RS02090|mtgA|AFK62_02085	monofunctional biosynthetic peptidoglycan transglycosylase	726	452017	1	2	3	4	5	6	7	X	8	X	X	1	1	X
AFK62_RS02095|npr|AFK62_02090	PTS phosphocarrier protein NPr	273	452757	1	2	3	4	5	6	7	X	8	9	10	1	1	X
AFK62_RS02100|rapZ|AFK62_02095	RNase adapter RapZ	855	453026	1	2	3	4	5	6	7	8	9	10	11	1	1	12
AFK62_RS02105|ptsN|AFK62_02100	PTS IIA-like nitrogen regulatory protein PtsN	486	453945	1	2	3	4	5	6	7	8	9	10	11	1	1	8
AFK62_RS02110|hpf|AFK62_02105	ribosome hibernation promoting factor	288	454513	1	2	3	4	5	6	7	8	9	X	10	1	1	8
AFK62_RS02115|rpoN|AFK62_02110	RNA polymerase factor sigma-54	1440	454823	1	2	3	4	5	6	7	8	9	10	11	1	1	12
AFK62_RS02120|lptB|AFK62_02115	LPS export ABC transporter ATP-binding protein	726	456360	1	2	3	4	5	6	7	8	9	10	11	1	1	12
AFK62_RS02125|lptA|AFK62_02120	lipopolysaccharide ABC transporter substrate-binding protein LptA	558	457092	1	2	3	4	5	6	7	8	9	10	11	1	1	8
AFK62_RS02130|lptC|AFK62_02125	LPS export ABC transporter periplasmic protein LptC	576	457618	1	2	3	4	5	6	7	8	9	10	11	1	1	12
AFK62_RS02135|kdsC|AFK62_02130	3-deoxy-manno-octulosonate-8-phosphatase KdsC	567	458190	1	2	3	4	5	6	7	8	9	10	11	1	1	12
AFK62_RS02140|kdsD|AFK62_02135	arabinose-5-phosphate isomerase KdsD	987	458772	1	2	3	4	5	6	7	8	9	10	I	1	1	11
AFK62_RS02145|AFK62_02140	calcium/sodium antiporter	978	459773	1	2	3	X	4	5	6	X	X	X	X	1	1	7
AFK62_RS02150|mlaF|AFK62_02145	phospholipid ABC transporter ATP-binding protein MlaF	816	460984	1	2	3	4	5	6	7	I	8	9	10	1	1	11
AFK62_RS02155|mlaE|AFK62_02150	lipid asymmetry maintenance ABC transporter permease subunit MlaE	783	461807	1	2	3	4	5	6	7	8	9	10	11	1	1	12
AFK62_RS02160|mlaD|AFK62_02155	outer membrane lipid asymmetry maintenance protein MlaD	552	462593	1	2	3	4	5	6	7	8	9	10	11	1	1	12
AFK62_RS02165|mlaC|AFK62_02160	phospholipid-binding protein MlaC	630	463160	1	2	3	4	5	6	7	8	9	10	11	1	1	12
AFK62_RS02170|mlaB|AFK62_02165	lipid asymmetry maintenance protein MlaB	303	463789	1	X	2	3	4	5	6	X	X	X	X	1	1	X
AFK62_RS02175|ibaG|AFK62_02170	BolA family iron metabolism protein IbaG	255	464216	1	2	3	4	5	6	7	8	9	X	10	1	1	11
AFK62_RS02180|murA|AFK62_02175	UDP-N-acetylglucosamine 1-carboxyvinyltransferase	1260	464523	1	2	3	4	5	6	7	8	9	10	11	1	1	12
AFK62_RS02185|sfsB|AFK62_02180	DNA-binding transcriptional regulator SfsB	264	465926	1	X	2	3	4	5	6	X	X	X	I	1	1	X
AFK62_RS02195|ispB|AFK62_02190	octaprenyl diphosphate synthase	972	466500	1	2	3	4	5	6	7	I	8	9	10	1	1	11
AFK62_RS02200|rplU|AFK62_02195	50S ribosomal protein L21	312	467729	1	2	3	3	4	5	6	7	7	8	9	1	1	7
AFK62_RS02205|rpmA|AFK62_02200	50S ribosomal protein L27	258	468060	1	2	3	4	5	6	7	8	9	10	11	1	1	12
AFK62_RS02210|AFK62_02205	DMT family transporter	966	468414	1	2	3	4	5	6	7	8	9	10	11	1	1	12
AFK62_RS02215|cgtA|AFK62_02210	Obg family GTPase CgtA	1173	469396	1	2	3	4	5	6	7	8	9	10	11	1	1	12
AFK62_RS02220|pmrB|AFK62_02215	two-component system sensor histidine kinase PmrB	1065	470633	1	2	3	4	5	6	7	X	X	X	X	1	1	X
AFK62_RS02225|pmrA|AFK62_02220	two-component system response regulator PmrA	663	471694	1	2	3	4	5	6	7	X	X	X	X	1	1	X
AFK62_RS02230|dacB|AFK62_02225	serine-type D-Ala-D-Ala carboxypeptidase	1434	472359	1	2	3	4	5	6	7	8	9	10	11	1	1	12
AFK62_RS02235|greA|AFK62_02230	transcription elongation factor GreA	477	474040	1	2	3	4	5	6	7	8	9	10	X	1	1	11
AFK62_RS02240|yhbY|AFK62_02235	ribosome assembly RNA-binding protein YhbY	294	474738	1	2	3	4	5	6	7	8	9	10	11	1	1	8
AFK62_RS02245|rlmE|AFK62_02240	23S rRNA (uridine(2552)-2'-O)-methyltransferase RlmE	630	475156	1	2	3	4	5	6	7	8	9	10	11	1	1	8
AFK62_RS02250|ftsH|AFK62_02245	ATP-dependent zinc metalloprotease FtsH	1935	475842	1	2	3	4	5	6	7	8	9	10	11	1	1	12
AFK62_RS02255|folP|AFK62_02250	dihydropteroate synthase	849	477867	1	2	3	4	5	6	7	8	9	10	11	1	12	13
AFK62_RS02260|glmM|AFK62_02255	phosphoglucosamine mutase	1338	478708	1	2	3	4	5	6	7	8	9	10	11	1	1	12
AFK62_RS02265|secG|AFK62_02260	preprotein translocase subunit SecG	333	480269	1	2	3	4	5	6	7	8	9	10	11	1	1	8
AFK62_RS02280|rimP|AFK62_02275	ribosome maturation factor RimP	453	481080	1	2	3	4	5	6	7	8	9	10	11	1	1	8
AFK62_RS02285|nusA|AFK62_02280	transcription termination factor NusA	1488	481560	1	2	3	4	5	6	7	8	9	10	11	1	1	12
AFK62_RS02290|infB|AFK62_02285	translation initiation factor IF-2	2715	483072	1	2	3	4	5	6	7	8	9	10	11	1	1	12
AFK62_RS02295|rbfA|AFK62_02290	30S ribosome-binding factor RbfA	402	485923	1	2	3	4	5	6	7	8	9	10	11	1	1	12
AFK62_RS02300|truB|AFK62_02295	tRNA pseudouridine(55) synthase TruB	945	486324	1	2	3	4	5	6	7	8	9	10	11	1	1	12
AFK62_RS02305|rpsO|AFK62_02300	30S ribosomal protein S15	270	487412	1	2	3	4	4	5	6	7	8	9	10	1	1	11
AFK62_RS02315|pnp|AFK62_02310	polyribonucleotide nucleotidyltransferase	2136	487926	1	2	3	4	5	6	7	8	9	10	11	1	1	12
AFK62_RS02320|nlpI|AFK62_02315	lipoprotein NlpI	885	490178	1	2	3	4	5	6	7	8	9	10	11	1	1	12
AFK62_RS02325|AFK62_02320	DEAD/DEAH family ATP-dependent RNA helicase	1914	491243	1	2	3	4	5	6	7	8	9	10	11	1	1	12
AFK62_RS02330|tnaA|AFK62_02325	tryptophanase	1389	493531	1	X	X	X	X	2	3	X	X	X	X	1	1	X
AFK62_RS02335|mtr|AFK62_02330	tryptophan permease	1245	495130	1	2	3	4	5	6	7	8	9	10	11	1	1	12
AFK62_RS02340|AFK62_02335	luciferase-like monooxygenase	1011	496436	1	2	3	4	5	6	7	8	X	9	10	1	1	11
AFK62_RS02345|AFK62_02340	U32 family peptidase	879	497599	1	2	3	4	5	6	7	8	9	10	11	1	1	12
AFK62_RS02350|AFK62_02345	peptidase U32 family protein	996	498488	1	2	3	4	5	6	7	8	I	9	10	1	11	12
AFK62_RS02355|AFK62_02350	SCP2 domain-containing protein	525	499732	1	2	3	4	5	6	7	X	X	8	X	1	1	X
AFK62_RS02360|AFK62_02355	N-acetyltransferase	504	500250	1	2	3	4	5	6	7	8	9	X	I	1	1	10
AFK62_RS02365|AFK62_02360	GIY-YIG nuclease family protein	288	500756	1	2	3	4	5	6	7	8	9	X	X	1	1	10
AFK62_RS02370|AFK62_02365	YhbP family protein	435	501109	1	2	3	4	5	6	7	X	X	X	I	1	1	X
AFK62_RS02375|AFK62_02370	type 1 glutamine amidotransferase domain-containing protein	519	501523	1	2	3	4	5	6	7	8	9	10	11	1	1	12
AFK62_RS02380|AFK62_02375	NAD(P)H-binding protein	651	502186	1	2	3	4	5	6	7	8	9	10	11	1	1	12
AFK62_RS02385|AFK62_02380	permease	1041	502914	1	2	3	4	5	6	7	8	9	X	10	1	1	11
AFK62_RS02390|dolP|AFK62_02385	division/outer membrane stress-associated lipid-binding lipoprotein	576	504093	1	2	3	4	5	6	7	8	9	X	10	1	1	11
AFK62_RS02395|diaA|AFK62_02390	DnaA initiator-associating protein DiaA	591	504678	1	2	3	4	5	6	7	8	9	X	10	1	1	11
AFK62_RS02400|AFK62_02395	YraN family protein	396	505295	1	2	X	3	4	5	6	7	8	9	10	1	11	12
AFK62_RS02405|AFK62_02400	penicillin-binding protein activator	2085	505648	1	2	3	X	4	5	6	X	X	X	X	1	1	X
AFK62_RS02410|rsmI|AFK62_02405	16S rRNA (cytidine(1402)-2'-O)-methyltransferase	861	507796	1	2	3	4	5	6	7	8	9	10	11	1	1	12
AFK62_RS02415|AFK62_02410	hypothetical protein	537	509147	1	X	X	X	X	2	X	X	X	3	X	1	1	X
AFK62_RS02420|AFK62_02415	pirin family protein	702	510208	1	2	3	4	5	6	7	8	9	10	11	1	1	12
AFK62_RS02425|yhaJ|AFK62_02420	DNA-binding transcriptional regulator YhaJ	900	511011	1	2	3	4	5	6	7	8	9	X	10	1	1	11
AFK62_RS02430|AFK62_02425	LacI family DNA-binding transcriptional regulator	1014	511907	1	2	3	4	5	6	7	8	X	X	X	1	1	9
AFK62_RS02435|AFK62_02430	sucrose-6-phosphate hydrolase	1410	512949	1	2	3	4	5	6	I	7	X	X	X	1	1	8
AFK62_RS02440|AFK62_02435	sucrose-specific PTS transporter subunit IIBC	1371	514358	1	2	3	4	5	6	7	8	X	X	X	1	1	9
AFK62_RS02445|AFK62_02440	carbohydrate porin	1515	515801	1	2	3	4	5	6	7	I	X	X	X	1	1	8
AFK62_RS02450|AFK62_02445	aminoimidazole riboside kinase	924	517481	1	2	3	4	5	6	7	8	X	X	X	1	1	9
AFK62_RS02455|AFK62_02450	DUF805 domain-containing protein	366	518544	1	2	3	X	X	X	4	X	X	X	X	1	1	X
AFK62_RS02460|AFK62_02455	glutathione S-transferase family protein	987	519066	1	2	3	4	5	6	7	8	9	10	11	1	1	12
AFK62_RS02465|AFK62_02460	DoxX family protein	393	520124	1	2	3	4	5	6	7	8	9	10	11	1	1	12
AFK62_RS02470|AFK62_02465	YqjK-like family protein	297	520730	1	2	3	4	5	6	7	X	X	X	X	1	1	X
AFK62_RS02475|AFK62_02470	phage holin family protein	399	521023	1	2	3	4	5	6	7	X	X	8	I	1	1	X
AFK62_RS02480|AFK62_02475	YqjD family protein	303	521424	1	2	3	4	5	6	7	8	9	10	11	1	1	12
AFK62_RS02485|AFK62_02480	DUF1090 domain-containing protein	369	521762	1	2	3	4	5	6	7	X	X	X	I	1	1	X
AFK62_RS02490|mzrA|AFK62_02485	EnvZ/OmpR regulon moderator MzrA	384	522280	1	2	3	4	5	6	7	X	X	X	I	1	1	X
AFK62_RS02495|AFK62_02490	DedA family general envelope maintenance protein YqjA	663	522667	1	2	3	4	5	6	7	8	9	10	11	1	1	12
AFK62_RS02500|exuR|AFK62_02495	transcriptional regulator ExuR	780	523645	1	2	3	4	5	6	7	8	9	10	11	1	12	13
AFK62_RS02505|AFK62_02500	MFS transporter	1302	524538	1	2	3	4	5	6	7	8	9	10	11	1	1	12
AFK62_RS02510|uxaC|AFK62_02505	glucuronate isomerase	1413	526312	1	2	3	4	5	6	7	8	9	10	11	1	1	12
AFK62_RS02515|AFK62_02510	altronate dehydratase family protein	1488	527742	1	2	3	4	5	6	7	8	9	10	11	1	1	12
AFK62_RS02520|AFK62_02515	YgjV family protein	543	529301	1	2	3	4	5	6	7	8	9	10	11	1	1	12
AFK62_RS02525|sstT|AFK62_02520	serine/threonine transporter SstT	1248	529876	1	2	3	4	5	6	7	8	9	10	11	1	1	12
AFK62_RS02530|AFK62_02525	TerC family protein	969	531415	1	2	3	4	5	6	7	8	9	10	11	1	1	12
AFK62_RS02535|AFK62_02530	Gfo/Idh/MocA family oxidoreductase	999	532674	1	2	3	4	5	6	7	8	9	10	11	1	1	12
AFK62_RS02540|AFK62_02535	ElyC/SanA/YdcF family protein	648	533756	1	X	2	X	3	4	5	6	X	X	X	1	1	7
AFK62_RS02545|AFK62_02540	M48 family metallopeptidase	513	534474	1	2	3	4	5	6	7	8	9	10	11	1	1	12
AFK62_RS02550|rlmG|AFK62_02545	23S rRNA (guanine(1835)-N(2))-methyltransferase RlmG	1131	535072	1	2	3	4	5	6	7	8	9	X	10	1	1	11
AFK62_RS02555|AFK62_02550	NADPH-dependent 2,4-dienoyl-CoA reductase	2019	536295	1	2	3	4	5	6	7	8	9	10	11	1	1	12
AFK62_RS02560|ygjG|AFK62_02555	putrescine aminotransferase	1398	538490	1	2	3	4	5	6	7	8	9	10	11	1	1	12
AFK62_RS02565|AFK62_02560	diguanylate cyclase	888	540297	1	2	3	4	5	6	7	X	X	X	X	1	1	X
AFK62_RS02570|AFK62_02565	PAS domain-containing methyl-accepting chemotaxis protein	1524	541379	1	2	3	4	5	6	7	8	I	9	10	1	1	11
AFK62_RS02575|AFK62_02570	methyl-accepting chemotaxis protein	1548	543347	1	2	3	4	5	6	7	8	9	10	11	1	1	12
AFK62_RS02580|AFK62_02575	PadR family transcriptional regulator	534	544930	1	2	3	4	5	6	7	8	X	X	9	1	1	10
AFK62_RS02585|AFK62_02580	siderophore-interacting protein	762	545707	1	2	3	4	5	6	7	X	8	9	10	1	1	X
AFK62_RS02590|AFK62_02585	YgiQ family radical SAM protein	2154	546593	1	2	3	4	5	6	7	8	9	10	11	1	1	12
AFK62_RS02595|ridA|AFK62_02590	2-iminobutanoate/2-iminopropanoate deaminase	387	548801	1	2	3	4	5	6	7	8	9	10	11	1	1	12
AFK62_RS02600|pyrI|AFK62_02595	aspartate carbamoyltransferase regulatory subunit	462	549261	1	2	3	4	5	6	7	8	X	9	10	1	1	11
AFK62_RS02605|pyrB|AFK62_02600	aspartate carbamoyltransferase	930	549741	1	2	3	4	5	6	7	8	9	10	11	1	1	12
AFK62_RS02610|AFK62_02605	ArgR family transcriptional regulator	480	550925	1	2	3	4	5	6	7	X	X	X	X	1	1	X
AFK62_RS02615|AFK62_02610	YfcC family protein	1404	551574	1	2	3	4	5	6	7	X	X	X	8	1	1	X
AFK62_RS02620|argF|AFK62_02615	ornithine carbamoyltransferase	1005	553025	1	2	3	4	5	6	7	I	8	9	10	1	1	11
AFK62_RS02625|arcC|AFK62_02620	carbamate kinase	912	554120	1	2	3	4	5	6	7	X	X	X	X	1	1	X
AFK62_RS02630|arcA|AFK62_02625	arginine deiminase	1221	555042	1	2	3	4	5	6	7	X	X	X	8	1	1	X
AFK62_RS02640|AFK62_02635	YhcH/YjgK/YiaL family protein	453	556934	1	2	3	4	5	6	7	8	9	10	11	1	1	12
AFK62_RS02645|argF|AFK62_02640	ornithine carbamoyltransferase	1005	557467	1	2	3	4	5	6	7	I	8	9	10	1	1	11
AFK62_RS02650|rraB|AFK62_02645	ribonuclease E inhibitor RraB	423	558635	1	2	3	4	5	6	7	8	9	X	10	1	1	11
AFK62_RS02655|AFK62_02650	tRNA isopentenyl-2-thiomethyl-A-37 hydroxylase MiaE	774	559105	1	2	3	4	5	6	7	8	9	10	11	1	1	12
AFK62_RS02660|AFK62_02655	hypothetical protein	807	559905	1	2	3	4	5	6	7	X	X	X	I	1	1	X
AFK62_RS02665|AFK62_02660	GNAT family N-acetyltransferase	504	560764	1	2	3	4	5	6	7	X	8	X	I	1	1	X
AFK62_RS02670|AFK62_02665	DUF898 family protein	1203	561463	1	2	3	4	5	6	7	X	X	X	X	1	1	X
AFK62_RS02675|AFK62_02670	valine--tRNA ligase	2856	562839	1	2	3	4	5	6	7	8	9	10	11	1	12	13
AFK62_RS02680|AFK62_02675	DNA polymerase III subunit chi	462	565697	1	2	X	X	3	4	5	6	7	8	9	1	1	10
AFK62_RS02685|pepA|AFK62_02680	leucyl aminopeptidase	1512	566432	1	2	3	4	5	6	7	8	9	10	11	1	1	12
AFK62_RS02690|lptF|AFK62_02685	LPS export ABC transporter permease LptF	1113	568212	1	2	3	X	4	5	6	7	8	9	10	1	1	11
AFK62_RS02695|lptG|AFK62_02690	LPS export ABC transporter permease LptG	1083	569311	1	2	3	4	5	6	7	8	9	10	11	1	1	12
AFK62_RS02700|AFK62_02695	hypothetical protein	456	570462	1	X	X	X	X	X	X	X	X	X	X	1	1	X
AFK62_RS02705|AFK62_02700	dihydroxyacetone kinase subunit DhaK	1638	570990	1	2	3	4	5	6	7	8	9	10	11	1	1	12
AFK62_RS02710|AFK62_02705	hypothetical protein	1668	572816	1	2	3	4	5	6	7	8	X	X	X	1	1	9
AFK62_RS02715|AFK62_02710	NAD(P)-dependent alcohol dehydrogenase	1020	574583	1	2	3	4	5	6	7	I	8	9	10	1	1	11
AFK62_RS02720|AFK62_02715	hypothetical protein	408	575927	1	X	X	X	X	X	X	X	X	X	X	1	1	X
AFK62_RS02725|AFK62_02720	hypothetical protein	378	576421	1	X	X	X	X	X	X	X	X	X	X	1	1	X
AFK62_RS02735|AFK62_02730	tyrosine-type recombinase/integrase	1251	577698	1	X	X	2	X	X	X	3	X	X	X	1	4	X
AFK62_RS02740|AFK62_02735	DUF6387 family protein	813	579060	1	X	X	X	X	X	X	X	X	X	X	1	X	X
AFK62_RS02745|AFK62_02745	hypothetical protein	300	580275	1	X	X	X	X	X	X	X	X	X	X	1	X	X
AFK62_RS02750|AFK62_02750	site-specific integrase	1203	580870	1	X	X	X	X	X	X	X	X	X	X	1	X	X
AFK62_RS02755|AFK62_02755	tyrosine-type recombinase/integrase	1305	582065	1	X	X	X	X	X	X	X	X	X	X	1	X	X
AFK62_RS02760|AFK62_02760	hypothetical protein	1875	583366	1	X	X	X	X	X	X	X	X	X	X	1	X	X
AFK62_RS02765|AFK62_02765	hypothetical protein	387	585255	1	X	X	X	X	X	X	X	X	X	X	1	X	X
AFK62_RS02770|AFK62_02770	hypothetical protein	426	585738	1	X	X	X	X	X	X	X	X	X	X	1	X	X
AFK62_RS02775|AFK62_02775	hypothetical protein	315	586216	1	X	X	X	X	X	X	X	X	X	X	1	X	X
AFK62_RS02780|AFK62_02780	hypothetical protein	387	586549	1	X	X	X	X	X	X	X	X	X	X	1	X	X
AFK62_RS02785|AFK62_02785	relaxase/mobilization nuclease domain-containing protein	1173	587474	1	X	X	X	X	X	X	X	X	X	X	1	X	X
AFK62_RS02790|AFK62_02790	hypothetical protein	375	588615	1	X	X	X	X	X	X	X	X	X	X	1	X	X
AFK62_RS02795|AFK62_02795	hypothetical protein	582	591955	1	X	X	X	X	X	X	X	X	X	X	1	X	X
AFK62_RS02800|AFK62_02800	hypothetical protein	612	592657	1	X	X	X	X	X	X	X	X	X	X	1	X	X
AFK62_RS02805|AFK62_02805	DNA cytosine methyltransferase	1254	593336	1	X	X	X	X	X	X	X	X	X	X	1	X	X
AFK62_RS02815|AFK62_02815	response regulator receiver domain	1746	597556	1	X	X	X	X	X	X	X	X	X	X	1	X	X
AFK62_RS02820|AFK62_02820	hypothetical protein	537	600720	1	X	X	X	X	2	3	X	X	X	X	1	1	X
AFK62_RS02825|AFK62_02825	hypothetical protein	399	601257	1	X	2	X	3	X	4	X	X	X	X	1	1	X
AFK62_RS02830|AFK62_02830	glycerol dehydrogenase	1104	601722	1	2	3	X	4	5	6	7	8	X	X	1	1	9
AFK62_RS02835|AFK62_02835	pectate lyase	1710	603222	1	X	X	X	X	X	X	X	X	X	X	1	1	X
AFK62_RS02840|AFK62_02840	oligogalacturonate-specific porin KdgM family protein	702	605001	1	X	X	X	X	X	X	X	X	X	X	1	1	X
AFK62_RS02845|AFK62_02845	LuxR C-terminal-related transcriptional regulator	564	606452	1	X	X	X	X	X	X	X	X	X	X	1	1	X
AFK62_RS02850|AFK62_02850	DUF2569 domain-containing protein	495	607179	1	2	3	4	5	6	7	X	X	X	X	1	1	X
AFK62_RS02855|AFK62_02855	DUF445 domain-containing protein	1266	607680	1	2	3	4	5	6	7	8	9	10	11	1	1	12
AFK62_RS02860|symE|AFK62_02860	endoribonuclease SymE	372	609185	1	2	3	X	4	5	6	X	X	X	X	1	1	X
AFK62_RS02865|ugpC|AFK62_02865	sn-glycerol-3-phosphate ABC transporter ATP-binding protein UgpC	1110	609707	1	2	3	4	5	6	7	8	9	10	11	1	1	X
AFK62_RS02870|AFK62_02870	extracellular solute-binding protein	1236	611176	1	2	3	4	5	6	7	X	X	X	X	1	1	X
AFK62_RS02875|AFK62_02875	sugar ABC transporter permease	1284	612521	1	2	3	4	5	6	7	X	X	X	X	1	1	X
AFK62_RS02880|AFK62_02880	sugar ABC transporter permease	852	613814	1	2	3	4	5	6	7	X	X	X	X	1	8	X
AFK62_RS02885|AFK62_02885	arabinogalactan endo-beta-1,4-galactanase	1200	614670	1	2	3	4	5	6	7	X	X	X	X	1	1	X
AFK62_RS02890|AFK62_02890	beta-galactosidase	2061	615967	1	2	3	4	5	6	I	X	X	X	X	1	7	X
AFK62_RS02895|AFK62_02895	glucose PTS transporter subunit EIIB	318	618096	1	2	X	3	4	5	6	X	X	X	X	1	1	X
AFK62_RS02900|AFK62_02900	maltoporin	1269	618646	1	2	3	4	5	6	7	X	X	X	X	1	1	X
AFK62_RS02905|AFK62_02905	LacI family DNA-binding transcriptional regulator	1074	620187	1	2	3	4	5	6	7	X	X	X	I	1	1	X
AFK62_RS02910|AFK62_02910	MarR family transcriptional regulator	471	621401	1	2	3	4	5	6	7	8	9	10	11	1	1	12
AFK62_RS02915|AFK62_02915	HlyD family secretion protein	1068	621874	1	2	3	4	5	6	7	8	I	9	10	1	1	11
AFK62_RS02920|AFK62_02920	DUF2955 domain-containing protein	1071	622931	1	2	3	4	5	6	7	8	9	10	11	1	1	12
AFK62_RS02925|AFK62_02925	hypothetical protein	399	624102	1	2	3	4	5	6	X	X	X	X	X	1	1	X
AFK62_RS02930|AFK62_02930	LacI family DNA-binding transcriptional regulator	1023	624485	1	2	3	4	5	6	7	X	X	X	X	1	1	X
AFK62_RS02935|ascF|AFK62_02935	PTS cellobiose/arbutin/salicin transporter subunit IIBC	1464	625818	1	2	3	4	5	6	7	X	X	X	X	1	1	X
AFK62_RS02940|AFK62_02940	6-phospho-beta-glucosidase	1431	627295	1	2	3	4	5	6	7	X	X	X	X	1	1	X
AFK62_RS02945|codB|AFK62_02945	cytosine permease	1269	628955	1	2	3	4	5	6	7	X	X	X	X	1	1	X
AFK62_RS02950|codA|AFK62_02950	cytosine deaminase	1236	630257	1	2	X	3	4	5	6	X	X	X	X	1	7	X
AFK62_RS02955|AFK62_02955	autotransporter serine protease	3048	632143	1	2	3	4	5	6	7	X	X	X	X	1	1	X
AFK62_RS02960|AFK62_02960	DUF3592 domain-containing protein	360	635255	1	X	X	X	X	2	X	X	X	X	X	1	1	X
AFK62_RS02965|AFK62_02965	hypothetical protein	1200	636066	1	2	X	X	X	X	3	X	X	X	X	1	1	X
AFK62_RS02970|tsr|AFK62_02970	methyl-accepting chemotaxis protein	1668	637562	1	2	3	4	5	6	7	8	9	10	11	1	1	12
AFK62_RS02975|AFK62_02975	diguanylate cyclase	1788	639451	1	2	3	4	5	6	7	X	X	X	8	1	1	X
AFK62_RS02980|AFK62_02980	sensor domain-containing diguanylate cyclase	960	641445	1	2	3	X	4	5	6	X	7	8	X	1	1	X
AFK62_RS02985|opgB|AFK62_02985	phosphatidylglycerol--membrane-oligosaccharide glycerophosphotransferase	2292	642417	1	2	3	4	5	6	7	8	9	10	11	1	1	12
AFK62_RS02990|dnaC|AFK62_02990	DNA replication protein DnaC	738	645073	1	2	3	4	5	6	7	8	9	X	X	1	1	10
AFK62_RS02995|dnaT|AFK62_02995	primosomal protein DnaT	546	645813	1	2	3	4	5	6	7	8	X	9	10	1	1	11
AFK62_RS03000|AFK62_03000	organic hydroperoxide resistance protein	429	646578	1	2	3	4	5	6	7	8	9	10	11	1	12	13
AFK62_RS03005|AFK62_03005	MarR family transcriptional regulator	456	647084	1	2	3	4	5	6	7	X	X	X	8	1	1	X
AFK62_RS03010|AFK62_03010	threonine/serine exporter	474	647605	1	2	X	3	4	X	5	6	7	8	9	1	1	10
AFK62_RS03015|AFK62_03015	threonine/serine exporter ThrE family protein	777	648069	1	2	3	4	5	6	7	8	9	10	X	1	1	11
AFK62_RS03020|AFK62_03020	LuxR C-terminal-related transcriptional regulator	717	649367	1	2	3	4	5	6	7	X	8	X	X	1	1	X
AFK62_RS03025|bglJ|AFK62_03025	DNA-binding transcriptional activator BglJ	654	650047	1	2	3	4	5	6	7	X	X	X	X	1	1	X
AFK62_RS03030|AFK62_03030	YbaK/EbsC family protein	459	650793	1	2	3	4	5	6	7	X	8	9	I	1	1	X
AFK62_RS03035|AFK62_03035	PTS sugar transporter subunit IIC	1347	651647	1	2	3	4	5	6	7	8	9	10	11	1	1	12
AFK62_RS03040|fhuF|AFK62_03040	siderophore-iron reductase FhuF	789	653024	1	2	3	4	5	6	7	8	9	X	X	1	1	10
AFK62_RS03045|AFK62_03045	diguanylate cyclase	1062	653929	1	2	3	4	5	6	7	X	X	X	X	1	1	X
AFK62_RS03050|AFK62_03050	DUF1435 domain-containing protein	282	655194	1	2	3	4	5	6	7	X	X	X	X	1	1	8
AFK62_RS03070|rsmC|AFK62_03070	16S rRNA (guanine(1207)-N(2))-methyltransferase RsmC	1029	656014	1	2	3	4	5	6	7	8	9	10	X	1	1	11
AFK62_RS03075|AFK62_03075	DNA polymerase III subunit psi	411	657148	1	2	3	4	5	6	7	8	X	X	X	1	1	8
AFK62_RS03080|rimI|AFK62_03080	ribosomal protein S18-alanine N-acetyltransferase	444	657527	1	2	3	4	5	6	7	8	9	10	11	1	1	8
AFK62_RS03085|yjjG|AFK62_03085	pyrimidine 5'-nucleotidase	678	657991	1	2	3	4	5	6	7	8	9	10	11	1	1	12
AFK62_RS03090|prfC|AFK62_03090	peptide chain release factor 3	1590	658761	1	2	3	4	5	6	7	8	9	10	11	1	1	12
AFK62_RS03095|osmY|AFK62_03095	molecular chaperone OsmY	615	660762	1	2	3	4	5	6	7	8	9	10	11	1	1	12
AFK62_RS03100|AFK62_03100	patatin family protein	1131	661781	1	2	3	4	5	6	7	8	9	10	11	1	1	12
AFK62_RS03105|AFK62_03105	metal-dependent hydrolase	786	662908	1	2	3	4	5	6	7	8	9	10	11	1	1	12
AFK62_RS03110|AFK62_03110	NupC/NupG family nucleoside CNT transporter	1278	663818	1	2	3	4	5	6	7	X	8	X	X	1	1	X
AFK62_RS03115|deoC|AFK62_03115	deoxyribose-phosphate aldolase	780	665433	1	2	3	4	5	6	7	8	9	10	11	1	1	12
AFK62_RS03120|deoA|AFK62_03120	thymidine phosphorylase	1323	666313	1	2	3	4	5	6	7	8	I	9	10	1	1	11
AFK62_RS03125|deoB|AFK62_03125	phosphopentomutase	1224	667688	1	2	3	4	5	6	7	8	9	10	11	1	12	13
AFK62_RS03130|deoD|AFK62_03130	purine-nucleoside phosphorylase	720	669018	1	2	3	4	5	6	7	8	9	10	11	1	1	12
AFK62_RS03145|serB|AFK62_03145	phosphoserine phosphatase	972	671684	1	2	3	4	5	6	7	8	9	10	11	1	1	12
AFK62_RS03150|radA|AFK62_03150	DNA repair protein RadA	1383	672667	1	2	X	3	4	5	6	7	8	9	10	1	1	11
AFK62_RS03155|nadR|AFK62_03155	multifunctional transcriptional regulator/nicotinamide-nucleotide adenylyltransferase/ribosylnicotinamide kinase NadR	1233	674220	1	2	3	4	5	6	7	8	9	10	11	1	1	12
AFK62_RS03160|AFK62_03160	zinc-binding alcohol dehydrogenase family protein	1002	675591	1	2	3	4	5	6	7	8	9	10	11	1	1	12
AFK62_RS03165|AFK62_03165	LysR family transcriptional regulator	903	676713	1	2	3	4	5	6	7	8	9	X	X	1	1	10
AFK62_RS03170|AFK62_03170	ABC transporter permease	777	677964	1	2	3	4	5	6	7	X	X	X	X	1	1	X
AFK62_RS03175|AFK62_03175	ABC transporter ATP-binding protein	666	678737	1	2	3	4	5	6	7	X	X	X	X	1	1	X
AFK62_RS03180|AFK62_03180	stealth family protein	1113	679405	1	2	3	4	5	6	7	X	X	X	X	1	1	X
AFK62_RS03185|AFK62_03185	CDP-glycerol glycerophosphotransferase family protein	3789	680510	1	2	3	X	4	5	I	6	X	X	X	1	1	7
AFK62_RS03190|AFK62_03190	alpha/beta hydrolase	1230	684357	1	2	X	3	4	5	6	X	X	X	X	1	1	X
AFK62_RS03195|AFK62_03195	capsular biosynthesis protein	1197	685581	1	2	X	3	4	5	6	X	X	X	X	1	1	X
AFK62_RS03200|AFK62_03200	capsular polysaccharide biosynthesis protein	2016	686793	1	2	X	X	3	4	5	X	X	X	X	1	1	X
AFK62_RS03205|AFK62_03205	polysaccharide biosynthesis/export family protein	1665	688813	1	2	3	4	5	6	7	8	9	X	X	1	1	10
AFK62_RS03210|AFK62_03210	capsule biosynthesis protein	1116	690506	1	2	3	4	5	6	7	8	9	X	X	1	1	10
AFK62_RS03215|ettA|AFK62_03215	energy-dependent translational throttle protein EttA	1668	692140	1	2	3	4	5	6	7	8	9	10	11	1	1	12
AFK62_RS03220|sltY|AFK62_03220	murein transglycosylase	1935	694042	1	2	3	4	5	I	6	7	I	8	9	1	1	10
AFK62_RS03225|trpR|AFK62_03225	trp operon repressor	330	696030	1	2	3	4	5	6	7	X	8	9	I	1	1	X
AFK62_RS03230|yjjX|AFK62_03230	inosine/xanthosine triphosphatase	516	696350	1	2	3	4	5	6	7	X	8	X	X	1	1	X
AFK62_RS03235|gpmB|AFK62_03235	2,3-diphosphoglycerate-dependent phosphoglycerate mutase GpmB	648	696921	1	2	3	4	5	6	7	X	8	9	10	1	1	11
AFK62_RS03240|robA|AFK62_03240	MDR efflux pump AcrAB transcriptional activator RobA	870	697565	1	2	3	4	5	6	7	8	9	10	X	1	1	11
AFK62_RS03245|creA|AFK62_03245	protein CreA	480	698645	1	2	3	4	5	6	7	8	9	X	X	1	1	10
AFK62_RS03250|creB|AFK62_03250	two-component system response regulator CreB	693	699143	1	2	3	4	5	6	7	X	X	X	X	1	1	X
AFK62_RS03255|creC|AFK62_03255	two-component system sensor histidine kinase CreC	1425	699835	1	2	3	4	5	6	7	X	X	X	X	1	1	X
AFK62_RS03260|creD|AFK62_03260	cell envelope integrity protein CreD	1359	701339	1	2	3	4	5	6	7	X	X	X	X	1	1	X
AFK62_RS03265|arcA|AFK62_03265	two-component system response regulator ArcA	717	702755	1	2	3	4	5	6	7	8	9	10	11	1	1	12
AFK62_RS03270|AFK62_03270	tRNA/rRNA methyltransferase	687	704105	1	2	3	I	4	5	6	7	X	X	X	1	1	8
AFK62_RS03275|thrA|AFK62_03275	bifunctional aspartate kinase/homoserine dehydrogenase I	2463	705153	1	2	3	4	5	6	7	8	9	10	11	1	1	12
AFK62_RS03280|thrB|AFK62_03280	homoserine kinase	930	707617	1	2	3	4	5	6	7	8	9	10	11	1	1	12
AFK62_RS03285|thrC|AFK62_03285	threonine synthase	1290	708550	1	2	3	4	5	6	7	8	9	10	11	1	1	12
AFK62_RS03290|yaaA|AFK62_03290	peroxide stress protein YaaA	774	709888	1	2	3	4	5	6	7	8	9	10	11	1	1	12
AFK62_RS03295|AFK62_03295	sodium:alanine symporter family protein	1434	710740	1	2	3	4	5	6	7	X	X	X	X	1	1	X
AFK62_RS03300|tal|AFK62_03300	transaldolase	954	712381	1	2	3	4	5	6	7	8	9	10	11	1	1	12
AFK62_RS03305|mog|AFK62_03305	molybdopterin adenylyltransferase	588	713443	1	2	3	4	5	6	7	8	9	10	11	1	1	12
AFK62_RS03310|AFK62_03310	MFS transporter	1302	714158	1	2	3	4	5	6	7	8	9	10	11	1	1	12
AFK62_RS03315|AFK62_03315	ABC transporter substrate-binding protein	1137	715500	1	X	X	X	X	X	X	X	X	X	X	1	1	X
AFK62_RS03320|AFK62_03320	ABC transporter ATP-binding protein	777	716655	1	X	X	X	X	X	X	X	X	X	X	1	1	X
AFK62_RS03325|AFK62_03325	iron ABC transporter permease	1074	717428	1	X	X	X	X	X	X	X	2	X	X	1	1	X
AFK62_RS03330|AFK62_03330	chloride channel protein	1260	718682	1	X	X	X	X	2	X	X	X	X	X	1	1	X
AFK62_RS03335|satP|AFK62_03335	acetate uptake transporter	567	720059	1	2	3	4	5	6	7	8	9	X	10	1	1	11
AFK62_RS03340|dnaK|AFK62_03340	molecular chaperone DnaK	1917	720919	1	2	3	4	5	6	7	8	9	10	11	1	1	12
AFK62_RS03345|dnaJ|AFK62_03345	molecular chaperone DnaJ	1140	722921	1	2	3	4	5	6	7	I	8	9	10	1	1	11
AFK62_RS03350|AFK62_03350	LysR family transcriptional regulator	945	724324	1	X	2	3	4	5	X	X	X	X	X	1	1	X
AFK62_RS03355|AFK62_03355	phage holin family protein	339	725452	1	2	3	4	5	I	X	X	X	X	I	1	1	X
AFK62_RS03365|AFK62_03365	hypothetical protein	447	726256	1	2	X	X	X	3	X	X	X	X	X	1	1	X
AFK62_RS03370|AFK62_03370	glycosyl hydrolase family 18 protein	2082	727105	1	2	3	4	5	6	7	X	X	8	9	1	1	X
AFK62_RS03375|nhaA|AFK62_03375	Na+/H+ antiporter NhaA	1170	729421	1	2	3	4	5	6	7	8	X	9	10	1	1	11
AFK62_RS03380|nhaR|AFK62_03380	transcriptional activator NhaR	897	730663	1	2	3	4	5	6	7	X	8	9	10	1	1	X
AFK62_RS03385|rpsT|AFK62_03385	30S ribosomal protein S20	264	731636	1	2	3	4	5	6	7	8	9	10	11	1	1	8
AFK62_RS03390|ribF|AFK62_03390	bifunctional riboflavin kinase/FAD synthetase	939	732217	1	2	3	4	5	6	7	8	9	10	11	1	1	12
AFK62_RS03395|ileS|AFK62_03395	isoleucine--tRNA ligase	2817	733204	1	2	3	4	5	6	7	8	9	10	11	1	1	12
AFK62_RS03400|lspA|AFK62_03400	signal peptidase II	501	736020	1	2	3	4	5	6	7	8	9	10	11	1	1	12
AFK62_RS03405|fkpB|AFK62_03405	FKBP-type peptidyl-prolyl cis-trans isomerase	450	736648	1	2	3	4	5	6	7	8	9	X	10	1	1	8
AFK62_RS03410|ispH|lytB|AFK62_03410	4-hydroxy-3-methylbut-2-enyl diphosphate reductase	951	737099	1	2	3	4	5	6	7	8	9	10	11	1	1	12
AFK62_RS03415|rihC|AFK62_03415	ribonucleoside hydrolase RihC	918	738142	1	2	3	4	5	6	7	8	9	X	X	1	1	10
AFK62_RS03420|AFK62_03420	LysR family transcriptional regulator	906	739061	1	2	X	3	4	5	6	X	X	X	7	1	1	X
AFK62_RS03425|AFK62_03425	hypothetical protein	633	740061	1	2	X	3	4	5	6	7	8	X	9	1	1	10
AFK62_RS03430|dapB|AFK62_03430	4-hydroxy-tetrahydrodipicolinate reductase	822	740886	1	2	3	4	5	6	7	X	8	9	10	1	1	X
AFK62_RS03435|carA|AFK62_03435	glutamine-hydrolyzing carbamoyl-phosphate synthase small subunit	1149	742173	1	2	3	4	5	6	7	8	9	10	11	1	1	12
AFK62_RS03440|carB|AFK62_03440	carbamoyl-phosphate synthase large subunit	3225	743339	1	2	3	4	5	6	7	I	8	9	10	1	1	11
AFK62_RS03445|AFK62_03445	hypothetical protein	864	746724	1	2	3	4	5	6	7	X	X	X	X	1	1	X
AFK62_RS03450|AFK62_03450	YgdI/YgdR family lipoprotein	234	747720	1	2	3	4	5	6	7	X	X	X	8	1	1	X
AFK62_RS03455|AFK62_03455	hypothetical protein	387	748024	1	X	X	X	2	X	X	X	X	X	X	1	1	X
AFK62_RS03460|kefF|AFK62_03460	glutathione-regulated potassium-efflux system oxidoreductase KefF	531	748607	1	2	3	4	5	6	7	8	9	X	X	1	1	10
AFK62_RS03465|kefC|AFK62_03465	glutathione-regulated potassium-efflux system protein KefC	1863	749130	1	2	3	4	5	6	7	8	9	10	11	1	1	12
AFK62_RS03470|AFK62_03470	LysE family transporter	615	751042	1	2	3	4	5	6	7	8	9	X	I	1	1	10
AFK62_RS03475|folA|AFK62_03475	type 3 dihydrofolate reductase	480	751921	1	2	3	4	5	6	7	8	9	10	11	1	1	12
AFK62_RS03480|apaH|AFK62_03480	bis(5'-nucleosyl)-tetraphosphatase (symmetrical) ApaH	852	752572	1	2	3	4	5	6	7	8	9	10	11	1	1	12
AFK62_RS03485|apaG|AFK62_03485	Co2+/Mg2+ efflux protein ApaG	378	753428	1	2	3	4	5	6	7	8	9	10	I	1	1	11
AFK62_RS03490|rsmA|AFK62_03490	16S rRNA (adenine(1518)-N(6)/adenine(1519)-N(6))- dimethyltransferase RsmA	822	753808	1	2	3	4	5	6	7	8	9	10	11	1	1	12
AFK62_RS03495|pdxA|AFK62_03495	4-hydroxythreonine-4-phosphate dehydrogenase PdxA	996	754626	1	2	3	4	5	6	7	8	9	10	11	1	1	12
AFK62_RS03500|surA|AFK62_03500	peptidylprolyl isomerase SurA	1287	755621	1	2	3	4	5	6	7	8	9	10	11	1	1	12
AFK62_RS03505|lptD|AFK62_03505	LPS assembly protein LptD	2364	756961	1	2	3	4	5	6	7	8	9	10	11	1	12	13
AFK62_RS03510|djlA|AFK62_03510	co-chaperone DjlA	813	759508	1	2	3	4	5	6	7	I	8	9	10	1	1	11
AFK62_RS03515|rluA|AFK62_03515	bifunctional tRNA pseudouridine(32) synthase/23S rRNA pseudouridine(746) synthase RluA	657	760430	1	2	3	4	5	6	7	8	9	10	I	1	1	11
AFK62_RS03520|rapA|AFK62_03520	RNA polymerase-associated protein RapA	2907	761099	1	2	3	4	5	6	7	8	9	10	11	1	1	12
AFK62_RS03525|polB|AFK62_03525	DNA polymerase II	2361	764139	1	2	3	4	5	6	7	8	9	10	11	1	1	12
AFK62_RS03530|araD|AFK62_03530	L-ribulose-5-phosphate 4-epimerase	696	766598	1	2	3	4	5	6	7	8	9	10	11	1	1	12
AFK62_RS03535|araA|AFK62_03535	L-arabinose isomerase	1503	767380	1	2	3	4	5	6	7	8	9	10	11	1	1	12
AFK62_RS03540|araB|AFK62_03540	ribulokinase	1713	768893	1	2	3	4	5	6	7	8	9	10	11	1	1	12
AFK62_RS03545|araC|AFK62_03545	arabinose operon transcriptional regulator AraC	846	770945	1	2	3	4	5	6	7	8	9	10	11	1	12	13
AFK62_RS03550|AFK62_03550	DedA family protein	771	771907	1	2	3	4	5	6	7	8	9	10	11	1	1	12
AFK62_RS03555|thiQ|AFK62_03555	thiamine ABC transporter ATP-binding protein ThiQ	702	772671	1	2	3	4	5	6	7	8	9	10	X	1	1	11
AFK62_RS03560|thiP|AFK62_03560	thiamine/thiamine pyrophosphate ABC transporter permease ThiP	1611	773356	1	2	3	4	5	6	7	I	8	9	10	1	1	11
AFK62_RS03565|thiB|AFK62_03565	thiamine ABC transporter substrate binding subunit	984	774942	1	2	3	4	5	6	7	8	9	10	11	1	1	12
AFK62_RS03570|sgrR|AFK62_03570	HTH-type transcriptional regulator SgrR	1665	776095	1	2	3	4	5	6	7	8	9	10	11	1	1	12
AFK62_RS03575|AFK62_03575	MFS transporter	1179	778131	1	2	3	4	5	6	7	I	8	9	10	1	1	11
AFK62_RS03580|leuD|AFK62_03580	3-isopropylmalate dehydratase small subunit	606	779386	1	2	3	4	5	6	7	8	9	10	11	1	1	12
AFK62_RS03585|leuC|AFK62_03585	3-isopropylmalate dehydratase large subunit	1401	780002	1	2	3	4	5	6	7	8	9	10	11	1	1	12
AFK62_RS03590|leuB|AFK62_03590	3-isopropylmalate dehydrogenase	1092	781405	1	2	3	4	5	6	I	7	8	9	10	1	1	11
AFK62_RS03595|leuA|AFK62_03595	2-isopropylmalate synthase	1572	782496	1	2	3	4	5	6	7	8	9	10	11	1	1	12
AFK62_RS03600|leuO|AFK62_03600	transcriptional regulator LeuO	945	784868	1	2	3	4	5	6	7	X	8	9	10	1	1	11
AFK62_RS03605|ilvI|AFK62_03605	acetolactate synthase 3 large subunit	1725	786213	1	2	3	4	5	6	7	8	9	10	11	1	1	12
AFK62_RS03610|ilvN|AFK62_03610	acetolactate synthase small subunit	492	787940	1	2	3	4	5	6	7	8	9	10	11	1	1	12
AFK62_RS03615|cra|AFK62_03615	catabolite repressor/activator	1005	788611	1	2	3	4	5	6	7	8	9	10	11	1	1	12
AFK62_RS03620|mraZ|AFK62_03620	division/cell wall cluster transcriptional repressor MraZ	459	790195	1	2	3	4	5	6	7	8	9	10	11	1	1	12
AFK62_RS03625|rsmH|AFK62_03625	16S rRNA (cytosine(1402)-N(4))-methyltransferase RsmH	942	790657	1	2	3	4	5	6	7	8	9	10	11	1	1	12
AFK62_RS03630|ftsL|AFK62_03630	cell division protein FtsL	366	791595	1	2	3	4	5	6	7	8	9	10	11	1	1	12
AFK62_RS03635|AFK62_03635	peptidoglycan glycosyltransferase FtsI	1767	791976	1	2	3	4	5	6	7	8	9	10	11	1	1	12
AFK62_RS03640|murE|AFK62_03640	UDP-N-acetylmuramoyl-L-alanyl-D-glutamate--2, 6-diaminopimelate ligase	1488	793729	1	2	3	4	5	6	7	8	9	10	11	1	1	12
AFK62_RS03645|murF|AFK62_03645	UDP-N-acetylmuramoyl-tripeptide--D-alanyl-D- alanine ligase	1359	795213	1	2	3	4	5	6	7	8	9	10	11	1	1	12
AFK62_RS03650|mraY|AFK62_03650	phospho-N-acetylmuramoyl-pentapeptide- transferase	1083	796565	1	2	3	4	5	6	7	8	9	10	11	1	1	8
AFK62_RS03655|murD|AFK62_03655	UDP-N-acetylmuramoyl-L-alanine--D-glutamate ligase	1317	797650	1	2	3	4	5	6	7	8	9	10	11	1	12	13
AFK62_RS03660|ftsW|AFK62_03660	cell division protein FtsW	1245	798966	1	2	3	4	5	6	7	8	9	10	11	1	1	12
AFK62_RS03665|murG|AFK62_03665	undecaprenyldiphospho-muramoylpentapeptide beta-N-acetylglucosaminyltransferase	1068	800207	1	2	3	4	5	6	7	8	I	9	10	1	1	11
AFK62_RS03670|murC|AFK62_03670	UDP-N-acetylmuramate--L-alanine ligase	1467	801341	1	2	3	4	5	6	7	8	9	10	11	1	1	12
AFK62_RS03675|AFK62_03675	D-alanine--D-alanine ligase	921	802800	1	2	3	4	5	6	7	8	9	X	10	1	1	11
AFK62_RS03680|ftsQ|AFK62_03680	cell division protein FtsQ	831	803722	1	2	3	4	5	6	7	8	9	10	11	1	1	8
AFK62_RS03685|ftsA|AFK62_03685	cell division protein FtsA	1257	804549	1	2	3	4	5	6	7	8	9	10	11	1	1	12
AFK62_RS03690|ftsZ|AFK62_03690	cell division protein FtsZ	1152	805869	1	2	3	4	5	6	7	8	9	10	11	1	1	12
AFK62_RS03695|lpxC|AFK62_03695	UDP-3-O-acyl-N-acetylglucosamine deacetylase	918	807122	1	2	3	4	5	6	7	8	9	10	11	1	1	12
AFK62_RS03700|secM|AFK62_03700	secA translation cis-regulator SecM	504	808316	1	2	3	4	5	6	7	X	8	X	9	1	1	X
AFK62_RS03705|secA|AFK62_03705	preprotein translocase subunit SecA	2706	808879	1	2	3	4	5	6	7	8	9	10	11	1	1	12
AFK62_RS03710|mutT|AFK62_03710	8-oxo-dGTP diphosphatase MutT	393	811645	1	2	X	3	4	5	6	7	X	X	X	1	1	X
AFK62_RS03715|yacG|AFK62_03715	DNA gyrase inhibitor YacG	201	812034	1	2	3	4	5	I	6	X	7	X	8	1	1	X
AFK62_RS03720|zapD|AFK62_03720	cell division protein ZapD	744	812244	1	2	3	4	5	6	7	8	9	10	11	1	1	12
AFK62_RS03725|coaE|AFK62_03725	dephospho-CoA kinase	621	812987	1	2	3	4	5	6	7	X	X	X	X	1	1	X
AFK62_RS03730|AFK62_03730	GMP reductase	1044	813872	1	2	3	4	5	6	7	8	9	10	11	1	1	12
AFK62_RS03735|hofC|AFK62_03735	protein transport protein HofC	1200	814956	1	2	3	4	5	6	7	X	X	X	X	1	1	X
AFK62_RS03740|gspE|AFK62_03740	type II secretion system protein GspE	1383	816148	1	2	X	3	4	5	6	7	X	X	X	1	1	X
AFK62_RS03745|ppdD|AFK62_03745	prepilin peptidase-dependent pilin	435	817546	1	2	3	4	5	6	7	8	X	X	I	1	1	9
AFK62_RS03750|nadC|AFK62_03750	carboxylating nicotinate-nucleotide diphosphorylase	891	818229	1	2	3	4	5	6	7	8	9	10	11	1	1	12
AFK62_RS03755|ampD|AFK62_03755	1,6-anhydro-N-acetylmuramyl-L-alanine amidase AmpD	564	819207	1	2	3	4	5	6	7	X	X	X	8	1	1	X
AFK62_RS03760|ampE|AFK62_03760	beta-lactamase regulator AmpE	855	819767	1	2	3	4	5	6	7	X	8	9	I	1	1	X
AFK62_RS03765|AFK62_03765	family 43 glycosylhydrolase	954	820638	1	2	3	4	5	6	7	8	9	X	X	1	1	10
AFK62_RS03770|AFK62_03770	MFS transporter	1401	821601	1	2	3	4	5	6	7	8	9	10	11	1	1	12
AFK62_RS03775|aroP|AFK62_03775	aromatic amino acid transporter AroP	1374	823159	1	2	3	4	5	6	7	8	9	10	11	1	1	12
AFK62_RS03780|pdhR|AFK62_03780	pyruvate dehydrogenase complex transcriptional repressor PdhR	765	825072	1	2	3	4	5	6	7	8	9	10	11	1	1	8
AFK62_RS03785|aceE|AFK62_03785	pyruvate dehydrogenase (acetyl-transferring), homodimeric type	2664	826093	1	2	3	4	5	6	7	8	9	10	11	1	1	12
AFK62_RS03790|aceF|AFK62_03790	pyruvate dehydrogenase complex dihydrolipoyllysine-residue acetyltransferase	1899	828771	1	2	3	4	5	6	7	8	9	10	11	1	1	12
AFK62_RS03795|lpdA|AFK62_03795	dihydrolipoyl dehydrogenase	1425	830877	1	2	3	4	5	6	7	8	9	10	11	1	12	13
AFK62_RS03800|acnB|AFK62_03800	bifunctional aconitate hydratase 2/2-methylisocitrate dehydratase	2598	832562	1	2	3	4	5	6	7	8	9	10	11	1	1	12
AFK62_RS03805|AFK62_03805	hypothetical protein	384	835245	1	2	3	4	5	6	7	X	X	X	I	1	1	8
AFK62_RS03810|yacL|AFK62_03810	protein YacL	366	835811	1	2	3	4	5	6	7	8	9	10	I	1	1	11
AFK62_RS03815|speD|AFK62_03815	adenosylmethionine decarboxylase	795	836204	1	2	3	4	5	6	7	8	9	10	11	1	1	12
AFK62_RS03820|speE|AFK62_03820	polyamine aminopropyltransferase	852	837013	1	2	3	4	5	6	7	8	9	10	11	1	1	12
AFK62_RS03825|AFK62_03825	YacC family pilotin-like protein	348	837988	1	2	3	4	5	6	7	8	9	X	10	1	1	11
AFK62_RS03830|cueO|AFK62_03830	multicopper oxidase CueO	1572	839005	1	2	3	4	5	6	7	8	9	10	11	1	1	12
AFK62_RS03835|AFK62_03835	glucose/quinate/shikimate family membrane-bound PQQ-dependent dehydrogenase	2397	840707	1	2	3	4	5	6	7	8	9	10	11	1	12	13
AFK62_RS03840|hpt|AFK62_03840	hypoxanthine phosphoribosyltransferase	537	843296	1	2	3	4	5	6	7	8	9	10	11	1	1	12
AFK62_RS03845|can|AFK62_03845	carbonate dehydratase	663	843886	1	2	3	4	5	6	7	8	9	10	11	1	1	12
AFK62_RS03850|AFK62_03850	ABC transporter ATP-binding protein	927	844657	1	2	3	4	5	6	7	8	9	10	11	1	1	12
AFK62_RS03855|AFK62_03855	ABC transporter permease	771	845580	1	2	3	4	5	6	7	8	9	10	11	1	1	12
AFK62_RS03860|AFK62_03860	PTS sugar transporter subunit IIA	432	846437	1	X	X	X	2	3	4	X	X	X	X	1	1	X
AFK62_RS03865|AFK62_03865	polysaccharide deacetylase family protein	1248	846948	1	2	3	4	5	6	7	8	9	10	11	1	1	12
AFK62_RS03870|panD|AFK62_03870	aspartate 1-decarboxylase	381	848242	1	2	3	4	5	6	7	8	9	X	10	1	1	8
AFK62_RS03875|panC|AFK62_03875	pantoate--beta-alanine ligase	855	848720	1	2	3	4	5	6	7	8	9	10	11	1	12	13
AFK62_RS03880|AFK62_03880	fimbrial protein	543	850061	1	X	X	X	X	2	X	X	X	X	X	1	1	X
AFK62_RS03885|panB|AFK62_03885	3-methyl-2-oxobutanoate hydroxymethyltransferase	795	850652	1	2	3	4	5	6	7	8	9	10	11	1	1	12
AFK62_RS03890|folK|AFK62_03890	2-amino-4-hydroxy-6- hydroxymethyldihydropteridine diphosphokinase	480	851534	1	2	3	4	5	6	7	8	9	X	X	1	1	10
AFK62_RS03895|pcnB|AFK62_03895	polynucleotide adenylyltransferase PcnB	1401	852010	1	2	3	4	5	6	7	8	9	10	11	1	1	12
AFK62_RS03900|gluQRS|AFK62_03900	tRNA glutamyl-Q(34) synthetase GluQRS	897	853463	1	2	3	4	5	6	7	8	9	10	11	1	1	12
AFK62_RS03905|dksA|AFK62_03905	RNA polymerase-binding protein DksA	456	854428	1	2	3	4	5	6	7	8	9	10	11	1	12	8
AFK62_RS03910|sfsA|AFK62_03910	DNA/RNA nuclease SfsA	705	855062	1	2	X	X	3	4	5	6	7	X	X	1	1	8
AFK62_RS03915|thpR|AFK62_03915	RNA 2',3'-cyclic phosphodiesterase	531	855776	1	2	X	3	4	5	6	7	8	9	X	1	1	10
AFK62_RS03920|hrpB|AFK62_03920	ATP-dependent helicase HrpB	2430	856378	1	2	X	3	4	5	6	I	7	8	9	1	1	10
AFK62_RS03925|mrcB|AFK62_03925	bifunctional glycosyl transferase/transpeptidase	2532	858911	1	2	3	4	5	6	7	8	9	10	11	1	1	12
AFK62_RS03930|fhuA|AFK62_03930	ferrichrome porin FhuA	2178	861717	1	X	X	X	2	X	3	X	4	5	X	1	1	X
AFK62_RS03935|fhuC|AFK62_03935	Fe3+-hydroxamate ABC transporter ATP-binding protein FhuC	798	863940	1	2	3	4	5	6	7	8	9	10	11	1	1	12
AFK62_RS03940|fhuD|AFK62_03940	Fe(3+)-hydroxamate ABC transporter substrate-binding protein FhuD	897	864737	1	2	3	4	5	6	7	8	9	10	X	1	1	11
AFK62_RS03945|fhuB|AFK62_03945	Fe(3+)-hydroxamate ABC transporter permease FhuB	1986	865630	1	2	3	4	5	6	7	8	9	10	11	1	1	12
AFK62_RS03950|hemL|AFK62_03950	glutamate-1-semialdehyde 2,1-aminomutase	1281	867729	1	2	3	4	5	6	7	8	9	10	11	1	1	12
AFK62_RS03955|clcA|AFK62_03955	H(+)/Cl(-) exchange transporter ClcA	1404	869183	1	2	3	4	5	6	7	8	9	10	11	1	1	12
AFK62_RS03960|erpA|AFK62_03960	iron-sulfur cluster insertion protein ErpA	345	870668	1	2	3	4	5	6	7	8	9	10	11	1	1	12
AFK62_RS03965|AFK62_03965	TRIC cation channel family protein	621	871065	1	2	3	4	5	6	7	8	9	10	11	1	1	12
AFK62_RS03970|btuF|AFK62_03970	vitamin B12 ABC transporter substrate-binding protein BtuF	801	871702	1	2	3	4	5	6	7	8	9	10	11	1	1	12
AFK62_RS03975|mtnN|AFK62_03975	5'-methylthioadenosine/S-adenosylhomocysteine nucleosidase	699	872495	1	2	3	4	5	6	7	8	9	10	11	1	1	12
AFK62_RS03980|dgt|AFK62_03980	dGTPase	1515	873288	1	2	3	4	5	6	7	8	9	10	11	1	1	12
AFK62_RS03985|degP|AFK62_03985	serine endoprotease DegP	1428	874945	1	2	3	4	5	6	7	I	8	9	10	1	1	11
AFK62_RS03990|AFK62_03990	DUF3461 family protein	390	876456	1	2	3	4	5	6	7	8	9	10	11	1	1	8
AFK62_RS03995|dapD|AFK62_03995	2,3,4,5-tetrahydropyridine-2,6-dicarboxylate N-succinyltransferase	825	876955	1	2	3	4	5	6	7	8	9	10	11	1	1	12
AFK62_RS04000|glnD|AFK62_04000	bifunctional uridylyltransferase/uridylyl-removing protein GlnD	2676	877822	1	2	3	4	5	6	7	8	9	10	11	1	1	12
AFK62_RS04005|map|AFK62_04005	type I methionyl aminopeptidase	795	880541	1	2	3	4	5	6	7	8	9	10	11	1	1	12
AFK62_RS04010|rpsB|AFK62_04010	30S ribosomal protein S2	726	881645	1	2	3	4	5	6	7	8	9	10	11	1	1	8
AFK62_RS04015|tsf|AFK62_04015	translation elongation factor Ts	852	882527	1	2	3	4	5	6	7	8	9	10	11	1	1	12
AFK62_RS04020|pyrH|AFK62_04020	UMP kinase	726	883525	1	2	3	4	5	6	7	8	9	10	11	1	1	8
AFK62_RS04025|frr|AFK62_04025	ribosome recycling factor	558	884419	1	2	3	4	5	6	7	8	9	10	11	1	1	12
AFK62_RS04030|ispC|AFK62_04030	1-deoxy-D-xylulose-5-phosphate reductoisomerase	1197	885101	1	2	3	4	5	6	7	8	9	10	11	1	1	12
AFK62_RS04035|ispU|uppS|AFK62_04035	(2E,6E)-farnesyl-diphosphate-specific ditrans,polycis-undecaprenyl-diphosphate synthase	759	886486	1	2	3	4	5	6	7	8	9	10	11	1	1	12
AFK62_RS04040|cdsA|AFK62_04040	phosphatidate cytidylyltransferase	858	887257	1	2	3	4	5	6	7	8	9	10	11	1	12	13
AFK62_RS04045|rseP|AFK62_04045	sigma E protease regulator RseP	1353	888126	1	2	3	4	5	6	7	8	9	10	11	1	1	12
AFK62_RS04050|bamA|AFK62_04050	outer membrane protein assembly factor BamA	2415	889509	1	2	3	4	5	6	7	I	I	8	9	1	1	10
AFK62_RS04055|skp|hlpA; ompH|AFK62_04055	molecular chaperone Skp	495	892046	1	2	3	4	5	6	7	8	9	10	11	1	1	12
AFK62_RS04060|lpxD|AFK62_04060	UDP-3-O-(3-hydroxymyristoyl)glucosamine N-acyltransferase	1026	892544	1	2	3	4	5	6	7	8	9	10	11	1	1	12
AFK62_RS04065|fabZ|AFK62_04065	3-hydroxyacyl-ACP dehydratase FabZ	456	893685	1	2	3	4	5	6	7	8	9	10	11	1	1	12
AFK62_RS04070|lpxA|AFK62_04070	acyl-ACP--UDP-N-acetylglucosamine O-acyltransferase	789	894144	1	2	3	4	5	6	7	8	9	10	11	1	1	12
AFK62_RS04075|lpxB|AFK62_04075	lipid-A-disaccharide synthase	1143	894932	1	2	3	4	5	6	7	8	9	10	11	1	1	12
AFK62_RS04080|rnhB|AFK62_04080	ribonuclease HII	597	896071	1	2	3	4	5	6	7	8	9	10	11	1	1	12
AFK62_RS04085|dnaE|AFK62_04085	DNA polymerase III subunit alpha	3483	896698	1	2	3	4	5	6	7	8	9	10	11	1	12	13
AFK62_RS04090|accA|AFK62_04090	acetyl-CoA carboxylase carboxyl transferase subunit alpha	960	900285	1	2	3	4	5	6	7	8	9	10	11	1	1	12
AFK62_RS04095|AFK62_04095	PKD domain-containing protein	1738	901407	1	2	3	4	5	6	7	8	X	9	10	1	1	11
AFK62_RS04100|AFK62_04100	lysine decarboxylase LdcC	2139	903237	1	2	3	4	5	6	7	8	9	10	11	1	1	12
AFK62_RS04105|AFK62_04105	VOC family protein	390	905433	1	2	3	4	5	6	7	8	9	10	11	1	1	12
AFK62_RS04110|tilS|AFK62_04110	tRNA lysidine(34) synthetase TilS	1305	905887	1	2	3	4	5	6	7	8	X	9	10	1	1	11
AFK62_RS04115|AFK62_04115	cytochrome c	315	907184	1	2	3	4	5	6	7	8	X	X	I	1	1	9
AFK62_RS04120|rof|AFK62_04120	Rho-binding antiterminator	261	907541	1	2	3	4	5	6	7	8	9	10	11	1	1	8
AFK62_RS04125|AFK62_04125	YaeP family protein	201	907788	1	2	3	4	5	6	7	8	9	10	11	1	1	8
AFK62_RS04130|AFK62_04130	YaeQ family protein	546	908195	1	2	3	4	5	6	7	8	9	X	I	1	1	10
AFK62_RS04135|arfB|AFK62_04135	alternative ribosome rescue aminoacyl-tRNA hydrolase ArfB	423	908737	1	2	3	4	5	6	7	8	X	X	9	1	1	10
AFK62_RS04140|nlpE|cutF|AFK62_04140	envelope stress response activation lipoprotein NlpE	699	909186	1	2	3	4	5	6	7	X	X	X	X	1	1	X
AFK62_RS04145|proS|AFK62_04145	proline--tRNA ligase	1719	909946	1	2	3	4	5	6	7	8	9	10	11	1	1	12
AFK62_RS04150|tsaA|AFK62_04150	tRNA (N6-threonylcarbamoyladenosine(37)-N6)-methyltransferase TrmO	708	911775	1	2	3	4	5	6	7	X	X	8	9	1	1	X
AFK62_RS04155|rcsF|AFK62_04155	Rcs stress response system protein RcsF	405	912479	1	2	3	4	5	6	7	8	9	10	11	1	1	12
AFK62_RS04160|AFK62_04160	MetQ/NlpA family lipoprotein	816	912996	1	2	3	4	5	6	7	8	9	10	11	1	1	12
AFK62_RS04165|AFK62_04165	methionine ABC transporter permease MetI	654	913855	1	2	3	4	5	6	7	8	9	10	11	1	1	12
AFK62_RS04170|metN|AFK62_04170	methionine ABC transporter ATP-binding protein MetN	1032	914501	1	2	3	4	5	6	7	8	9	10	11	1	1	12
AFK62_RS04175|gmhB|AFK62_04175	D-glycero-beta-D-manno-heptose 1,7-bisphosphate 7-phosphatase	561	915723	1	2	3	4	5	6	7	8	9	10	11	1	1	12
AFK62_RS04210|yafC|AFK62_04210	DNA-binding transcriptional regulator YafC	888	922543	1	2	X	X	3	4	5	6	7	8	X	1	1	9
AFK62_RS04215|AFK62_04215	MFS transporter	1176	923532	1	X	X	X	X	X	2	X	3	X	X	1	1	X
AFK62_RS04220|AFK62_04220	endonuclease/exonuclease/phosphatase family protein	804	924838	1	2	3	4	5	6	7	8	9	10	11	1	1	12
AFK62_RS04225|AFK62_04225	class I SAM-dependent methyltransferase	771	925712	1	2	3	4	5	6	7	X	X	8	9	1	1	X
AFK62_RS04230|mltD|AFK62_04230	murein transglycosylase D	1374	926544	1	2	X	3	4	5	6	7	8	9	10	1	11	12
AFK62_RS04235|gloB|AFK62_04235	hydroxyacylglutathione hydrolase	756	927989	1	2	3	4	5	6	7	8	9	X	I	1	1	10
AFK62_RS04240|AFK62_04240	class I SAM-dependent methyltransferase	717	928777	1	2	3	4	5	6	7	8	9	10	X	1	1	11
AFK62_RS04245|rnhA|AFK62_04245	ribonuclease HI	576	929490	1	2	3	4	5	6	7	8	9	10	11	1	1	12
AFK62_RS04250|dnaQ|AFK62_04250	DNA polymerase III subunit epsilon	726	930019	1	2	3	4	5	6	7	8	9	10	11	1	1	12
AFK62_RS04260|AFK62_04260	amidohydrolase	760	931511	1	2	3	4	5	6	7	8	9	10	X	1	11	12
AFK62_RS04265|fadE|AFK62_04265	acyl-CoA dehydrogenase FadE	2445	932379	1	2	3	4	5	6	7	8	9	10	11	1	1	12
AFK62_RS04270|lpcA|AFK62_04270	D-sedoheptulose 7-phosphate isomerase	582	935052	1	2	3	4	5	6	7	8	9	10	11	1	1	12
AFK62_RS04275|AFK62_04275	class II glutamine amidotransferase	768	935725	1	2	3	4	5	6	7	8	9	10	I	1	1	11
AFK62_RS04280|dpaA|AFK62_04280	peptidoglycan meso-diaminopimelic acid protein amidase	738	936463	1	2	3	4	5	6	7	8	9	10	11	1	1	12
AFK62_RS04285|dinB|AFK62_04285	DNA polymerase IV	1056	937456	1	2	3	4	5	6	7	8	9	10	11	1	1	12
AFK62_RS04290|AFK62_04290	RNA ligase RtcB family protein	1140	938782	1	X	2	3	4	X	X	I	X	X	X	1	1	5
AFK62_RS04295|prfH|AFK62_04295	peptide chain release factor H	618	939918	1	X	2	3	4	X	X	5	X	X	X	1	1	6
AFK62_RS04300|pepD|AFK62_04300	cytosol nonspecific dipeptidase	1458	940716	1	2	3	4	5	6	7	8	9	10	11	1	1	12
AFK62_RS04305|gpt|AFK62_04305	xanthine phosphoribosyltransferase	459	942434	1	2	3	4	5	6	7	8	9	10	11	1	1	X
AFK62_RS04310|frsA|AFK62_04310	esterase FrsA	1248	943000	1	2	3	4	5	6	7	8	9	10	11	1	1	12
AFK62_RS04315|crl|AFK62_04315	sigma factor-binding protein Crl	390	944305	1	2	3	4	5	6	7	8	9	10	11	1	1	12
AFK62_RS04320|phoE|AFK62_04320	phosphoporin PhoE	1083	944812	1	X	2	3	4	5	6	X	7	8	9	1	1	X
AFK62_RS04325|proB|AFK62_04325	glutamate 5-kinase	1104	946188	1	2	3	4	5	6	7	8	9	10	11	1	1	12
AFK62_RS04330|proA|AFK62_04330	glutamate-5-semialdehyde dehydrogenase	1254	947302	1	2	3	4	5	6	7	I	8	9	10	1	1	11
AFK62_RS04340|AFK62_04340	DUF1493 family protein	297	949116	1	X	X	X	X	X	X	2	X	X	X	1	1	2
AFK62_RS04345|AFK62_04345	hypothetical protein	570	950059	1	2	X	3	4	5	6	X	X	X	I	1	1	X
AFK62_RS04350|AFK62_04350	DUF1311 domain-containing protein	444	950710	1	2	3	4	X	I	5	X	X	X	X	1	1	X
AFK62_RS04355|AFK62_04355	DUF1311 domain-containing protein	444	951297	1	2	3	X	X	4	X	X	X	X	X	1	1	X
AFK62_RS04360|AFK62_04360	DUF1311 domain-containing protein	462	951805	1	2	3	4	X	X	X	X	X	X	X	1	1	X
AFK62_RS04365|AFK62_04365	DUF1311 domain-containing protein	444	952310	1	2	3	X	X	4	X	X	X	X	X	1	1	X
AFK62_RS04385|AFK62_04385	hypothetical protein	282	954149	1	2	3	4	5	6	X	X	X	X	X	1	1	X
AFK62_RS04390|pepT|AFK62_04390	peptidase T	1230	954440	1	2	3	4	X	5	6	7	8	9	10	1	1	11
AFK62_RS04395|AFK62_04395	ABC transporter substrate-binding protein	1596	955787	1	2	3	4	5	6	7	8	I	9	10	1	1	11
AFK62_RS04400|AFK62_04400	DUF3828 domain-containing protein	456	957421	1	X	2	X	3	4	X	X	X	X	X	1	1	X
AFK62_RS04410|AFK62_04410	peptidoglycan-binding protein	921	958360	1	X	2	X	X	3	X	X	X	X	X	1	1	X
AFK62_RS04415|pqqF|AFK62_04415	pyrroloquinoline quinone biosynthesis protein PqqF	2148	959548	1	2	X	X	3	I	X	X	X	X	X	1	1	X
AFK62_RS04420|pqqE|AFK62_04420	pyrroloquinoline quinone biosynthesis protein PqqE	1137	961692	1	2	3	4	5	6	7	X	X	X	X	1	1	X
AFK62_RS04425|pqqD|AFK62_04425	pyrroloquinoline quinone biosynthesis peptide chaperone PqqD	279	962821	1	2	3	4	5	6	7	X	X	X	X	1	1	X
AFK62_RS04430|pqqC|AFK62_04430	pyrroloquinoline-quinone synthase PqqC	756	963099	1	2	3	4	5	6	7	X	X	X	X	1	1	X
AFK62_RS04435|pqqB|AFK62_04435	pyrroloquinoline quinone biosynthesis protein PqqB	909	963863	1	2	3	4	5	6	7	X	X	X	I	1	1	X
AFK62_RS04440|AFK62_04440	dipeptidase	1059	965017	1	2	X	3	4	5	6	X	X	X	X	1	1	X
AFK62_RS04445|AFK62_04445	DUF3289 family protein	732	966624	1	2	3	X	X	4	X	X	X	X	X	1	1	X
AFK62_RS04450|AFK62_04450	DUF943 family protein	444	967348	1	X	X	X	X	2	X	X	X	X	X	1	1	X
AFK62_RS04460|AFK62_04460	hypothetical protein	297	968146	1	2	3	4	5	6	7	X	X	X	I	1	1	X
AFK62_RS04465|AFK62_04465	glycoside-pentoside-hexuronide (GPH):cation symporter	1395	968471	1	X	X	X	X	X	X	X	X	X	X	1	1	X
AFK62_RS04470|AFK62_04470	helix-turn-helix domain-containing protein	981	970202	1	2	3	X	4	5	6	X	7	X	X	1	1	X
AFK62_RS04475|gap|AFK62_04475	type I glyceraldehyde-3-phosphate dehydrogenase	1011	971261	1	2	3	4	5	6	7	8	9	X	X	1	1	10
AFK62_RS04480|AFK62_04480	RidA family protein	405	972332	1	2	3	4	5	6	7	X	8	9	X	1	1	X
AFK62_RS04485|AFK62_04485	TetR/AcrR family transcriptional regulator	588	972878	1	2	3	4	5	6	7	X	8	X	X	1	1	X
AFK62_RS04490|AFK62_04490	hypothetical protein	390	973633	1	X	X	X	X	X	X	X	X	X	X	1	1	X
AFK62_RS04495|AFK62_04495	SDR family NAD(P)-dependent oxidoreductase	918	974277	1	2	3	4	5	6	7	8	9	X	X	1	1	10
AFK62_RS04500|AFK62_04500	TonB-dependent siderophore receptor	2175	975230	1	X	X	X	X	2	3	4	5	X	X	1	1	6
AFK62_RS04505|AFK62_04505	YncE family protein	1095	977467	1	X	X	X	X	2	3	4	5	6	7	1	1	8
AFK62_RS04510|AFK62_04510	LacI family DNA-binding transcriptional regulator	1077	978804	1	2	3	4	5	6	7	X	X	X	X	1	1	X
AFK62_RS04515|AFK62_04515	beta-galactosidase	3132	980126	1	2	3	X	4	5	6	7	8	X	X	1	1	X
AFK62_RS04520|AFK62_04520	oligosaccharide MFS transporter	1266	983331	1	2	3	4	5	6	7	X	X	X	X	1	8	X
AFK62_RS04525|AFK62_04525	NAD-dependent malic enzyme	1701	984809	1	2	3	4	5	6	7	8	9	X	X	1	1	10
AFK62_RS04530|AFK62_04530	hypothetical protein	273	986560	1	2	3	4	5	6	7	X	X	X	I	1	1	X
AFK62_RS04535|AFK62_04535	TIM barrel protein	822	986964	1	X	X	2	3	4	5	X	X	X	X	1	1	X
AFK62_RS04540|AFK62_04540	CoA-acylating methylmalonate-semialdehyde dehydrogenase	1506	988147	1	X	X	2	3	4	5	X	X	X	X	1	1	X
AFK62_RS04545|iolB|AFK62_04545	5-deoxy-glucuronate isomerase	810	989670	1	X	X	2	3	4	5	X	X	X	X	1	1	X
AFK62_RS04550|AFK62_04550	MurR/RpiR family transcriptional regulator	855	990541	1	X	X	2	3	4	5	X	X	X	X	1	1	X
AFK62_RS04555|iolC|AFK62_04555	5-dehydro-2-deoxygluconokinase	1914	991541	1	X	X	2	3	4	5	X	X	X	X	1	1	X
AFK62_RS04560|iolD|AFK62_04560	3D-(3,5/4)-trihydroxycyclohexane-1,2-dione acylhydrolase (decyclizing)	1941	993943	1	X	X	X	2	3	4	X	X	X	X	1	1	X
AFK62_RS04565|AFK62_04565	Gfo/Idh/MocA family oxidoreductase	1014	995943	1	X	X	2	3	4	5	X	X	X	X	1	1	X
AFK62_RS04570|AFK62_04570	sugar phosphate isomerase/epimerase	885	996991	1	X	X	2	3	4	5	X	X	X	X	1	1	X
AFK62_RS04575|iolE|AFK62_04575	myo-inosose-2 dehydratase	900	997908	1	X	X	2	3	4	5	X	X	X	X	1	1	X
AFK62_RS04580|AFK62_04580	sugar porter family MFS transporter	1506	999245	1	X	X	2	3	4	5	X	X	X	X	1	1	X
AFK62_RS04585|AFK62_04585	PhoX family phosphatase	1980	1000893	1	2	3	4	5	6	7	8	I	9	10	1	1	11
AFK62_RS04590|AFK62_04590	ATP-binding cassette domain-containing protein	1023	1003236	1	2	3	4	5	6	7	8	9	10	11	1	1	12
AFK62_RS04595|AFK62_04595	methionine ABC transporter permease	669	1004251	1	2	3	4	5	6	7	8	9	10	11	1	1	12
AFK62_RS04600|AFK62_04600	MetQ/NlpA family ABC transporter substrate-binding protein	804	1004941	1	2	3	4	5	6	7	8	9	10	11	1	1	12
AFK62_RS04605|AFK62_04605	hypothetical protein	393	1005944	1	X	2	3	X	4	X	X	X	X	X	1	1	X
AFK62_RS04610|AFK62_04610	hypothetical protein	339	1006343	1	X	2	3	X	4	X	X	X	X	X	1	1	X
AFK62_RS04615|AFK62_04615	glycoside hydrolase family 15 protein	1827	1006721	1	2	3	4	5	6	7	I	8	9	X	1	1	10
AFK62_RS04620|AFK62_04620	phenolic acid decarboxylase	507	1008723	1	2	3	4	5	6	7	8	9	10	11	1	1	12
AFK62_RS04625|AFK62_04625	LysR family transcriptional regulator	873	1009329	1	2	3	X	4	5	6	7	8	X	X	1	1	9
AFK62_RS04630|AFK62_04630	DMT family transporter	468	1010179	1	2	3	4	5	6	7	X	X	8	9	1	1	X
AFK62_RS04635|AFK62_04635	DMT family transporter	435	1010656	1	2	3	4	5	6	7	X	X	X	8	1	1	X
AFK62_RS04640|AFK62_04640	LysR family transcriptional regulator	948	1011190	1	2	3	4	5	6	7	X	X	8	9	1	1	X
AFK62_RS04645|AFK62_04645	AI-2E family transporter	1089	1012192	1	2	3	4	5	6	7	8	X	9	I	1	1	10
AFK62_RS04650|AFK62_04650	SulP family inorganic anion transporter	1464	1013430	1	2	3	4	5	6	7	X	X	8	X	1	1	X
AFK62_RS04655|AFK62_04655	carbonic anhydrase	624	1014896	1	2	3	X	4	5	6	X	X	7	8	1	1	X
AFK62_RS04660|AFK62_04660	hypothetical protein	549	1015617	1	X	X	X	X	X	X	X	X	X	X	1	1	X
AFK62_RS04665|AFK62_04665	hypothetical protein	432	1016271	1	2	3	X	4	X	5	X	X	X	X	1	1	X
AFK62_RS04670|AFK62_04670	HDOD domain-containing protein	1218	1017037	1	2	3	4	5	6	7	X	X	X	X	1	1	X
AFK62_RS04675|AFK62_04675	hypothetical protein	360	1018313	1	2	3	X	4	5	6	X	X	X	X	1	1	X
AFK62_RS04680|AFK62_04680	NUDIX domain-containing protein	585	1018683	1	2	3	4	5	6	7	8	X	X	9	1	1	10
AFK62_RS04685|AFK62_04685	DeoR/GlpR family DNA-binding transcription regulator	756	1019351	1	2	3	4	5	6	7	X	X	8	9	1	1	X
AFK62_RS04695|lpxP|AFK62_04695	kdo(2)-lipid IV(A) palmitoleoyltransferase	924	1021013	1	2	3	4	5	6	7	8	I	X	9	1	1	10
AFK62_RS04700|eutC|AFK62_04700	ethanolamine ammonia-lyase subunit EutC	786	1021962	1	X	X	X	X	2	3	4	5	X	X	1	1	6
AFK62_RS04705|AFK62_04705	ethanolamine ammonia-lyase subunit EutB	1389	1022744	1	X	X	X	X	2	3	4	5	X	X	1	1	6
AFK62_RS04710|eat|AFK62_04710	ethanolamine permease	1380	1024142	1	X	X	X	X	2	3	4	5	X	X	1	6	7
AFK62_RS04715|zapE|AFK62_04715	cell division protein ZapE	1029	1025727	1	2	3	4	5	6	7	X	X	X	X	1	1	X
AFK62_RS04720|AFK62_04720	cytochrome d ubiquinol oxidase subunit II	1008	1027249	1	2	3	4	5	6	7	8	9	X	X	1	1	10
AFK62_RS04725|AFK62_04725	cytochrome ubiquinol oxidase subunit I	1416	1028249	1	2	3	4	5	6	7	X	8	X	X	1	1	9
AFK62_RS04730|AFK62_04730	DUF1641 domain-containing protein	489	1029667	1	2	3	4	5	6	X	X	7	X	X	1	1	8
AFK62_RS04735|fdhF|AFK62_04735	formate dehydrogenase subunit alpha	2973	1030155	1	2	3	4	5	6	X	7	I	X	X	1	1	8
AFK62_RS04740|mmuP|AFK62_04740	S-methylmethionine permease	1401	1033420	1	2	3	4	5	6	7	8	9	X	X	1	1	10
AFK62_RS04745|mmuM|AFK62_04745	homocysteine S-methyltransferase	933	1034807	1	2	3	4	5	6	7	8	9	X	X	1	1	10
AFK62_RS04750|tauA|AFK62_04750	taurine ABC transporter substrate-binding protein	978	1035982	1	2	3	4	5	6	7	X	X	8	9	1	10	X
AFK62_RS04755|tauB|AFK62_04755	taurine ABC transporter ATP-binding subunit	780	1036969	1	2	3	4	5	6	7	X	X	X	8	1	1	X
AFK62_RS04760|tauC|AFK62_04760	taurine ABC transporter permease TauC	828	1037732	1	2	3	4	5	6	7	X	X	8	9	1	1	X
AFK62_RS04765|tauD|AFK62_04765	taurine dioxygenase	852	1038556	1	2	3	4	5	6	7	X	X	8	9	1	1	X
AFK62_RS04770|asr|AFK62_04770	acid resistance repetitive basic protein Asr	381	1039563	1	2	3	4	5	6	7	8	X	X	X	1	1	9
AFK62_RS04775|AFK62_04775	GNAT family N-acyltransferase	1731	1040193	1	2	3	4	5	6	I	7	8	9	10	1	1	11
AFK62_RS04780|hemB|AFK62_04780	porphobilinogen synthase	978	1042056	1	2	3	4	5	6	7	8	9	10	11	1	12	13
AFK62_RS04785|AFK62_04785	nicotinamide-nucleotide amidohydrolase family protein	495	1043185	1	2	3	4	5	6	7	X	8	X	X	1	1	X
AFK62_RS04790|AFK62_04790	autotransporter outer membrane beta-barrel domain-containing protein	2778	1044083	1	2	3	4	5	6	7	X	8	X	X	1	1	X
AFK62_RS04795|AFK62_04795	helix-turn-helix domain-containing protein	627	1046940	1	2	3	4	5	6	7	X	X	X	X	1	1	X
AFK62_RS04800|ampH|AFK62_04800	D-alanyl-D-alanine- carboxypeptidase/endopeptidase AmpH	1155	1047602	1	2	3	4	5	6	7	8	9	10	11	1	1	12
AFK62_RS04805|AFK62_04805	isochorismatase family protein	534	1048956	1	2	3	4	5	6	7	X	X	X	X	1	1	X
AFK62_RS04810|sbmA|AFK62_04810	peptide antibiotic transporter SbmA	1221	1049665	1	2	3	4	5	6	7	8	9	10	11	1	1	12
AFK62_RS04815|AFK62_04815	DUF1615 domain-containing protein	1107	1050982	1	2	3	4	5	6	7	8	9	10	11	1	1	12
AFK62_RS04820|AFK62_04820	DUF2755 family protein	315	1052085	1	2	3	4	5	6	7	X	X	X	8	1	1	X
AFK62_RS04825|AFK62_04825	DUF2754 family protein	216	1052758	1	2	3	4	5	6	7	X	X	X	8	1	1	X
AFK62_RS04830|ddlA|AFK62_04830	D-alanine--D-alanine ligase	1101	1052979	1	2	3	4	5	6	7	8	9	X	X	1	1	10
AFK62_RS04835|AFK62_04835	extensin family protein	702	1054224	1	2	3	4	5	6	7	X	X	8	9	1	1	10
AFK62_RS04840|AFK62_04840	multidrug efflux MFS transporter	1203	1055087	1	2	3	4	5	6	7	8	9	10	11	1	1	12
AFK62_RS04845|iraP|AFK62_04845	anti-adapter protein IraP	261	1056508	1	2	3	4	5	6	7	X	X	X	I	1	1	X
AFK62_RS04850|AFK62_04850	sugar porter family MFS transporter	1419	1057469	1	2	3	4	5	6	7	8	9	10	11	1	1	12
AFK62_RS04855|proC|AFK62_04855	pyrroline-5-carboxylate reductase	810	1058934	1	2	3	4	5	6	7	8	9	10	X	1	1	11
AFK62_RS04860|AFK62_04860	hypothetical protein	516	1059855	1	2	3	4	5	6	7	X	X	X	I	1	1	X
AFK62_RS04865|AFK62_04865	DUF421 domain-containing protein	456	1060380	1	2	3	4	5	6	7	X	8	9	10	1	11	X
AFK62_RS04870|AFK62_04870	YaiI/YqxD family protein	456	1060835	1	2	3	4	5	6	7	8	9	X	I	1	1	10
AFK62_RS04875|AFK62_04875	DUF2076 domain-containing protein	777	1061287	1	2	3	X	4	5	I	6	7	X	X	1	1	8
AFK62_RS04880|aroL|AFK62_04880	shikimate kinase AroL	525	1062431	1	2	3	4	5	6	7	X	X	X	I	1	1	X
AFK62_RS04885|AFK62_04885	protein YaiA	192	1063008	1	2	3	4	5	6	7	X	X	X	I	1	1	X
AFK62_RS04890|AFK62_04890	AroM family protein	678	1063462	1	2	3	4	5	6	7	8	9	X	X	1	1	10
AFK62_RS04895|ppnP|AFK62_04895	pyrimidine/purine nucleoside phosphorylase	285	1064223	1	2	3	4	5	6	7	8	9	X	X	1	1	10
AFK62_RS04900|rdgC|AFK62_04900	recombination-associated protein RdgC	912	1064541	1	2	3	4	5	6	7	8	9	10	11	1	1	12
AFK62_RS04905|mak|AFK62_04905	fructokinase	912	1065579	1	2	3	4	5	6	7	8	9	10	X	1	1	11
AFK62_RS04910|sbcC|AFK62_04910	exonuclease subunit SbcC	3150	1066518	1	2	X	X	3	4	5	X	X	X	X	1	1	X
AFK62_RS04915|sbcD|AFK62_04915	exonuclease subunit SbcD	1215	1069664	1	2	3	4	5	6	7	8	9	10	X	1	1	11
AFK62_RS04920|phoB|AFK62_04920	phosphate response regulator transcription factor PhoB	690	1071077	1	2	3	4	5	6	7	8	9	X	10	1	1	11
AFK62_RS04925|phoR|AFK62_04925	phosphate regulon sensor histidine kinase PhoR	1314	1071789	1	2	3	4	5	6	7	8	9	10	11	1	1	12
AFK62_RS04930|brnQ|AFK62_04930	branched-chain amino acid transporter carrier protein BrnQ	1320	1073500	1	2	3	4	5	6	7	8	9	10	11	1	1	12
AFK62_RS04935|proY|AFK62_04935	proline-specific permease ProY	1368	1074890	1	2	3	4	5	6	7	8	9	10	11	1	1	12
AFK62_RS04940|malZ|AFK62_04940	maltodextrin glucosidase	1818	1076426	1	2	3	4	5	6	7	8	9	10	11	1	1	12
AFK62_RS04945|AFK62_04945	DUF2339 domain-containing protein	2709	1078328	1	2	3	X	4	5	6	I	7	X	X	1	1	8
AFK62_RS04950|AFK62_04950	DUF3999 family protein	1374	1081033	1	2	3	4	5	6	7	8	9	X	X	1	1	10
AFK62_RS04955|acpH|AFK62_04955	ACP phosphodiesterase	582	1082407	1	2	3	4	5	6	7	X	X	8	9	1	1	X
AFK62_RS04960|queA|AFK62_04960	tRNA preQ1(34) S-adenosylmethionine ribosyltransferase-isomerase QueA	1071	1083090	1	2	3	4	5	6	7	8	9	10	11	1	1	12
AFK62_RS04965|tgt|AFK62_04965	tRNA guanosine(34) transglycosylase Tgt	1128	1084288	1	2	3	4	5	6	7	8	9	10	11	1	1	12
AFK62_RS04970|yajC|AFK62_04970	preprotein translocase subunit YajC	333	1085437	1	2	3	4	5	6	7	8	9	10	11	1	1	12
AFK62_RS04975|secD|AFK62_04975	protein translocase subunit SecD	1848	1085796	1	2	3	4	5	6	7	8	9	10	11	1	1	12
AFK62_RS04980|secF|AFK62_04980	protein translocase subunit SecF	972	1087654	1	2	3	4	5	6	7	8	9	10	11	1	1	12
AFK62_RS04985|AFK62_04985	nucleoside-specific channel-forming protein Tsx	879	1088819	1	2	3	4	5	6	7	8	9	10	11	1	1	8
AFK62_RS04990|AFK62_04990	DUF3251 domain-containing protein	561	1090034	1	2	3	4	5	6	7	8	X	X	X	1	1	9
AFK62_RS04995|nrdR|AFK62_04995	transcriptional regulator NrdR	450	1090749	1	2	3	4	5	6	7	8	9	10	11	1	1	12
AFK62_RS05000|ribD|AFK62_05000	bifunctional diaminohydroxyphosphoribosylaminopyrimidine deaminase/5-amino-6-(5-phosphoribosylamino)uracil reductase RibD	1104	1091202	1	2	3	4	5	6	7	I	X	8	9	1	1	10
AFK62_RS05005|ribE|AFK62_05005	6,7-dimethyl-8-ribityllumazine synthase	471	1092393	1	2	3	4	5	6	7	8	9	10	11	1	1	12
AFK62_RS05010|nusB|AFK62_05010	transcription antitermination factor NusB	420	1092885	1	2	3	4	5	6	7	8	9	10	11	1	1	12
AFK62_RS05015|thiL|AFK62_05015	thiamine-phosphate kinase	981	1093494	1	2	3	4	5	6	7	I	8	9	10	1	1	11
AFK62_RS05020|pgpA|AFK62_05020	phosphatidylglycerophosphatase A	522	1094449	1	2	3	4	5	6	7	8	9	10	X	1	1	11
AFK62_RS05025|AFK62_05025	aldo/keto reductase	975	1095009	1	2	3	4	5	6	7	8	9	X	X	1	1	10
AFK62_RS05030|dxs|AFK62_05030	1-deoxy-D-xylulose-5-phosphate synthase	1863	1096053	1	2	3	4	5	6	7	8	9	10	11	1	1	12
AFK62_RS05035|ispA|AFK62_05035	(2E,6E)-farnesyl diphosphate synthase	900	1097942	1	2	3	4	5	6	7	8	9	10	11	1	1	12
AFK62_RS05040|xseB|AFK62_05040	exodeoxyribonuclease VII small subunit	243	1098844	1	2	3	4	5	6	7	8	9	X	10	1	1	8
AFK62_RS05045|thiI|AFK62_05045	tRNA uracil 4-sulfurtransferase ThiI	1449	1099300	1	2	3	4	5	6	7	8	9	10	11	1	1	12
AFK62_RS05050|yajL|AFK62_05050	protein deglycase YajL	594	1100826	1	2	3	4	5	6	7	8	9	10	11	1	1	12
AFK62_RS05055|panE|AFK62_05055	2-dehydropantoate 2-reductase	915	1101379	1	2	3	4	5	6	7	8	9	10	11	1	1	12
AFK62_RS05060|AFK62_05060	YajQ family cyclic di-GMP-binding protein	492	1102446	1	2	3	4	5	6	7	8	9	10	X	1	1	11
AFK62_RS05065|AFK62_05065	MFS transporter	1365	1103015	1	2	3	4	5	6	7	8	9	10	11	1	1	12
AFK62_RS05070|cyoE|AFK62_05070	heme o synthase	888	1104551	1	2	3	4	5	6	7	8	9	10	11	1	1	12
AFK62_RS05075|AFK62_05075	cytochrome o ubiquinol oxidase subunit IV	330	1105450	1	2	2	3	4	5	6	7	8	9	10	1	1	7
AFK62_RS05080|AFK62_05080	cytochrome o ubiquinol oxidase subunit III	618	1105779	1	2	3	4	5	6	7	8	9	10	11	1	1	12
AFK62_RS05085|cyoB|AFK62_05085	cytochrome o ubiquinol oxidase subunit I	1992	1106386	1	2	3	4	5	6	7	8	9	10	11	1	1	12
AFK62_RS05090|cyoA|AFK62_05090	cytochrome o ubiquinol oxidase subunit II	948	1108397	1	2	3	4	5	6	7	8	9	10	11	1	1	12
AFK62_RS05095|AFK62_05095	molecular chaperone HscC	1704	1109866	1	2	3	4	5	6	7	X	X	X	X	1	1	X
AFK62_RS05100|AFK62_05100	J domain-containing protein	1341	1111569	1	2	3	4	5	6	7	X	X	X	X	1	1	X
AFK62_RS05105|ampG|AFK62_05105	muropeptide MFS transporter AmpG	1473	1112906	1	2	3	4	5	6	7	8	9	10	11	1	1	12
AFK62_RS05110|AFK62_05110	lipoprotein	579	1114432	1	2	3	4	5	6	7	8	9	10	11	1	1	12
AFK62_RS05115|bolA|AFK62_05115	transcriptional regulator BolA	318	1115311	1	2	3	4	5	6	7	X	8	9	10	1	1	X
AFK62_RS05120|tig|AFK62_05120	trigger factor	1299	1115979	1	2	3	4	5	6	7	8	9	10	11	1	1	12
AFK62_RS05125|clpP|AFK62_05125	ATP-dependent Clp endopeptidase proteolytic subunit ClpP	624	1117578	1	2	3	4	5	6	7	8	9	10	11	1	1	12
AFK62_RS05130|clpX|AFK62_05130	ATP-dependent protease ATP-binding subunit ClpX	1275	1118322	1	2	3	4	5	6	7	8	9	10	11	1	1	12
AFK62_RS05135|lon|AFK62_05135	endopeptidase La	2355	1119782	1	2	3	4	5	6	7	8	9	10	11	1	1	12
AFK62_RS05140|hupB|AFK62_05140	DNA-binding protein HU-beta	273	1122346	1	2	3	4	5	6	7	8	9	10	11	1	1	8
AFK62_RS05145|ppiD|AFK62_05145	peptidylprolyl isomerase	1878	1122833	1	2	3	4	5	6	7	8	9	10	11	1	1	12
AFK62_RS05150|AFK62_05150	helix-hairpin-helix domain-containing protein	366	1124857	1	2	3	4	5	6	7	X	X	X	X	1	1	X
AFK62_RS05155|AFK62_05155	YbgC/FadM family acyl-CoA thioesterase	399	1125346	1	2	3	4	5	6	7	8	X	X	X	1	1	9
AFK62_RS05160|AFK62_05160	MBL fold metallo-hydrolase	837	1126157	1	2	3	4	5	I	6	X	X	7	X	1	1	8
AFK62_RS05165|queC|AFK62_05165	7-cyano-7-deazaguanine synthase QueC	696	1126986	1	2	3	4	5	6	7	8	9	10	I	1	1	11
AFK62_RS05175|AFK62_05175	hypothetical protein	447	1130500	1	2	3	4	5	6	7	X	X	X	X	1	1	X
AFK62_RS05180|AFK62_05180	PLP-dependent cysteine synthase family protein	1050	1131329	1	2	3	4	5	6	7	8	X	9	10	1	11	12
AFK62_RS05185|AFK62_05185	Lrp/AsnC family transcriptional regulator	462	1132491	1	2	3	4	5	6	7	8	9	X	10	1	1	11
AFK62_RS05190|AFK62_05190	SmdA family multidrug ABC transporter permease/ATP-binding protein	1776	1133011	1	2	X	3	4	5	6	7	8	9	10	1	1	11
AFK62_RS05195|AFK62_05195	SmdB family multidrug efflux ABC transporter permease/ATP-binding protein	1779	1134779	1	2	3	4	5	6	7	I	8	9	10	1	1	11
AFK62_RS05200|glnK|AFK62_05200	P-II family nitrogen regulator	339	1136789	1	2	3	4	5	6	7	8	9	10	11	1	1	12
AFK62_RS05205|amtB|AFK62_05205	ammonium transporter AmtB	1287	1137159	1	2	3	4	5	6	7	8	9	10	11	1	1	12
AFK62_RS05210|tesB|AFK62_05210	acyl-CoA thioesterase II	861	1138512	1	2	3	4	5	6	7	8	9	10	11	1	1	12
AFK62_RS05215|AFK62_05215	YbaY family lipoprotein	573	1139596	1	2	3	4	5	6	7	8	9	10	11	1	1	12
AFK62_RS05220|AFK62_05220	MGMT family protein	312	1140200	1	2	3	4	5	6	7	X	8	X	9	1	1	X
AFK62_RS05225|AFK62_05225	hypothetical protein	252	1141196	1	2	3	4	5	6	7	X	X	X	I	1	1	X
AFK62_RS05230|AFK62_05230	hypothetical protein	222	1141444	1	2	3	4	5	6	7	X	X	X	X	1	1	X
AFK62_RS05235|AFK62_05235	PLP-dependent aminotransferase family protein	1425	1141874	1	2	3	4	5	6	7	8	9	10	11	1	1	12
AFK62_RS05240|AFK62_05240	membrane protein	618	1143385	1	2	3	X	4	5	6	7	8	9	X	1	1	10
AFK62_RS05245|AFK62_05245	GNAT family N-acetyltransferase	828	1144060	1	2	3	4	5	6	7	X	X	X	I	1	1	X
AFK62_RS05250|AFK62_05250	EAL domain-containing protein	1557	1144893	1	2	3	4	5	6	7	X	X	X	X	1	1	X
AFK62_RS05255|AFK62_05255	methionine ABC transporter permease	660	1146611	1	2	3	4	5	6	7	8	9	X	I	1	1	10
AFK62_RS05260|AFK62_05260	ATP-binding cassette domain-containing protein	792	1147267	1	2	X	X	3	4	5	6	X	X	X	1	1	7
AFK62_RS05265|AFK62_05265	MetQ/NlpA family ABC transporter substrate-binding protein	813	1148055	1	2	3	4	5	6	7	8	X	X	X	1	1	9
AFK62_RS05270|AFK62_05270	isopenicillin N synthase family oxygenase	1038	1148891	1	2	3	4	5	6	7	8	9	X	X	1	1	10
AFK62_RS05275|AFK62_05275	methyl-accepting chemotaxis protein	1902	1150286	1	2	3	4	5	6	7	8	9	10	11	1	1	12
AFK62_RS05280|AFK62_05280	type B 50S ribosomal protein L31	261	1152330	1	X	2	3	4	5	6	7	8	9	10	1	1	X
AFK62_RS05285|ykgO|AFK62_05285	type B 50S ribosomal protein L36	141	1152594	1	2	3	4	5	6	7	X	X	8	X	1	1	X
AFK62_RS05290|AFK62_05290	YlaC family protein	510	1152767	1	2	3	4	5	6	7	8	9	10	X	1	1	11
AFK62_RS05295|maa|AFK62_05295	maltose O-acetyltransferase	552	1153396	1	2	3	4	5	6	7	X	X	X	X	1	1	X
AFK62_RS05300|hha|AFK62_05300	HHA domain-containing protein	219	1154167	1	2	3	4	5	6	7	8	9	X	10	1	1	11
AFK62_RS05305|tomB|AFK62_05305	Hha toxicity modulator TomB	375	1154412	1	2	3	4	5	6	7	8	9	10	11	1	1	8
AFK62_RS05310|acrB|AFK62_05310	multidrug efflux RND transporter permease subunit AcrB	3150	1155251	1	2	3	4	5	6	7	8	9	10	11	1	1	12
AFK62_RS05315|acrA|AFK62_05315	multidrug efflux RND transporter periplasmic adaptor subunit AcrA	1206	1158422	1	2	3	4	5	6	7	8	9	10	11	1	1	12
AFK62_RS05320|acrR|AFK62_05320	multidrug efflux transporter transcriptional repressor AcrR	666	1159772	1	2	3	4	5	6	7	8	9	10	11	1	1	12
AFK62_RS05325|mscK|AFK62_05325	mechanosensitive channel MscK	3369	1160554	1	2	3	4	5	6	7	8	9	10	11	1	1	12
AFK62_RS05330|AFK62_05330	primosomal replication protein	516	1164144	1	2	3	4	5	6	7	X	X	X	X	1	1	X
AFK62_RS05335|AFK62_05335	DUF454 family protein	378	1164726	1	2	3	4	5	6	7	8	9	10	X	1	1	11
AFK62_RS05340|apt|AFK62_05340	adenine phosphoribosyltransferase	552	1165255	1	2	3	4	5	6	7	8	9	10	11	1	1	12
AFK62_RS05345|dnaX|AFK62_05345	DNA polymerase III subunit gamma/tau	1980	1165896	1	2	3	X	4	5	6	7	8	9	10	1	1	11
AFK62_RS05350|AFK62_05350	YbaB/EbfC family nucleoid-associated protein	333	1167957	1	2	3	4	5	6	7	8	9	10	11	1	1	12
AFK62_RS05355|recR|AFK62_05355	recombination mediator RecR	606	1168467	1	2	3	4	5	6	7	8	9	10	11	1	1	12
AFK62_RS05360|htpG|AFK62_05360	molecular chaperone HtpG	1875	1169232	1	2	3	4	5	6	7	8	9	10	11	1	1	12
AFK62_RS05365|adk|AFK62_05365	adenylate kinase	645	1171420	1	2	3	4	5	6	7	8	9	10	11	1	1	12
AFK62_RS05370|AFK62_05370	sugar diacid recognition domain-containing protein	1134	1172207	1	2	3	4	5	6	7	X	X	X	X	1	1	X
AFK62_RS05375|AFK62_05375	GntP family permease	1266	1173461	1	2	3	4	5	6	7	X	X	X	X	1	1	X
AFK62_RS05380|AFK62_05380	glycerate kinase	1155	1174737	1	2	3	4	5	6	7	X	X	X	8	1	1	X
AFK62_RS05385|hemH|AFK62_05385	ferrochelatase	963	1176012	1	2	3	4	5	6	7	8	9	10	11	1	1	12
AFK62_RS05390|AFK62_05390	inosine/guanosine kinase	1305	1177038	1	2	3	4	5	6	7	8	9	10	11	1	1	12
AFK62_RS05395|AFK62_05395	YbaL family putative K(+) efflux transporter	1683	1178515	1	2	3	4	5	6	7	8	9	10	11	1	1	12
AFK62_RS05400|ushA|AFK62_05400	bifunctional UDP-sugar hydrolase/5'-nucleotidase UshA	1653	1180718	1	2	3	4	5	6	7	8	9	10	11	1	1	12
AFK62_RS05405|ybaK|AFK62_05405	Cys-tRNA(Pro)/Cys-tRNA(Cys) deacylase YbaK	480	1182372	1	2	3	4	5	6	7	8	I	9	10	1	1	11
AFK62_RS05410|AFK62_05410	TraB/GumN family protein	801	1183053	1	2	3	4	5	6	7	8	9	X	X	1	1	10
AFK62_RS05415|copA|AFK62_05415	copper-exporting P-type ATPase CopA	2508	1184102	1	2	3	X	4	5	6	7	I	8	9	1	10	11
AFK62_RS05420|AFK62_05420	hypothetical protein	228	1186889	1	X	2	3	4	5	X	X	X	X	X	1	1	X
AFK62_RS05425|cueR|AFK62_05425	Cu(I)-responsive transcriptional regulator	411	1187290	1	2	3	4	5	6	7	8	9	10	11	1	1	12
AFK62_RS05430|AFK62_05430	DUF3142 domain-containing protein	720	1187704	1	2	3	4	5	6	7	X	X	X	8	1	1	X
AFK62_RS05435|AFK62_05435	hypothetical protein	2142	1188393	1	2	3	4	5	6	7	X	X	X	X	1	1	X
AFK62_RS05440|AFK62_05440	NfeD family protein	456	1190628	1	2	3	4	5	6	7	8	9	10	X	1	1	11
AFK62_RS05445|AFK62_05445	SPFH domain-containing protein	918	1191080	1	2	3	4	5	6	7	8	9	10	11	1	1	12
AFK62_RS05450|AFK62_05450	co-chaperone YbbN	855	1192106	1	2	3	4	5	6	7	8	9	10	11	1	1	12
AFK62_RS05455|AFK62_05455	SDR family oxidoreductase	771	1193019	1	2	3	4	5	6	7	8	9	10	11	1	1	12
AFK62_RS05460|tesA|AFK62_05460	multifunctional acyl-CoA thioesterase I/protease I/lysophospholipase L1	630	1193818	1	2	3	4	5	6	7	8	9	10	11	1	12	13
AFK62_RS05465|AFK62_05465	ABC transporter ATP-binding protein	687	1194415	1	2	3	X	4	5	6	7	8	9	10	1	11	12
AFK62_RS05470|AFK62_05470	ABC transporter permease	2415	1195098	1	2	3	4	5	I	6	7	8	9	10	1	1	11
AFK62_RS05475|AFK62_05475	cystathionine beta-synthase	1371	1197821	1	2	3	4	5	6	7	8	9	X	10	1	1	11
AFK62_RS05480|AFK62_05480	PLP-dependent aspartate aminotransferase family protein	1146	1199203	1	2	3	4	5	6	7	I	8	9	10	1	1	11
AFK62_RS05485|purK|AFK62_05485	5-(carboxyamino)imidazole ribonucleotide synthase	1068	1200515	1	2	3	4	5	6	7	I	8	9	10	1	1	11
AFK62_RS05490|purE|AFK62_05490	5-(carboxyamino)imidazole ribonucleotide mutase	510	1201579	1	2	3	4	5	6	7	8	9	10	11	1	1	12
AFK62_RS05495|lpxH|AFK62_05495	UDP-2,3-diacylglucosamine diphosphatase	723	1202222	1	2	3	4	5	6	7	8	9	10	11	1	1	12
AFK62_RS05500|ppiB|AFK62_05500	peptidylprolyl isomerase B	495	1202948	1	2	3	4	5	6	7	8	9	10	11	1	1	12
AFK62_RS05505|cysS|AFK62_05505	cysteine--tRNA ligase	1386	1203619	1	2	X	3	4	5	6	7	8	9	10	1	11	12
AFK62_RS05510|malI|AFK62_05510	Mal regulon transcriptional regulator MalI	1017	1205151	1	2	3	4	5	6	7	8	9	10	X	1	1	11
AFK62_RS05515|AFK62_05515	PTS transporter subunit EIIC	1500	1206229	1	2	3	4	5	6	7	8	9	10	11	1	1	12
AFK62_RS05520|ybcJ|AFK62_05520	ribosome-associated protein YbcJ	213	1208017	1	2	3	4	5	6	7	8	9	10	11	1	1	12
AFK62_RS05525|folD|AFK62_05525	bifunctional methylenetetrahydrofolate dehydrogenase/methenyltetrahydrofolate cyclohydrolase FolD	867	1208231	1	2	3	4	5	6	7	8	9	10	11	1	1	12
AFK62_RS05535|AFK62_05535	hypothetical protein	315	1210241	1	X	X	X	X	X	X	X	X	X	X	1	1	X
AFK62_RS05540|AFK62_05540	hypothetical protein	363	1211492	1	X	X	X	X	X	X	X	X	X	X	1	1	X
AFK62_RS05545|tssI|AFK62_05545	type VI secretion system tip protein TssI/VgrG	2258	1211863	1	X	X	X	X	X	X	X	X	X	X	1	1	X
AFK62_RS05550|AFK62_05550	hypothetical protein	315	1215701	1	X	X	X	X	X	X	X	X	X	X	1	1	X
AFK62_RS05560|AFK62_05560	hypothetical protein	243	1217195	1	X	X	X	X	2	3	X	X	X	X	1	1	X
AFK62_RS05570|AFK62_05570	LysR family transcriptional regulator	930	1217824	1	X	X	X	X	X	X	X	X	X	X	1	1	X
AFK62_RS05575|AFK62_05575	SDR family oxidoreductase	726	1218856	1	X	X	X	X	X	X	X	X	X	X	1	1	X
AFK62_RS05580|AFK62_05580	EthD domain-containing protein	336	1219790	1	X	X	X	X	X	X	X	X	X	X	1	1	X
AFK62_RS05585|AFK62_05585	AraC family transcriptional regulator	918	1220237	1	X	X	X	X	X	X	X	X	X	X	1	1	X
AFK62_RS05590|AFK62_05590	hypothetical protein	684	1221464	1	X	2	X	X	X	X	X	X	X	X	1	1	X
AFK62_RS05595|AFK62_05595	GPW/gp25 family protein	312	1222671	1	X	X	X	X	X	X	X	X	X	X	1	1	X
AFK62_RS05600|AFK62_05600	methyl-accepting chemotaxis protein	1908	1223480	1	2	X	3	4	5	6	X	X	X	X	1	1	X
AFK62_RS05605|AFK62_05605	YbdK family carboxylate-amine ligase	1116	1225651	1	2	3	4	5	6	7	8	9	10	11	1	1	12
AFK62_RS05610|AFK62_05610	GNAT family protein	705	1226972	1	2	3	4	5	6	7	8	9	X	I	1	1	10
AFK62_RS05615|entD|AFK62_05615	enterobactin synthase subunit EntD	678	1227654	1	2	3	X	4	X	X	X	X	X	X	1	1	X
AFK62_RS05620|AFK62_05620	TonB-dependent siderophore receptor	2274	1228367	1	2	3	4	5	6	7	8	9	10	11	1	1	12
AFK62_RS05625|fes|AFK62_05625	enterochelin esterase	1233	1230920	1	2	3	4	5	6	7	8	9	10	11	1	1	12
AFK62_RS05630|AFK62_05630	MbtH family NRPS accessory protein	222	1232168	1	2	3	X	4	5	6	X	X	X	X	1	1	X
AFK62_RS05635|AFK62_05635	enterobactin synthase subunit F	3909	1232400	1	2	3	X	4	5	6	7	8	9	10	1	1	11
AFK62_RS05640|AFK62_05640	acireductone dioxygenase	543	1236370	1	2	3	4	5	6	7	8	9	X	10	1	1	11
AFK62_RS05645|mtnC|AFK62_05645	acireductone synthase	690	1236909	1	2	3	4	5	6	7	8	9	X	10	1	1	11
AFK62_RS05650|AFK62_05650	methylthioribulose 1-phosphate dehydratase	615	1237595	1	2	3	4	5	6	7	X	X	X	8	1	1	X
AFK62_RS05655|AFK62_05655	pyridoxal phosphate-dependent aminotransferase	1161	1238346	1	2	3	4	5	6	7	8	9	10	11	1	1	12
AFK62_RS05660|AFK62_05660	LysR substrate-binding domain-containing protein	963	1239501	1	2	3	4	5	6	7	8	X	X	X	1	1	9
AFK62_RS05665|ahpC|AFK62_05665	alkyl hydroperoxide reductase subunit C	564	1241039	1	2	3	4	5	6	7	8	9	10	11	1	1	12
AFK62_RS05670|ahpF|AFK62_05670	alkyl hydroperoxide reductase subunit F	1566	1241859	1	2	3	4	5	6	I	7	8	9	10	1	1	11
AFK62_RS05675|uspG|AFK62_05675	universal stress protein UspG	429	1243532	1	2	3	4	5	6	7	X	X	X	X	1	1	X
AFK62_RS05680|AFK62_05680	zinc-dependent alcohol dehydrogenase	1233	1244203	1	2	3	4	5	6	7	8	9	10	11	1	1	12
AFK62_RS05685|rnk|AFK62_05685	nucleoside diphosphate kinase regulator	411	1245498	1	2	3	4	5	6	7	X	X	X	X	1	1	X
AFK62_RS05690|AFK62_05690	GntP family permease	1377	1246060	1	2	3	4	5	6	7	8	9	10	11	1	1	12
AFK62_RS05695|AFK62_05695	ABC transporter substrate-binding protein	1266	1247836	1	2	3	4	5	6	7	8	9	10	11	1	1	12
AFK62_RS05700|AFK62_05700	sugar ABC transporter permease	954	1249237	1	2	3	4	5	6	7	8	9	10	11	1	1	12
AFK62_RS05705|AFK62_05705	carbohydrate ABC transporter permease	846	1250190	1	2	3	4	5	6	7	8	9	10	11	1	1	12
AFK62_RS05710|ugpC|AFK62_05710	sn-glycerol-3-phosphate ABC transporter ATP-binding protein UgpC	1116	1251039	1	2	3	4	5	6	7	8	9	10	11	1	1	12
AFK62_RS05715|AFK62_05715	alpha-glucosidase	1656	1252164	1	2	3	4	5	6	7	8	9	10	11	1	1	12
AFK62_RS05720|AFK62_05720	alpha-glucosidase	1677	1253819	1	2	3	4	5	6	7	8	9	10	11	1	1	12
AFK62_RS05725|AFK62_05725	hypothetical protein	285	1255582	1	2	3	4	5	6	7	X	X	X	X	1	1	X
AFK62_RS05730|rna|AFK62_05730	ribonuclease I	813	1255885	1	2	3	4	5	6	7	X	X	8	9	1	1	X
AFK62_RS05735|dcuC|AFK62_05735	anaerobic C4-dicarboxylate transporter DcuC	1362	1256805	1	2	3	4	5	6	7	8	X	X	X	1	1	9
AFK62_RS05740|pagP|AFK62_05740	lipid IV(A) palmitoyltransferase PagP	579	1258639	1	2	3	4	5	6	7	8	X	X	9	1	1	10
AFK62_RS05745|cspE|gicA; msmC|AFK62_05745	transcription antiterminator/RNA stability regulator CspE	210	1259408	1	1	1	1	1	1	1	2	3	4	5	1	1	2
AFK62_RS05750|crcB|AFK62_05750	fluoride efflux transporter CrcB	384	1259847	1	2	3	4	5	6	7	8	9	X	X	1	1	10
AFK62_RS05755|AFK62_05755	deaminated glutathione amidase	789	1260318	1	2	X	X	3	4	5	X	6	X	X	1	1	X
AFK62_RS05760|tatE|AFK62_05760	twin-arginine translocase subunit TatE	204	1261233	1	2	3	4	5	6	7	8	9	X	10	1	1	8
AFK62_RS05765|lipA|AFK62_05765	lipoyl synthase	966	1261524	1	2	3	4	5	6	7	8	9	10	11	1	1	12
AFK62_RS05770|AFK62_05770	YbeF family transcriptional regulator	996	1262679	1	2	3	4	5	6	7	X	X	X	X	1	1	X
AFK62_RS05775|lipB|AFK62_05775	lipoyl(octanoyl) transferase LipB	642	1263995	1	2	3	4	5	6	7	X	8	X	X	1	1	X
AFK62_RS05780|ybeD|AFK62_05780	DUF493 family protein YbeD	264	1264715	1	2	3	4	5	6	7	8	9	10	X	1	1	8
AFK62_RS05785|dacA|AFK62_05785	D-alanyl-D-alanine carboxypeptidase DacA	1215	1265083	1	2	3	4	5	6	7	8	9	10	11	1	1	12
AFK62_RS05790|rlpA|AFK62_05790	endolytic peptidoglycan transglycosylase RlpA	1179	1266441	1	2	3	4	5	6	7	8	9	10	11	1	1	12
AFK62_RS05795|mrdB|rodA|AFK62_05795	peptidoglycan glycosyltransferase MrdB	1113	1267630	1	2	3	4	5	6	7	8	9	10	11	1	1	12
AFK62_RS05800|mrdA|AFK62_05800	peptidoglycan DD-transpeptidase MrdA	1902	1268744	1	2	3	4	5	6	7	8	9	10	11	1	1	12
AFK62_RS05805|rlmH|AFK62_05805	23S rRNA (pseudouridine(1915)-N(3))-methyltransferase RlmH	468	1270672	1	2	3	4	5	6	7	8	9	10	11	1	1	12
AFK62_RS05810|rsfS|AFK62_05810	ribosome silencing factor	318	1271143	1	2	3	4	5	6	7	8	9	10	11	1	1	12
AFK62_RS05815|AFK62_05815	adenosylcobalamin/alpha-ribazole phosphatase	621	1271699	1	X	X	X	2	X	X	3	4	X	X	1	1	5
AFK62_RS05820|nadD|AFK62_05820	nicotinate-nucleotide adenylyltransferase	654	1272347	1	2	3	X	4	5	6	X	X	X	X	1	7	8
AFK62_RS05825|holA|AFK62_05825	DNA polymerase III subunit delta	1032	1272993	1	2	3	4	5	6	7	8	9	10	11	1	1	12
AFK62_RS05830|lptE|AFK62_05830	LPS assembly lipoprotein LptE	597	1274024	1	2	3	4	5	6	7	8	9	X	10	1	1	11
AFK62_RS05835|leuS|AFK62_05835	leucine--tRNA ligase	2583	1274635	1	2	3	4	5	6	7	8	9	10	11	1	1	12
AFK62_RS05840|AFK62_05840	zinc ribbon-containing protein	483	1277445	1	2	3	4	5	6	7	8	9	10	11	1	1	12
AFK62_RS05845|AFK62_05845	hypothetical protein	1455	1278180	1	X	X	X	X	X	2	X	X	X	X	1	1	X
AFK62_RS05850|AFK62_05850	amino acid ABC transporter ATP-binding protein	726	1279683	1	2	3	4	5	6	7	8	9	10	11	1	1	12
AFK62_RS05855|gltK|AFK62_05855	glutamate/aspartate ABC transporter permease GltK	675	1280408	1	2	3	4	5	6	7	I	8	9	10	1	1	11
AFK62_RS05860|AFK62_05860	amino acid ABC transporter permease	741	1281082	1	2	3	4	5	6	7	8	9	10	11	1	1	12
AFK62_RS05865|AFK62_05865	amino acid ABC transporter substrate-binding protein	906	1281986	1	2	3	4	5	6	7	8	9	10	11	1	1	12
AFK62_RS05870|lnt|AFK62_05870	apolipoprotein N-acyltransferase	1542	1283243	1	2	3	4	5	6	7	8	9	10	11	1	1	12
AFK62_RS05875|corC|AFK62_05875	CNNM family magnesium/cobalt transport protein CorC	876	1284789	1	2	3	4	5	6	7	8	9	10	11	1	1	12
AFK62_RS05880|ybeY|AFK62_05880	rRNA maturation RNase YbeY	468	1285767	1	2	3	4	5	6	7	8	9	10	11	1	1	12
AFK62_RS05885|AFK62_05885	PhoH family protein	1062	1286231	1	2	3	4	5	6	7	8	9	10	11	1	1	12
AFK62_RS05890|miaB|AFK62_05890	tRNA (N6-isopentenyl adenosine(37)-C2)-methylthiotransferase MiaB	1425	1287495	1	2	3	4	5	6	7	8	9	10	11	1	1	12
AFK62_RS05895|ubiF|AFK62_05895	3-demethoxyubiquinol 3-hydroxylase	1182	1289059	1	2	3	4	5	6	7	8	9	10	11	1	1	12
AFK62_RS05935|asnB|AFK62_05935	asparagine synthase B	1665	1291532	1	2	3	4	5	6	7	8	9	10	11	1	1	12
AFK62_RS05940|AFK62_05940	HAD-IIA family hydrolase	753	1293494	1	2	3	4	5	6	7	8	9	10	11	1	1	12
AFK62_RS05945|AFK62_05945	N-acetylglucosamine repressor	1221	1294308	1	2	3	4	5	6	7	8	9	10	11	1	1	12
AFK62_RS05950|nagA|AFK62_05950	N-acetylglucosamine-6-phosphate deacetylase	1149	1295537	1	2	3	4	5	6	7	8	9	10	11	1	1	12
AFK62_RS05955|nagB|AFK62_05955	glucosamine-6-phosphate deaminase	801	1296707	1	2	3	4	5	6	7	8	9	10	11	1	1	12
AFK62_RS05960|nagE|AFK62_05960	PTS N-acetyl glucosamine transporter subunit IIABC	1953	1297847	1	X	X	X	2	3	X	X	X	X	X	1	1	X
AFK62_RS05965|AFK62_05965	hypothetical protein	387	1299929	1	X	2	3	4	X	X	X	X	X	X	1	1	X
AFK62_RS05970|glnS|AFK62_05970	glutamine--tRNA ligase	1668	1300454	1	2	3	4	5	6	7	8	9	10	11	1	1	12
AFK62_RS05975|AFK62_05975	OprD family outer membrane porin	1398	1302573	1	2	3	4	5	6	7	8	X	9	10	1	1	11
AFK62_RS05980|AFK62_05980	beta-N-acetylhexosaminidase	2658	1304029	1	2	3	4	5	6	7	8	9	10	11	1	12	13
AFK62_RS05985|AFK62_05985	helix-turn-helix domain-containing protein	612	1306748	1	2	3	4	5	6	7	8	X	X	9	1	1	10
AFK62_RS05990|fur|AFK62_05990	ferric iron uptake transcriptional regulator	453	1307669	1	2	3	4	5	6	7	8	9	10	11	1	1	8
AFK62_RS05995|fldA|AFK62_05995	flavodoxin FldA	531	1308412	1	2	3	4	5	6	7	8	9	10	11	1	1	8
AFK62_RS06000|ybfE|AFK62_06000	LexA regulated protein	282	1309104	1	2	3	4	5	6	7	8	9	10	11	1	1	12
AFK62_RS06005|ybfF|AFK62_06005	esterase	768	1309514	1	2	3	4	5	6	7	8	9	10	11	1	1	12
AFK62_RS06010|seqA|AFK62_06010	replication initiation negative regulator SeqA	546	1310465	1	2	3	4	5	6	7	8	9	10	11	1	1	12
AFK62_RS06015|pgm|AFK62_06015	phosphoglucomutase (alpha-D-glucose-1,6-bisphosphate-dependent)	1641	1311035	1	2	3	4	5	6	7	8	9	10	11	1	1	12
AFK62_RS06020|potE|AFK62_06020	putrescine-ornithine antiporter	1320	1312811	1	2	3	4	5	6	7	X	X	X	8	1	1	X
AFK62_RS06025|speF|AFK62_06025	ornithine decarboxylase SpeF	2202	1314124	1	2	3	4	5	6	7	8	9	10	11	1	12	13
AFK62_RS06030|kdpE|AFK62_06030	two-component system response regulator KdpE	678	1317024	1	2	3	4	5	6	7	8	9	10	11	1	1	12
AFK62_RS06035|kdpD|AFK62_06035	two-component system sensor histidine kinase KdpD	2685	1317698	1	2	X	X	3	I	4	I	5	6	7	1	1	8
AFK62_RS06040|kdpC|AFK62_06040	potassium-transporting ATPase subunit KdpC	573	1320392	1	2	3	4	5	6	7	8	X	9	I	1	1	10
AFK62_RS06045|kdpB|AFK62_06045	potassium-transporting ATPase subunit KdpB	2049	1320976	1	2	3	4	5	I	6	7	8	9	10	1	1	11
AFK62_RS06050|kdpA|AFK62_06050	potassium-transporting ATPase subunit KdpA	1683	1323045	1	2	3	4	5	6	7	8	9	10	11	1	1	12
AFK62_RS06055|AFK62_06055	YbfA family protein	207	1325129	1	2	3	4	5	6	7	8	9	10	11	1	1	8
AFK62_RS06060|AFK62_06060	DUF523 and DUF1722 domain-containing protein	957	1325485	1	2	3	4	5	6	7	8	X	X	9	1	1	10
AFK62_RS06065|phrB|AFK62_06065	deoxyribodipyrimidine photo-lyase	1422	1326454	1	2	3	4	5	6	7	8	9	10	11	1	1	12
AFK62_RS06070|AFK62_06070	type 2 GTP cyclohydrolase I	744	1327888	1	2	3	4	5	6	7	8	9	10	11	1	1	12
AFK62_RS06075|pxpB|AFK62_06075	5-oxoprolinase subunit PxpB	657	1328652	1	2	3	4	5	6	7	8	9	10	11	1	1	12
AFK62_RS06080|AFK62_06080	biotin-dependent carboxyltransferase family protein	933	1329302	1	2	3	4	5	6	7	8	9	10	X	1	1	11
AFK62_RS06085|pxpA|AFK62_06085	5-oxoprolinase subunit PxpA	735	1330224	1	2	3	4	X	5	6	7	8	9	I	1	1	10
AFK62_RS06090|AFK62_06090	winged helix DNA-binding protein	549	1330960	1	2	3	4	5	6	7	8	9	X	I	1	1	10
AFK62_RS06095|AFK62_06095	DUF969 domain-containing protein	723	1331756	1	2	3	4	5	6	7	8	9	X	X	1	1	10
AFK62_RS06100|AFK62_06100	DUF979 domain-containing protein	987	1332475	1	2	3	4	5	6	7	8	9	X	X	1	1	10
AFK62_RS06105|AFK62_06105	DUF2891 domain-containing protein	996	1333495	1	2	3	4	5	6	7	8	9	X	X	1	1	10
AFK62_RS06110|nei|AFK62_06110	endonuclease VIII	792	1334596	1	2	3	4	5	6	7	I	8	9	10	1	1	11
AFK62_RS06115|AFK62_06115	citrate synthase	1287	1335526	1	2	3	4	5	6	7	8	9	10	11	1	1	12
AFK62_RS06120|sdhC|cybA; dhsC|AFK62_06120	succinate dehydrogenase cytochrome b556 subunit	390	1337466	1	2	3	4	5	6	7	8	9	10	11	1	1	8
AFK62_RS06125|sdhD|cybS; dhsD|AFK62_06125	succinate dehydrogenase membrane anchor subunit	348	1337849	1	2	3	4	5	6	7	8	9	X	10	1	1	11
AFK62_RS06130|sdhA|AFK62_06130	succinate dehydrogenase flavoprotein subunit	1767	1338197	1	2	3	4	5	6	7	8	9	10	11	1	1	12
AFK62_RS06135|AFK62_06135	succinate dehydrogenase iron-sulfur subunit	717	1339979	1	2	3	4	5	6	7	8	9	10	11	1	1	12
AFK62_RS06140|sucA|AFK62_06140	2-oxoglutarate dehydrogenase E1 component	2808	1341062	1	2	3	4	5	6	7	8	9	10	11	1	1	12
AFK62_RS06145|odhB|AFK62_06145	2-oxoglutarate dehydrogenase complex dihydrolipoyllysine-residue succinyltransferase	1224	1343884	1	2	3	4	5	6	7	8	9	10	11	1	1	12
AFK62_RS06150|sucC|AFK62_06150	ADP-forming succinate--CoA ligase subunit beta	1167	1345218	1	2	3	4	5	6	7	8	9	10	11	1	1	12
AFK62_RS06155|sucD|AFK62_06155	succinate--CoA ligase subunit alpha	870	1346384	1	2	3	4	5	6	7	8	9	10	11	1	1	12
AFK62_RS06160|cydA|AFK62_06160	cytochrome ubiquinol oxidase subunit I	1569	1348173	1	2	3	X	4	5	6	7	8	9	10	1	11	12
AFK62_RS06165|cydB|AFK62_06165	cytochrome d ubiquinol oxidase subunit II	1140	1349757	1	2	3	4	5	6	7	8	9	10	11	1	1	12
AFK62_RS06170|ybgE|AFK62_06170	cyd operon protein YbgE	294	1351023	1	2	3	4	5	6	7	X	X	8	9	1	1	X
AFK62_RS06175|ybgC|AFK62_06175	tol-pal system-associated acyl-CoA thioesterase	405	1351450	1	2	2	3	4	5	6	7	8	9	10	1	1	7
AFK62_RS06180|tolQ|AFK62_06180	Tol-Pal system protein TolQ	699	1351851	1	2	3	4	5	6	7	8	9	10	11	1	1	12
AFK62_RS06185|tolR|AFK62_06185	colicin uptake protein TolR	429	1352553	1	2	3	4	5	6	7	8	9	10	11	1	1	12
AFK62_RS06190|tolA|AFK62_06190	cell envelope integrity protein TolA	1269	1353022	1	2	3	4	5	6	7	8	9	10	11	1	1	12
AFK62_RS06195|tolB|AFK62_06195	Tol-Pal system beta propeller repeat protein TolB	1293	1354414	1	2	3	4	5	6	7	8	9	10	11	1	1	12
AFK62_RS06200|pal|AFK62_06200	peptidoglycan-associated lipoprotein Pal	519	1355741	1	2	3	4	5	6	7	8	9	10	11	1	1	12
AFK62_RS06205|cpoB|AFK62_06205	cell division protein CpoB	798	1356269	1	2	3	4	5	6	7	8	9	10	11	1	1	12
AFK62_RS06235|nadA|AFK62_06235	quinolinate synthase NadA	1062	1358048	1	2	3	4	5	6	7	8	9	10	11	1	1	12
AFK62_RS06240|pnuC|AFK62_06240	nicotinamide riboside transporter PnuC	720	1359133	1	2	3	4	5	6	7	8	9	10	11	1	1	12
AFK62_RS06245|zitB|AFK62_06245	CDF family zinc transporter ZitB	954	1359849	1	2	3	X	4	5	6	7	X	X	X	1	1	8
AFK62_RS06250|AFK62_06250	protein YbgS	393	1360932	1	2	3	4	5	6	7	X	X	X	X	1	1	X
AFK62_RS06255|aroG|AFK62_06255	3-deoxy-7-phosphoheptulonate synthase AroG	1053	1361649	1	2	3	4	5	6	7	8	9	10	11	1	1	12
AFK62_RS06260|gpmA|AFK62_06260	2,3-diphosphoglycerate-dependent phosphoglycerate mutase	753	1362872	1	2	3	4	5	6	7	8	9	10	11	1	1	12
AFK62_RS06265|galM|AFK62_06265	galactose-1-epimerase	1041	1363836	1	2	3	4	5	6	7	8	9	10	11	1	1	X
AFK62_RS06270|galK|AFK62_06270	galactokinase	1149	1364870	1	2	3	4	5	6	7	8	9	10	11	1	1	12
AFK62_RS06275|galT|AFK62_06275	galactose-1-phosphate uridylyltransferase	1047	1366021	1	2	3	4	5	6	7	8	9	10	11	1	1	X
AFK62_RS06280|galE|AFK62_06280	UDP-glucose 4-epimerase GalE	1017	1367078	1	2	3	4	5	6	7	8	9	10	11	1	1	X
AFK62_RS06285|modF|AFK62_06285	molybdate ABC transporter ATP-binding protein ModF	1473	1368324	1	2	3	4	5	6	7	8	9	10	11	1	1	12
AFK62_RS06290|modE|AFK62_06290	molybdenum-dependent transcriptional regulator	792	1369868	1	2	3	4	5	6	7	8	9	X	X	1	1	10
AFK62_RS06295|modA|AFK62_06295	molybdate ABC transporter substrate-binding protein	777	1371080	1	2	3	4	5	6	7	8	9	10	11	1	1	12
AFK62_RS06300|modB|AFK62_06300	molybdate ABC transporter permease subunit	693	1371853	1	2	3	4	5	6	7	8	9	X	10	1	1	11
AFK62_RS06305|modC|AFK62_06305	molybdenum ABC transporter ATP-binding protein ModC	1059	1372545	1	2	3	4	5	6	7	8	9	X	X	1	1	10
AFK62_RS06310|AFK62_06310	pyridoxal phosphatase	819	1373600	1	2	3	4	5	6	7	8	9	10	X	1	1	11
AFK62_RS06315|pgl|AFK62_06315	6-phosphogluconolactonase	1002	1374570	1	2	3	4	5	6	7	8	9	10	11	1	1	12
AFK62_RS06320|AFK62_06320	putative acyl-CoA thioester hydrolase	1311	1375698	1	2	3	4	5	6	7	8	9	10	11	1	1	12
AFK62_RS06325|AFK62_06325	kinase inhibitor	477	1377119	1	2	3	4	5	6	7	8	9	10	11	1	1	12
AFK62_RS06330|AFK62_06330	type 1 glutamine amidotransferase domain-containing protein	681	1377606	1	2	3	4	5	6	7	8	9	10	11	1	1	12
AFK62_RS06335|bioA|AFK62_06335	adenosylmethionine--8-amino-7-oxononanoate transaminase	1293	1378354	1	2	3	4	5	6	7	8	9	10	11	1	1	12
AFK62_RS06340|bioB|AFK62_06340	biotin synthase BioB	1041	1379728	1	2	3	4	5	6	7	8	9	10	11	1	1	12
AFK62_RS06345|bioF|AFK62_06345	8-amino-7-oxononanoate synthase	1152	1380765	1	2	3	4	5	6	7	8	9	10	11	1	1	12
AFK62_RS06350|bioC|AFK62_06350	malonyl-ACP O-methyltransferase BioC	759	1381900	1	2	3	4	5	6	7	8	X	X	I	1	1	9
AFK62_RS06355|bioD|AFK62_06355	dethiobiotin synthase	684	1382651	1	2	3	4	5	6	7	8	9	10	X	1	1	11
AFK62_RS06360|AFK62_06360	ATP-binding cassette domain-containing protein	711	1383331	1	2	3	4	5	6	7	X	X	X	X	1	1	X
AFK62_RS06365|uvrB|AFK62_06365	excinuclease ABC subunit UvrB	2022	1384930	1	2	3	4	5	6	7	8	9	10	11	1	1	12
AFK62_RS06370|yvcK|AFK62_06370	uridine diphosphate-N-acetylglucosamine-binding protein YvcK	909	1387171	1	2	3	4	5	6	7	8	9	10	11	1	1	12
AFK62_RS06375|moaA|AFK62_06375	GTP 3',8-cyclase MoaA	990	1388426	1	2	3	4	5	6	7	I	8	9	10	1	1	11
AFK62_RS06380|moaB|AFK62_06380	molybdenum cofactor biosynthesis protein B	513	1389437	1	2	X	3	4	5	6	7	X	8	X	1	1	9
AFK62_RS06385|moaC|AFK62_06385	cyclic pyranopterin monophosphate synthase MoaC	486	1389953	1	2	3	4	5	6	7	8	9	10	I	1	1	11
AFK62_RS06390|moaD|AFK62_06390	molybdopterin synthase sulfur carrier subunit	246	1390431	1	2	3	4	5	6	7	8	X	9	X	1	1	8
AFK62_RS06395|moaE|AFK62_06395	molybdopterin synthase catalytic subunit MoaE	453	1390678	1	2	3	4	5	6	7	8	9	10	11	1	1	12
AFK62_RS06400|AFK62_06400	Bax inhibitor-1/YccA family protein	708	1391223	1	2	3	4	5	6	7	8	9	X	10	1	1	11
AFK62_RS06405|AFK62_06405	YbhN family protein	1032	1392108	1	2	3	4	5	6	7	8	9	10	11	1	1	12
AFK62_RS06410|clsB|AFK62_06410	cardiolipin synthase ClsB	1242	1393139	1	2	3	4	5	6	7	8	9	10	11	1	1	12
AFK62_RS06415|AFK62_06415	endonuclease/exonuclease/phosphatase family protein	762	1394377	1	2	3	4	5	6	7	X	8	9	10	1	1	X
AFK62_RS06420|AFK62_06420	YbhQ family protein	417	1395274	1	2	3	4	5	6	7	X	X	8	9	1	1	X
AFK62_RS06425|AFK62_06425	ABC transporter permease	1107	1395652	1	2	3	4	5	6	X	7	8	9	10	1	1	11
AFK62_RS06430|AFK62_06430	ABC transporter permease	1122	1396768	1	2	X	3	4	5	X	6	7	8	9	1	1	10
AFK62_RS06435|AFK62_06435	ATP-binding cassette domain-containing protein	1728	1397886	1	2	3	4	5	6	X	I	7	8	9	1	1	10
AFK62_RS06440|hlyD|AFK62_06440	secretion protein HlyD	999	1399603	1	2	3	4	5	6	X	7	8	9	10	1	1	11
AFK62_RS06445|cecR|AFK62_06445	transcriptional regulator CecR	684	1400594	1	2	3	4	5	6	X	7	8	9	10	1	1	11
AFK62_RS06450|rhlE|AFK62_06450	ATP-dependent RNA helicase RhlE	1425	1401519	1	2	3	4	5	6	7	8	9	10	11	1	1	12
AFK62_RS06455|AFK62_06455	family 1 glycosylhydrolase	1392	1403126	1	2	3	X	X	4	5	X	X	6	7	1	1	X
AFK62_RS06460|ascB|AFK62_06460	6-phospho-beta-glucosidase	1470	1404527	1	2	3	X	X	4	5	X	X	6	7	1	1	X
AFK62_RS06465|AFK62_06465	beta-glucoside-specific PTS transporter subunit IIABC	1869	1406008	1	2	3	X	X	4	I	X	X	5	6	1	1	X
AFK62_RS06470|AFK62_06470	PRD domain-containing protein	846	1407985	1	2	3	X	X	4	5	X	X	6	7	1	1	X
AFK62_RS06475|dinG|AFK62_06475	ATP-dependent DNA helicase DinG	2178	1409122	1	2	3	4	5	6	7	8	9	10	11	1	1	12
AFK62_RS06480|AFK62_06480	fimbrial protein	510	1411286	1	X	X	X	X	2	X	X	X	X	X	1	1	X
AFK62_RS06485|AFK62_06485	fimbrial protein	990	1411806	1	X	X	X	X	2	X	X	X	X	X	1	1	X
AFK62_RS06490|AFK62_06490	fimbria/pilus outer membrane usher protein	2550	1412817	1	X	X	X	X	2	X	X	X	X	X	1	3	X
AFK62_RS06495|AFK62_06495	molecular chaperone	666	1415415	1	X	X	X	X	2	X	X	X	X	X	1	1	X
AFK62_RS06500|AFK62_06500	fimbrial protein	537	1416158	1	X	X	X	X	2	X	X	X	X	X	1	1	X
AFK62_RS06505|ybiB|AFK62_06505	DNA-binding protein YbiB	969	1417009	1	2	3	4	5	6	7	X	8	9	10	1	1	X
AFK62_RS06510|ybiJ|AFK62_06510	DUF1471 family protein YbiJ	261	1418068	1	X	2	3	4	5	6	X	X	7	8	1	1	X
AFK62_RS06515|AFK62_06515	DksA/TraR family C4-type zinc finger protein	267	1418589	1	2	3	4	5	6	7	8	9	10	11	1	1	12
AFK62_RS06520|AFK62_06520	flavin reductase family protein	618	1418949	1	2	3	4	5	6	7	X	8	X	9	1	1	X
AFK62_RS06525|rlmF|AFK62_06525	23S rRNA (adenine(1618)-N(6))-methyltransferase RlmF	930	1419679	1	2	3	4	5	6	7	I	8	9	10	1	1	11
AFK62_RS06530|ybiO|AFK62_06530	mechanosensitive channel protein	2259	1420609	1	2	3	4	5	I	6	7	8	9	10	1	1	11
AFK62_RS06535|glnQ|AFK62_06535	glutamine ABC transporter ATP-binding protein GlnQ	723	1423260	1	2	3	4	5	6	7	8	9	10	11	1	1	12
AFK62_RS06540|glnP|AFK62_06540	glutamine ABC transporter permease GlnP	660	1423979	1	2	3	4	X	5	6	7	8	9	I	1	1	10
AFK62_RS06545|glnH|AFK62_06545	glutamine ABC transporter substrate-binding protein GlnH	744	1424721	1	2	3	4	5	6	7	8	9	10	11	1	12	13
AFK62_RS06550|dps|pexB|AFK62_06550	DNA starvation/stationary phase protection protein Dps	504	1425840	1	2	3	4	5	6	7	8	9	10	11	1	1	12
AFK62_RS06555|rhtA|AFK62_06555	threonine/homoserine exporter RhtA	888	1426659	1	2	3	4	5	6	7	8	9	10	X	1	1	11
AFK62_RS06560|ompX|AFK62_06560	outer membrane protein OmpX	513	1427897	1	2	3	4	5	6	7	8	9	10	11	1	1	12
AFK62_RS06565|AFK62_06565	phosphoethanolamine transferase	1584	1428467	1	2	3	4	5	6	7	8	9	10	11	1	1	12
AFK62_RS06570|mntR|AFK62_06570	manganese-binding transcriptional regulator MntR	468	1430663	1	2	3	4	5	6	7	8	9	10	11	1	1	12
AFK62_RS06575|AFK62_06575	anion transporter	1119	1431133	1	2	3	4	5	6	7	8	9	10	11	1	1	12
AFK62_RS06580|AFK62_06580	HlyD family secretion protein	1152	1432352	1	2	3	4	5	6	7	8	9	10	11	1	1	12
AFK62_RS06585|AFK62_06585	DHA2 family efflux MFS transporter permease subunit	1572	1433500	1	2	3	4	5	6	7	8	9	10	11	1	1	12
AFK62_RS06590|AFK62_06590	efflux transporter outer membrane subunit	1542	1435073	1	2	3	X	4	5	6	7	8	9	10	1	1	11
AFK62_RS06595|AFK62_06595	hypothetical protein	501	1436734	1	X	X	2	X	X	X	X	X	X	X	1	1	X
AFK62_RS06600|ldtB|AFK62_06600	L,D-transpeptidase	921	1437369	1	2	3	4	5	6	7	8	9	10	11	1	1	12
AFK62_RS06605|AFK62_06605	ABC-F family ATPase	1593	1438510	1	2	3	4	5	6	7	8	9	10	11	1	1	12
AFK62_RS06610|AFK62_06610	filamentous hemagglutinin N-terminal domain-containing protein	2145	1440185	1	2	3	X	4	X	X	X	X	X	X	1	1	X
AFK62_RS06615|AFK62_06615	glycoside hydrolase family 31 protein	2364	1443065	1	2	3	4	5	6	7	8	9	10	11	1	1	12
AFK62_RS06620|AFK62_06620	MFS transporter	1311	1445440	1	2	3	4	5	6	7	8	9	10	11	1	12	13
AFK62_RS06625|AFK62_06625	LacI family DNA-binding transcriptional regulator	1071	1447068	1	2	3	4	5	6	7	X	8	9	10	1	1	X
AFK62_RS06630|moeB|AFK62_06630	molybdopterin-synthase adenylyltransferase MoeB	759	1448135	1	2	3	4	5	6	7	8	9	10	11	1	1	12
AFK62_RS06635|moeA|AFK62_06635	molybdopterin molybdotransferase MoeA	1230	1448895	1	2	3	4	5	6	7	8	9	10	11	1	1	12
AFK62_RS06640|gsiA|AFK62_06640	glutathione ABC transporter ATP-binding protein GsiA	1875	1450362	1	2	3	4	5	6	7	8	9	10	11	1	1	12
AFK62_RS06645|gsiB|AFK62_06645	glutathione ABC transporter substrate-binding protein GsiB	1539	1452266	1	2	3	4	5	6	7	8	9	10	11	1	1	12
AFK62_RS06650|gsiC|AFK62_06650	glutathione ABC transporter permease GsiC	921	1453899	1	2	3	4	5	6	7	8	9	10	11	1	1	12
AFK62_RS06655|gsiD|AFK62_06655	glutathione ABC transporter permease GsiD	912	1454822	1	2	3	4	5	6	7	8	9	10	11	1	1	12
AFK62_RS06660|rimO|AFK62_06660	30S ribosomal protein S12 methylthiotransferase RimO	1326	1455824	1	2	3	4	5	6	7	8	9	10	11	1	1	12
AFK62_RS06665|AFK62_06665	PQQ-dependent sugar dehydrogenase	1113	1457321	1	2	3	4	5	6	7	8	9	X	10	1	1	11
AFK62_RS06670|AFK62_06670	glutathione S-transferase family protein	627	1458434	1	2	3	4	5	6	7	X	8	X	X	1	1	X
AFK62_RS06675|dacC|AFK62_06675	serine-type D-Ala-D-Ala carboxypeptidase	1212	1459320	1	2	3	4	5	6	7	8	9	10	11	1	1	12
AFK62_RS06680|deoR|AFK62_06680	DNA-binding transcriptional repressor DeoR	765	1460559	1	2	3	4	5	6	7	8	X	9	10	1	1	11
AFK62_RS06685|ybjG|AFK62_06685	undecaprenyl-diphosphate phosphatase	594	1461403	1	2	3	4	5	6	7	8	9	X	X	1	1	10
AFK62_RS06690|AFK62_06690	phosphatase PAP2 family protein	741	1461993	1	2	3	4	5	6	7	X	X	X	X	1	1	X
AFK62_RS06695|AFK62_06695	MFS transporter	1233	1462901	1	2	3	4	5	6	7	8	9	10	11	1	1	12
AFK62_RS06700|AFK62_06700	Cof-type HAD-IIB family hydrolase	813	1464167	1	2	3	4	5	6	7	8	9	10	X	1	1	11
AFK62_RS06705|AFK62_06705	flagellin	1452	1465160	1	2	3	4	5	6	I	7	X	X	X	1	1	8
AFK62_RS06710|AFK62_06710	MFS transporter	1227	1466604	1	2	3	4	5	6	7	8	9	10	11	1	1	12
AFK62_RS06715|AFK62_06715	TetR family transcriptional regulator	588	1467936	1	2	3	4	5	6	7	8	9	X	X	1	1	10
AFK62_RS06720|AFK62_06720	hypothetical protein	417	1468568	1	X	X	2	X	X	X	X	X	X	X	1	1	X
AFK62_RS06725|AFK62_06725	aspartate:alanine antiporter	1683	1469237	1	2	3	4	5	6	7	8	9	10	11	1	1	12
AFK62_RS06730|AFK62_06730	inner membrane protein YbjM	366	1471211	1	2	3	4	5	6	7	X	X	X	X	1	1	X
AFK62_RS06735|nfsA|AFK62_06735	oxygen-insensitive NADPH nitroreductase	723	1471710	1	2	3	4	5	6	7	8	9	10	11	1	1	12
AFK62_RS06740|rimK|AFK62_06740	30S ribosomal protein S6--L-glutamate ligase	903	1472512	1	2	3	4	5	6	7	8	9	10	11	1	1	12
AFK62_RS06745|AFK62_06745	YbjN domain-containing protein	480	1473496	1	2	3	4	5	6	7	I	8	9	10	1	1	11
AFK62_RS06750|potF|AFK62_06750	spermidine/putrescine ABC transporter substrate-binding protein PotF	1113	1474334	1	2	3	4	5	I	6	7	8	9	10	1	1	11
AFK62_RS06755|potG|AFK62_06755	putrescine ABC transporter ATP-binding subunit PotG	1134	1475586	1	2	3	4	5	6	7	8	9	10	11	1	1	12
AFK62_RS06760|potH|AFK62_06760	putrescine ABC transporter permease PotH	957	1476731	1	2	3	4	5	6	7	8	9	10	11	1	1	12
AFK62_RS06765|potI|AFK62_06765	putrescine ABC transporter permease PotI	846	1477684	1	2	3	4	5	6	7	8	9	10	11	1	1	12
AFK62_RS06770|AFK62_06770	DUF2593 family protein	474	1478604	1	2	3	4	5	6	7	8	X	9	10	1	1	11
AFK62_RS06775|rlmC|AFK62_06775	23S rRNA (uracil(747)-C(5))-methyltransferase RlmC	1128	1479130	1	2	3	4	5	6	7	8	9	10	11	1	1	12
AFK62_RS06780|AFK62_06780	glycoside hydrolase family 88 protein	1188	1480318	1	X	X	2	3	4	5	X	6	7	8	1	9	X
AFK62_RS06785|AFK62_06785	oligosaccharide MFS transporter	1260	1481534	1	X	X	2	3	4	5	X	6	7	8	1	1	X
AFK62_RS06790|AFK62_06790	DUF2264 domain-containing protein	1845	1482812	1	X	X	2	3	4	5	X	6	7	8	1	1	X
AFK62_RS06795|AFK62_06795	helix-turn-helix domain-containing protein	852	1484848	1	X	X	2	3	4	5	X	6	7	8	1	1	X
AFK62_RS06800|artJ|AFK62_06800	ABC transporter substrate-binding protein ArtJ	732	1485737	1	2	3	4	5	6	7	8	9	10	11	1	1	12
AFK62_RS06805|artM|AFK62_06805	arginine ABC transporter permease ArtM	669	1486676	1	2	3	4	5	6	7	8	9	10	11	1	1	12
AFK62_RS06810|artQ|AFK62_06810	arginine ABC transporter permease ArtQ	717	1487344	1	2	3	4	5	6	7	8	9	10	11	1	1	12
AFK62_RS06815|artJ|AFK62_06815	arginine ABC transporter substrate-binding protein	732	1488069	1	2	3	4	5	6	7	8	9	10	11	1	1	12
AFK62_RS06820|artP|AFK62_06820	arginine ABC transporter ATP-binding protein ArtP	729	1488821	1	2	3	4	5	6	7	8	9	10	11	1	1	12
AFK62_RS06825|AFK62_06825	lipoprotein	528	1489753	1	2	3	4	5	6	7	8	9	X	10	1	1	11
AFK62_RS06830|AFK62_06830	heavy metal-binding domain-containing protein	324	1490408	1	2	3	4	5	6	7	8	X	9	10	1	1	11
AFK62_RS06835|AFK62_06835	N-acetylmuramoyl-L-alanine amidase	831	1490728	1	2	3	4	5	6	7	8	9	10	11	1	1	12
AFK62_RS06840|AFK62_06840	gamma-glutamylcyclotransferase family protein	333	1491588	1	X	X	X	X	2	X	X	X	X	X	1	1	X
AFK62_RS06845|AFK62_06845	NAD(P)-dependent oxidoreductase	1017	1491959	1	2	3	4	5	6	7	8	9	10	11	1	1	12
AFK62_RS06850|ltaE|AFK62_06850	low-specificity L-threonine aldolase	1008	1493105	1	2	3	4	5	6	7	8	9	10	11	1	1	12
AFK62_RS06855|poxB|AFK62_06855	ubiquinone-dependent pyruvate dehydrogenase	1719	1494147	1	2	3	4	5	6	7	8	9	10	11	1	1	12
AFK62_RS06860|AFK62_06860	DoxX family protein	435	1496019	1	X	X	X	X	2	3	4	5	6	I	1	1	7
AFK62_RS06865|hcr|AFK62_06865	NADH oxidoreductase	969	1496513	1	2	3	4	5	6	7	8	9	10	11	1	1	12
AFK62_RS06870|hcp|priS|AFK62_06870	hydroxylamine reductase	1653	1497492	1	2	3	4	5	6	7	8	9	10	11	1	1	12
AFK62_RS06875|AFK62_06875	lysine exporter LysO family protein	900	1499285	1	2	3	4	5	6	7	X	X	8	X	1	1	X
AFK62_RS06880|AFK62_06880	ATP-dependent endonuclease	1659	1500454	1	2	3	4	5	I	6	7	8	9	10	1	1	11
AFK62_RS06885|AFK62_06885	VirK/YbjX family protein	954	1502109	1	2	3	4	5	6	7	X	X	X	X	1	1	X
AFK62_RS06890|macA|AFK62_06890	macrolide transporter subunit MacA	1113	1503223	1	2	3	4	5	6	7	I	8	9	10	1	1	11
AFK62_RS06895|macB|AFK62_06895	macrolide ABC transporter ATP-binding protein/permease MacB	1944	1504332	1	2	3	4	5	6	7	8	9	10	11	1	1	12
AFK62_RS06900|cspD|AFK62_06900	cold shock-like protein CspD	231	1506340	1	2	3	4	5	6	7	8	9	X	X	1	1	10
AFK62_RS06905|clpS|AFK62_06905	ATP-dependent Clp protease adapter ClpS	321	1506896	1	2	3	4	5	6	7	8	9	10	11	1	1	12
AFK62_RS06910|clpA|AFK62_06910	ATP-dependent Clp protease ATP-binding subunit ClpA	2274	1507245	1	2	3	4	5	6	7	8	9	10	11	1	1	12
AFK62_RS06915|infA|AFK62_06915	translation initiation factor IF-1	219	1509698	1	2	3	3	3	3	3	4	5	6	7	1	1	4
AFK62_RS06920|aat|AFK62_06920	leucyl/phenylalanyl-tRNA--protein transferase	705	1510192	1	2	3	4	5	6	7	8	9	X	10	1	1	11
AFK62_RS06925|cydC|AFK62_06925	cysteine/glutathione ABC transporter ATP-binding protein/permease CydC	1734	1510934	1	2	3	X	4	5	6	I	7	8	9	1	1	10
AFK62_RS06930|cydD|AFK62_06930	cysteine/glutathione ABC transporter permease/ATP-binding protein CydD	1767	1512668	1	2	3	4	5	6	7	8	9	10	11	1	1	12
AFK62_RS06935|trxB|AFK62_06935	thioredoxin-disulfide reductase	969	1514550	1	2	3	4	5	6	7	8	9	10	11	1	1	12
AFK62_RS06940|lrp|AFK62_06940	leucine-responsive transcriptional regulator Lrp	495	1515988	1	2	3	4	5	6	7	8	9	10	11	1	1	12
AFK62_RS06945|ftsK|AFK62_06945	DNA translocase FtsK	4149	1516602	1	X	X	X	X	X	X	X	X	X	X	1	2	X
AFK62_RS06950|lolA|AFK62_06950	outer membrane lipoprotein chaperone LolA	615	1520942	1	2	3	4	5	6	7	8	9	10	11	1	1	12
AFK62_RS06955|rarA|mgsA|AFK62_06955	replication-associated recombination protein RarA	1344	1521565	1	2	3	4	5	6	7	I	8	9	10	1	1	11
AFK62_RS06960|serS|AFK62_06960	serine--tRNA ligase	1293	1523005	1	2	3	4	5	6	7	8	9	10	11	1	1	12
AFK62_RS06965|AFK62_06965	MFS transporter	1149	1524592	1	2	3	4	5	6	7	8	9	10	11	1	1	12
AFK62_RS06970|pflA|AFK62_06970	pyruvate formate lyase 1-activating protein	741	1525773	1	2	3	4	5	6	7	8	9	10	11	1	1	12
AFK62_RS06975|pflB|AFK62_06975	formate C-acetyltransferase	2283	1526709	1	2	3	4	5	6	7	8	9	10	11	1	1	12
AFK62_RS06980|focA|AFK62_06980	formate transporter FocA	858	1529043	1	2	3	4	5	6	7	8	9	10	11	1	1	12
AFK62_RS06985|AFK62_06985	30S ribosomal protein S12 methylthiotransferase accessory protein YcaO	1764	1530304	1	2	3	4	5	6	7	8	9	10	11	1	1	12
AFK62_RS06990|AFK62_06990	DUF421 domain-containing protein	693	1532209	1	2	3	4	5	6	7	8	X	X	X	1	1	9
AFK62_RS06995|serC|AFK62_06995	3-phosphoserine/phosphohydroxythreonine transaminase	1086	1533064	1	2	3	4	5	6	7	8	9	10	11	1	1	12
AFK62_RS07000|aroA|AFK62_07000	3-phosphoshikimate 1-carboxyvinyltransferase	1287	1534218	1	2	3	4	5	6	7	8	9	10	11	1	1	12
AFK62_RS07005|AFK62_07005	M48 family metallopeptidase	768	1535648	1	X	X	2	3	4	5	X	X	X	X	1	1	X
AFK62_RS07010|cmk|AFK62_07010	(d)CMP kinase	687	1536590	1	2	3	4	5	6	7	8	9	10	11	1	1	8
AFK62_RS07015|rpsA|AFK62_07015	30S ribosomal protein S1	1674	1537388	1	2	3	4	5	I	6	7	8	9	10	1	1	11
AFK62_RS07020|ihfB|AFK62_07020	integration host factor subunit beta	285	1539176	1	2	3	4	5	6	7	8	9	10	11	1	1	8
AFK62_RS07025|AFK62_07025	ComEC family protein	2259	1539664	1	2	3	4	5	6	7	X	X	X	X	1	1	X
AFK62_RS07030|msbA|AFK62_07030	lipid A ABC transporter ATP-binding protein/permease MsbA	1749	1541959	1	2	3	4	5	6	7	8	9	10	11	1	1	12
AFK62_RS07035|lpxK|AFK62_07035	tetraacyldisaccharide 4'-kinase	978	1543711	1	2	3	4	5	6	7	8	9	10	X	1	1	11
AFK62_RS07040|AFK62_07040	winged helix-turn-helix domain-containing protein	1260	1544726	1	2	3	4	5	6	7	8	9	X	10	1	1	11
AFK62_RS07045|ycaR|AFK62_07045	protein YcaR	183	1546011	1	2	3	4	5	6	7	X	8	X	2	1	1	X
AFK62_RS07050|kdsB|AFK62_07050	3-deoxy-manno-octulosonate cytidylyltransferase	747	1546190	1	2	3	4	5	6	7	X	8	X	9	1	1	X
AFK62_RS07055|AFK62_07055	Lrp/AsnC family transcriptional regulator	489	1546960	1	2	3	4	5	6	X	X	X	X	X	1	1	X
AFK62_RS07060|AFK62_07060	DUF2000 domain-containing protein	423	1547571	1	2	3	4	5	6	X	X	X	X	X	1	1	X
AFK62_RS07065|AFK62_07065	YcbJ family phosphotransferase	894	1548087	1	2	3	4	5	I	6	7	8	9	10	1	1	11
AFK62_RS07070|elyC|AFK62_07070	envelope biogenesis factor ElyC	780	1548957	1	2	3	4	5	6	7	8	X	X	9	1	1	10
AFK62_RS07075|cmoM|AFK62_07075	tRNA uridine 5-oxyacetic acid(34) methyltransferase CmoM	780	1549869	1	2	3	4	5	6	7	8	9	10	11	1	1	12
AFK62_RS07080|mukF|AFK62_07080	chromosome partition protein MukF	1323	1550652	1	2	3	4	5	6	7	8	9	10	11	1	1	12
AFK62_RS07085|mukE|AFK62_07085	chromosome partition protein MukE	711	1551955	1	2	3	4	5	6	7	8	9	10	11	1	1	12
AFK62_RS07090|mukB|AFK62_07090	chromosome partition protein MukB	4449	1552658	1	2	3	4	5	6	7	8	9	10	11	1	1	12
AFK62_RS07095|ldtD|AFK62_07095	L,D-transpeptidase	1806	1557262	1	2	3	4	5	6	7	8	9	10	X	1	1	11
AFK62_RS07100|AFK62_07100	YcbK family protein	549	1559248	1	2	3	4	5	6	7	8	9	10	11	1	1	12
AFK62_RS07105|AFK62_07105	MBL fold metallo-hydrolase	648	1559836	1	2	3	4	5	6	7	8	9	10	11	1	1	12
AFK62_RS07110|AFK62_07110	amino acid aminotransferase	1191	1560544	1	2	3	4	5	6	7	8	9	10	11	1	1	12
AFK62_RS07115|ompF|AFK62_07115	porin OmpF	1083	1561920	1	X	2	3	X	X	X	X	X	4	X	1	1	X
AFK62_RS07120|asnS|AFK62_07120	asparagine--tRNA ligase	1401	1563538	1	2	3	4	5	6	7	8	9	10	11	1	1	12
AFK62_RS07125|pncB|AFK62_07125	nicotinate phosphoribosyltransferase	1203	1565105	1	2	3	4	5	6	7	8	9	10	11	1	1	12
AFK62_RS07130|pepN|AFK62_07130	aminopeptidase N	2613	1566574	1	2	3	4	5	6	7	8	9	10	11	1	1	12
AFK62_RS07135|ssuB|AFK62_07135	aliphatic sulfonates ABC transporter ATP-binding protein	768	1569294	1	2	3	4	5	6	7	8	9	10	X	1	1	11
AFK62_RS07140|ssuC|AFK62_07140	aliphatic sulfonate ABC transporter permease SsuC	792	1570058	1	2	3	4	5	6	7	8	9	10	11	1	1	12
AFK62_RS07145|ssuD|AFK62_07145	FMNH2-dependent alkanesulfonate monooxygenase	1146	1570859	1	2	3	4	5	6	7	8	9	10	11	1	1	12
AFK62_RS07150|AFK62_07150	sulfonate ABC transporter substrate-binding protein	972	1572001	1	2	3	4	5	6	7	I	8	9	10	1	1	11
AFK62_RS07155|ssuE|AFK62_07155	NADPH-dependent FMN reductase	588	1572965	1	2	3	4	5	6	7	X	X	8	X	1	1	X
AFK62_RS07160|pyrD|AFK62_07160	quinone-dependent dihydroorotate dehydrogenase	1011	1573788	1	2	3	4	5	6	7	8	9	10	11	1	1	12
AFK62_RS07165|zapC|AFK62_07165	cell division protein ZapC	546	1574965	1	2	3	4	5	6	7	8	X	9	10	1	1	11
AFK62_RS07170|AFK62_07170	YcbX family protein	1107	1575507	1	2	3	4	5	6	7	8	9	10	11	1	1	12
AFK62_RS07175|rlmKL|AFK62_07175	bifunctional 23S rRNA (guanine(2069)-N(7))-methyltransferase RlmK/23S rRNA (guanine(2445)-N(2))-methyltransferase RlmL	2118	1576715	1	2	3	4	5	6	7	8	9	10	11	1	1	12
AFK62_RS07180|AFK62_07180	ABC transporter ATP-binding protein	1905	1578839	1	2	3	4	5	6	7	8	9	10	11	1	12	13
AFK62_RS07185|pqiA|AFK62_07185	membrane integrity-associated transporter subunit PqiA	1269	1580760	1	2	3	4	5	6	7	8	9	10	11	1	1	12
AFK62_RS07190|pqiB|AFK62_07190	intermembrane transport protein PqiB	1641	1582018	1	2	3	4	5	6	7	8	9	10	11	1	1	12
AFK62_RS07195|pqiC|AFK62_07195	membrane integrity-associated transporter subunit PqiC	564	1583655	1	2	3	4	5	6	7	X	8	9	10	1	1	X
AFK62_RS07200|fabA|AFK62_07200	bifunctional 3-hydroxydecanoyl-ACP dehydratase/trans-2-decenoyl-ACP isomerase	519	1584713	1	2	3	4	5	6	7	8	9	10	11	1	1	12
AFK62_RS07205|AFK62_07205	Lon protease family protein	1758	1585300	1	2	3	X	4	5	6	X	7	8	X	1	1	X
AFK62_RS07210|matP|AFK62_07210	macrodomain Ter protein MatP	456	1587241	1	2	3	4	5	6	7	8	9	10	11	1	12	13
AFK62_RS07215|ompA|AFK62_07215	porin OmpA	1044	1587877	1	2	3	4	5	6	7	8	9	10	11	1	1	12
AFK62_RS07220|sulA|AFK62_07220	SOS-induced cell division inhibitor SulA	507	1589279	1	2	3	4	5	6	7	8	9	X	X	1	1	10
AFK62_RS07225|AFK62_07225	TfoX/Sxy family DNA transformation protein	615	1590005	1	2	3	X	4	5	6	X	X	X	X	1	1	X
AFK62_RS07230|yccS|AFK62_07230	YccS family putative transporter	2133	1590610	1	2	3	4	5	6	7	8	9	10	11	1	1	12
AFK62_RS07235|AFK62_07235	YccF domain-containing protein	447	1592760	1	2	3	4	5	6	7	8	X	X	X	1	1	9
AFK62_RS07240|helD|AFK62_07240	DNA helicase IV	2055	1593333	1	2	3	4	5	6	7	8	9	X	10	1	1	11
AFK62_RS07245|mgsA|AFK62_07245	methylglyoxal synthase	459	1595389	1	2	3	4	5	6	7	8	9	X	10	1	1	11
AFK62_RS07250|AFK62_07250	CoA-binding protein	414	1596020	1	2	3	4	5	6	7	8	9	10	11	1	1	8
AFK62_RS07255|hspQ|AFK62_07255	heat shock protein HspQ	318	1596461	1	2	3	4	5	6	7	8	9	10	I	1	1	8
AFK62_RS07260|rlmI|AFK62_07260	23S rRNA (cytosine(1962)-C(5))-methyltransferase RlmI	1191	1596838	1	2	3	4	5	6	7	8	9	10	11	1	1	8
AFK62_RS07265|yccX|AFK62_07265	acylphosphatase	282	1598117	1	2	3	4	5	6	7	8	X	9	X	1	1	10
AFK62_RS07270|tusE|AFK62_07270	sulfurtransferase TusE	330	1598395	1	2	3	4	5	6	7	8	9	10	11	1	1	12
AFK62_RS07275|yccA|AFK62_07275	FtsH protease modulator YccA	660	1598831	1	2	3	4	5	6	7	8	9	10	11	1	1	12
AFK62_RS07280|AFK62_07280	ABC transporter substrate-binding protein	1626	1599750	1	2	3	4	5	6	7	8	9	10	11	1	1	12
AFK62_RS07290|tssA|AFK62_07290	type VI secretion system protein TssA	1584	1601925	1	2	X	X	3	4	5	X	X	X	X	1	6	X
AFK62_RS07295|tssE|AFK62_07295	type VI secretion system baseplate subunit TssE	456	1603544	1	2	X	X	3	4	5	X	X	X	X	1	1	X
AFK62_RS07300|AFK62_07300	VasL domain-containing protein	1329	1604024	1	X	X	X	X	X	X	X	X	X	X	1	1	X
AFK62_RS07310|AFK62_07310	YccJ family protein	228	1605959	1	2	3	4	5	6	7	8	9	10	11	1	1	12
AFK62_RS07315|wrbA|AFK62_07315	NAD(P)H:quinone oxidoreductase	597	1606212	1	2	3	4	5	6	7	8	9	10	11	1	1	12
AFK62_RS07320|AFK62_07320	general stress protein	174	1607211	1	2	3	4	5	6	6	7	8	9	10	1	1	7
AFK62_RS07325|rutG|AFK62_07325	pyrimidine utilization transport protein G	1338	1607472	1	2	3	4	5	6	7	I	8	X	X	1	1	9
AFK62_RS07330|rutF|AFK62_07330	pyrimidine utilization flavin reductase protein F	501	1608827	1	2	3	4	5	6	7	8	9	X	X	1	1	8
AFK62_RS07335|AFK62_07335	malonic semialdehyde reductase	591	1609337	1	2	3	4	5	6	7	X	8	X	X	1	1	X
AFK62_RS07340|rutD|AFK62_07340	pyrimidine utilization protein D	804	1609924	1	2	3	4	5	6	7	X	8	X	X	1	1	X
AFK62_RS07345|rutC|AFK62_07345	pyrimidine utilization protein C	399	1610727	1	2	3	4	5	6	7	8	9	X	X	1	1	10
AFK62_RS07350|rutB|AFK62_07350	pyrimidine utilization protein B	699	1611135	1	2	X	3	4	5	6	7	8	X	X	1	1	9
AFK62_RS07355|rutA|AFK62_07355	pyrimidine utilization protein A	1089	1611833	1	2	3	4	5	6	7	8	9	X	X	1	1	10
AFK62_RS07360|rutR|AFK62_07360	HTH-type transcriptional regulator RutR	639	1613214	1	2	3	4	5	6	7	8	9	X	10	1	1	11
AFK62_RS07365|putA|AFK62_07365	trifunctional transcriptional regulator/proline dehydrogenase/L-glutamate gamma-semialdehyde dehydrogenase	3963	1613921	1	2	X	X	3	4	5	I	6	7	8	1	1	9
AFK62_RS07370|putP|AFK62_07370	sodium/proline symporter PutP	1509	1618297	1	2	3	4	5	6	7	8	9	10	11	1	1	12
AFK62_RS07375|AFK62_07375	DUF3574 domain-containing protein	420	1619946	1	2	3	4	X	5	6	X	X	X	I	1	1	X
AFK62_RS07380|AFK62_07380	nucleoside transporter C-terminal domain-containing protein	1185	1620395	1	2	3	4	5	6	7	8	9	10	11	1	1	12
AFK62_RS07385|AFK62_07385	FTR1 family protein	831	1621939	1	2	3	4	5	6	7	8	9	10	11	1	1	12
AFK62_RS07390|AFK62_07390	iron uptake system protein EfeO	1128	1622826	1	2	3	4	5	6	7	8	9	10	11	1	1	12
AFK62_RS07395|efeB|AFK62_07395	iron uptake transporter deferrochelatase/peroxidase subunit	1284	1623959	1	2	3	4	5	6	7	8	9	10	11	1	1	12
AFK62_RS07400|phoH|AFK62_07400	phosphate starvation-inducible protein PhoH	789	1625788	1	2	3	4	5	6	7	8	9	10	11	1	1	12
AFK62_RS07405|AFK62_07405	hypothetical protein	702	1626836	1	X	X	X	X	X	2	3	X	X	X	1	1	X
AFK62_RS07415|AFK62_07415	FdhF/YdeP family oxidoreductase	2325	1628215	1	2	3	4	5	6	7	8	9	10	11	1	1	12
AFK62_RS07425|AFK62_07425	fimbrial protein	534	1631511	1	2	3	4	5	6	7	X	X	X	X	1	1	X
AFK62_RS07430|AFK62_07430	molecular chaperone	690	1632122	1	2	3	4	5	X	6	X	X	X	I	1	1	X
AFK62_RS07435|AFK62_07435	fimbria/pilus outer membrane usher protein	2457	1632925	1	2	3	4	5	6	7	X	X	X	X	1	1	X
AFK62_RS07440|AFK62_07440	fimbrial protein	1029	1635397	1	2	3	4	5	6	7	X	X	X	X	1	1	X
AFK62_RS07445|ghrA|AFK62_07445	glyoxylate/hydroxypyruvate reductase GhrA	942	1636510	1	2	3	4	5	6	7	8	9	10	11	1	1	12
AFK62_RS07450|AFK62_07450	PHP domain-containing protein	411	1637538	1	2	3	4	5	6	7	8	X	9	10	1	11	8
AFK62_RS07455|AFK62_07455	hypothetical protein	189	1638024	1	X	X	X	X	X	X	X	X	X	X	1	X	X
AFK62_RS07460|AFK62_07460	major capsid protein	1020	1638290	1	X	2	X	X	X	X	X	X	X	X	1	X	X
AFK62_RS07465|AFK62_07465	hypothetical protein	372	1639322	1	X	2	X	X	X	X	X	X	X	X	1	X	X
AFK62_RS07470|AFK62_07470	hypothetical protein	426	1641774	1	X	X	X	X	X	X	X	X	X	X	1	X	X
AFK62_RS07475|AFK62_07475	hypothetical protein	252	1642229	1	X	X	X	X	X	X	X	X	X	X	1	X	X
AFK62_RS07480|AFK62_07480	hypothetical protein	189	1642477	1	X	X	X	X	X	X	X	X	X	X	1	X	X
AFK62_RS07485|AFK62_07485	hypothetical protein	663	1642643	1	X	X	X	X	X	X	X	X	X	X	1	X	X
AFK62_RS07490|AFK62_07490	hypothetical protein	567	1643382	1	X	X	X	X	X	X	X	X	X	X	1	X	X
AFK62_RS07495|AFK62_07495	hypothetical protein	375	1644120	1	X	X	X	X	X	X	X	X	X	X	1	X	X
AFK62_RS07510|AFK62_07510	hypothetical protein	213	1646942	1	X	X	X	X	X	X	X	X	X	X	1	X	X
AFK62_RS07515|AFK62_07515	tyrosine-type recombinase/integrase	567	1647202	1	X	X	X	X	X	X	X	X	X	X	1	X	X
AFK62_RS07520|AFK62_07520	HNH endonuclease	525	1649127	1	X	X	X	X	X	X	X	X	X	X	1	X	X
AFK62_RS07525|AFK62_07525	recombinase family protein	1752	1650076	1	X	X	X	X	X	X	X	X	X	X	1	X	X
AFK62_RS07530|AFK62_07530	phosphatase	342	1651892	1	2	3	4	5	6	7	X	8	X	X	1	9	X
AFK62_RS07535|AFK62_07535	molecular chaperone	576	1652258	1	2	3	4	5	6	7	8	9	X	I	1	1	8
AFK62_RS07540|AFK62_07540	DUF1097 domain-containing protein	477	1652944	1	2	3	4	5	6	7	X	8	9	X	1	1	X
AFK62_RS07545|csgG|AFK62_07545	curli production assembly/transport protein CsgG	831	1653458	1	X	2	3	4	5	X	6	7	X	8	1	1	9
AFK62_RS07550|csgF|AFK62_07550	curli production assembly/transport protein CsgF	414	1654317	1	X	2	3	4	5	X	X	X	X	X	1	1	X
AFK62_RS07555|csgE|AFK62_07555	curli production assembly/transport protein CsgE	390	1654754	1	X	2	3	4	5	X	X	6	X	X	1	1	X
AFK62_RS07560|csgD|AFK62_07560	biofilm master transcriptional regulator CsgD	651	1655148	1	X	2	3	4	5	X	X	X	X	X	1	1	X
AFK62_RS07565|csgB|AFK62_07565	curli minor subunit CsgB	456	1656503	1	X	2	3	4	5	X	X	X	X	X	1	1	X
AFK62_RS07570|csgA|AFK62_07570	curli major subunit CsgA	417	1657001	1	X	2	3	4	5	X	X	X	X	X	1	1	X
AFK62_RS07575|csgC|AFK62_07575	curli assembly chaperone CsgC	330	1657462	1	X	X	X	X	X	X	X	X	X	X	1	1	X
AFK62_RS07580|AFK62_07580	type 1 fimbrial protein	303	1657932	1	X	X	X	X	X	X	X	X	X	X	1	1	X
AFK62_RS07585|ymdB|AFK62_07585	O-acetyl-ADP-ribose deacetylase	543	1658309	1	2	3	4	5	6	7	8	9	X	X	1	1	10
AFK62_RS07590|AFK62_07590	phospholipase D family protein	1488	1658784	1	2	3	4	5	6	7	8	9	10	11	1	1	12
AFK62_RS07595|mdoC|AFK62_07595	glucans biosynthesis protein MdoC	1158	1660305	1	2	3	4	5	6	7	X	X	X	X	1	1	X
AFK62_RS07600|mdoG|AFK62_07600	glucans biosynthesis protein MdoG	1536	1661735	1	2	3	4	5	6	7	8	9	10	11	1	1	12
AFK62_RS07605|mdoH|AFK62_07605	glucans biosynthesis glucosyltransferase MdoH	2529	1663263	1	2	3	4	5	6	7	8	9	10	11	1	1	12
AFK62_RS07610|AFK62_07610	YceK/YidQ family lipoprotein	228	1665900	1	2	3	4	5	6	7	8	9	X	I	1	1	10
AFK62_RS07615|AFK62_07615	MysB family protein	378	1666131	1	2	3	4	5	6	7	8	9	10	11	1	1	12
AFK62_RS07620|AFK62_07620	Kdo(2)-lipid IV(A) acyltransferase	921	1666638	1	2	3	4	5	6	7	8	9	10	11	1	1	12
AFK62_RS07625|AFK62_07625	rhodanese-related sulfurtransferase	1050	1667785	1	2	3	4	5	6	7	8	9	10	11	1	1	12
AFK62_RS07630|AFK62_07630	YceI family protein	576	1668889	1	2	3	4	5	6	7	8	9	10	11	1	1	12
AFK62_RS07635|AFK62_07635	cytochrome b	555	1669479	1	2	3	4	5	6	7	X	8	9	X	1	1	X
AFK62_RS07640|solA|AFK62_07640	N-methyl-L-tryptophan oxidase	1125	1670356	1	2	3	4	5	6	7	X	8	9	10	1	1	X
AFK62_RS07645|bssS|AFK62_07645	biofilm formation regulator BssS	255	1671598	1	2	3	4	5	6	7	8	9	10	11	1	1	12
AFK62_RS07650|dinI|AFK62_07650	DNA damage-inducible protein I	246	1672177	1	2	3	4	5	6	7	X	8	X	I	1	1	X
AFK62_RS07655|pyrC|AFK62_07655	dihydroorotase	1047	1672505	1	2	3	4	5	6	7	8	X	9	10	1	1	11
AFK62_RS07660|AFK62_07660	lipoprotein	561	1673680	1	2	3	4	5	6	7	8	9	X	X	1	1	10
AFK62_RS07665|grxB|AFK62_07665	glutaredoxin 2	648	1674359	1	2	3	4	5	6	7	8	9	10	11	1	1	12
AFK62_RS07670|mdtH|AFK62_07670	multidrug efflux MFS transporter MdtH	1209	1675083	1	2	3	X	4	5	6	I	7	8	9	1	1	10
AFK62_RS07675|rimJ|AFK62_07675	ribosomal protein S5-alanine N-acetyltransferase	585	1676558	1	2	3	4	5	6	7	8	9	10	11	1	1	12
AFK62_RS07680|AFK62_07680	YceH family protein	654	1677153	1	2	3	4	5	6	7	8	9	10	11	1	1	12
AFK62_RS07685|AFK62_07685	Gfo/Idh/MocA family oxidoreductase	924	1677809	1	2	3	4	5	6	7	8	9	10	11	1	1	12
AFK62_RS07690|murJ|AFK62_07690	murein biosynthesis integral membrane protein MurJ	1536	1678848	1	2	3	4	5	6	7	8	9	10	11	1	1	12
AFK62_RS07695|flgN|AFK62_07695	flagella biosynthesis chaperone FlgN	426	1680543	1	2	3	4	5	6	7	8	9	10	11	1	1	12
AFK62_RS07700|flgM|AFK62_07700	flagellar biosynthesis anti-sigma factor FlgM	294	1680972	1	2	3	4	5	6	7	8	X	X	X	1	1	8
AFK62_RS07705|flgA|AFK62_07705	flagellar basal body P-ring formation chaperone FlgA	660	1681361	1	2	3	4	5	6	7	8	9	X	X	1	1	10
AFK62_RS07710|flgB|AFK62_07710	flagellar basal body rod protein FlgB	414	1682174	1	2	3	4	5	6	7	8	9	10	11	1	1	12
AFK62_RS07715|flgC|AFK62_07715	flagellar basal body rod protein FlgC	405	1682601	1	2	3	X	4	5	6	7	8	9	10	1	1	11
AFK62_RS07720|flgD|AFK62_07720	flagellar hook assembly protein FlgD	681	1683017	1	2	3	4	5	6	7	8	9	10	11	1	1	12
AFK62_RS07725|flgE|AFK62_07725	flagellar hook protein FlgE	1233	1683724	1	2	3	4	5	6	7	8	9	10	11	1	1	12
AFK62_RS07730|AFK62_07730	flagellar basal body rod protein FlgF	759	1684977	1	2	3	4	5	6	7	8	9	10	11	1	1	12
AFK62_RS07735|flgG|AFK62_07735	flagellar basal-body rod protein FlgG	783	1685752	1	2	3	4	5	6	7	8	9	10	11	1	1	8
AFK62_RS07740|flgH|AFK62_07740	flagellar basal body L-ring protein FlgH	699	1686592	1	2	3	4	5	6	7	8	9	10	11	1	1	8
AFK62_RS07745|AFK62_07745	flagellar basal body P-ring protein FlgI	1098	1687303	1	2	3	4	5	6	7	8	9	10	11	1	1	12
AFK62_RS07750|flgJ|AFK62_07750	flagellar assembly peptidoglycan hydrolase FlgJ	963	1688400	1	2	3	4	5	6	7	8	9	10	11	1	1	12
AFK62_RS07755|flgK|AFK62_07755	flagellar hook-associated protein FlgK	1659	1689438	1	2	3	4	5	6	7	8	9	10	11	1	1	12
AFK62_RS07760|flgL|AFK62_07760	flagellar hook-associated protein FlgL	963	1691111	1	2	3	4	5	6	7	X	X	8	9	1	1	X
AFK62_RS07765|AFK62_07765	MFS transporter	1236	1692157	1	2	3	4	5	6	7	8	X	9	10	1	1	11
AFK62_RS07770|AFK62_07770	LysR family transcriptional regulator	939	1693509	1	2	3	X	4	5	6	X	X	X	7	1	1	X
AFK62_RS07775|rne|AFK62_07775	ribonuclease E	3159	1694504	1	2	3	4	5	6	7	8	9	10	11	1	1	12
AFK62_RS07780|rluC|AFK62_07780	23S rRNA pseudouridine(955/2504/2580) synthase RluC	954	1698230	1	2	3	4	5	6	7	X	8	9	10	1	1	X
AFK62_RS07785|AFK62_07785	DUF3053 family protein	717	1699307	1	2	3	4	5	6	7	X	X	X	X	1	1	X
AFK62_RS07790|AFK62_07790	nucleoside triphosphate pyrophosphatase	588	1700078	1	2	3	4	5	6	7	X	X	X	X	1	1	X
AFK62_RS07795|yceD|AFK62_07795	23S rRNA accumulation protein YceD	522	1700806	1	2	3	4	5	6	7	8	9	10	11	1	1	8
AFK62_RS07800|rpmF|AFK62_07800	50S ribosomal protein L32	174	1701379	1	1	1	2	3	4	1	5	6	7	1	1	1	5
AFK62_RS07805|plsX|AFK62_07805	phosphate acyltransferase PlsX	1035	1701625	1	2	3	4	5	6	7	8	9	10	11	1	1	12
AFK62_RS07810|AFK62_07810	beta-ketoacyl-ACP synthase III	954	1702666	1	2	3	4	5	6	7	8	9	10	11	1	1	12
AFK62_RS07815|fabD|AFK62_07815	ACP S-malonyltransferase	930	1703637	1	2	3	4	5	6	7	8	9	10	11	1	12	13
AFK62_RS07820|fabG|AFK62_07820	3-oxoacyl-ACP reductase FabG	735	1704580	1	2	3	4	5	6	7	8	9	10	11	1	1	12
AFK62_RS07825|acpP|AFK62_07825	acyl carrier protein	237	1705469	1	1	2	1	3	4	1	2	2	5	6	1	1	2
AFK62_RS07830|fabF|AFK62_07830	beta-ketoacyl-ACP synthase II	1242	1705798	1	2	3	4	5	6	7	8	9	10	11	1	1	12
AFK62_RS07835|pabC|AFK62_07835	aminodeoxychorismate lyase	798	1707148	1	2	3	4	5	6	7	X	X	X	X	1	1	X
AFK62_RS07840|yceG|AFK62_07840	cell division protein YceG	1023	1707959	1	2	3	4	5	6	7	X	8	9	X	1	1	X
AFK62_RS07845|tmk|AFK62_07845	dTMP kinase	639	1708971	1	2	3	4	5	6	7	8	9	10	11	1	1	12
AFK62_RS07850|holB|AFK62_07850	DNA polymerase III subunit delta'	1008	1709609	1	2	3	4	5	6	7	8	9	X	X	1	1	10
AFK62_RS07855|AFK62_07855	metal-dependent hydrolase	795	1710627	1	2	3	4	5	6	7	8	9	X	10	1	1	11
AFK62_RS07860|ptsG|AFK62_07860	PTS glucose transporter subunit IIBC	1434	1711721	1	2	3	4	5	6	7	8	9	10	11	1	1	12
AFK62_RS07865|fhuE|AFK62_07865	ferric-rhodotorulic acid/ferric-coprogen receptor FhuE	2190	1713369	1	X	X	X	X	X	X	X	X	2	X	1	3	X
AFK62_RS07870|hinT|AFK62_07870	purine nucleoside phosphoramidase	360	1715903	1	2	3	4	5	6	7	8	X	X	9	1	1	8
AFK62_RS07875|AFK62_07875	YcfL family protein	375	1716264	1	2	3	4	5	6	7	X	X	X	X	1	1	X
AFK62_RS07880|lpoB|AFK62_07880	penicillin-binding protein activator LpoB	654	1716659	1	2	3	4	5	6	7	8	X	X	9	1	1	10
AFK62_RS07885|thiK|AFK62_07885	thiamine kinase	849	1717290	1	2	3	X	4	5	6	X	X	X	X	1	1	X
AFK62_RS07890|nagZ|AFK62_07890	beta-N-acetylhexosaminidase	1023	1718126	1	2	X	3	4	5	6	7	8	9	10	1	1	11
AFK62_RS07895|ycfP|AFK62_07895	alpha/beta hydrolase YcfP	543	1719190	1	2	3	4	5	6	7	8	9	10	I	1	1	11
AFK62_RS07900|AFK62_07900	NAD(P)/FAD-dependent oxidoreductase	1305	1719966	1	2	3	4	5	6	7	8	9	10	11	1	1	12
AFK62_RS07905|AFK62_07905	glycine zipper 2TM domain-containing protein	540	1721461	1	2	3	4	5	6	7	8	9	10	11	1	1	12
AFK62_RS07910|AFK62_07910	TetR/AcrR family transcriptional regulator	633	1722635	1	2	3	4	5	6	7	8	9	10	X	1	1	11
AFK62_RS07915|bhsA|ycfR|AFK62_07915	multiple stress resistance protein BhsA	258	1723520	1	X	X	2	X	X	X	X	X	X	X	1	1	X
AFK62_RS07920|AFK62_07920	L,D-transpeptidase family protein	975	1723836	1	2	3	4	5	6	7	8	X	9	I	1	1	10
AFK62_RS07925|mfd|AFK62_07925	transcription-repair coupling factor	3447	1724940	1	2	3	4	5	6	7	8	9	10	11	1	1	12
AFK62_RS07930|lolC|AFK62_07930	lipoprotein-releasing ABC transporter permease subunit LolC	1200	1728527	1	2	3	4	5	6	7	8	9	10	11	1	1	12
AFK62_RS07935|lolD|AFK62_07935	lipoprotein-releasing ABC transporter ATP-binding protein LolD	705	1729719	1	2	3	4	5	6	7	8	9	10	11	1	1	12
AFK62_RS07940|lolE|AFK62_07940	lipoprotein-releasing ABC transporter permease subunit LolE	1245	1730424	1	2	3	4	5	6	7	8	9	10	11	1	1	12
AFK62_RS07945|nagK|AFK62_07945	N-acetylglucosamine kinase	921	1731684	1	2	3	X	4	5	6	X	7	X	X	1	1	X
AFK62_RS07950|cobB|AFK62_07950	NAD-dependent protein deacylase	825	1732606	1	2	3	4	5	6	7	I	8	9	10	1	1	11
AFK62_RS07955|potD|AFK62_07955	spermidine/putrescine ABC transporter substrate-binding protein PotD	1047	1733552	1	2	3	4	5	6	7	8	9	10	11	1	1	12
AFK62_RS07960|potC|AFK62_07960	spermidine/putrescine ABC transporter permease PotC	813	1734595	1	2	3	4	5	6	7	8	9	10	11	1	1	12
AFK62_RS07965|potB|AFK62_07965	spermidine/putrescine ABC transporter permease PotB	858	1735404	1	2	3	4	5	6	7	8	9	10	11	1	1	12
AFK62_RS07970|potA|AFK62_07970	spermidine/putrescine ABC transporter ATP-binding protein PotA	1149	1736245	1	2	3	4	5	6	7	8	9	10	11	1	1	12
AFK62_RS07975|pepT|AFK62_07975	peptidase T	1230	1737681	1	2	3	4	5	6	7	8	9	10	11	1	1	12
AFK62_RS07980|AFK62_07980	cupin domain-containing protein	1122	1739064	1	2	3	4	5	6	7	I	I	8	9	1	10	11
AFK62_RS07985|phoQ|AFK62_07985	two-component system sensor histidine kinase PhoQ	1503	1740235	1	2	3	4	5	6	7	8	9	10	11	1	1	12
AFK62_RS07990|phoP|AFK62_07990	two-component system response regulator PhoP	672	1741738	1	2	3	4	5	6	7	8	9	10	11	1	1	12
AFK62_RS07995|purB|AFK62_07995	adenylosuccinate lyase	1371	1742577	1	2	3	4	5	6	7	8	9	10	11	1	1	12
AFK62_RS08000|hflD|AFK62_08000	high frequency lysogenization protein HflD	630	1743965	1	2	3	4	5	6	7	8	9	10	11	1	1	12
AFK62_RS08005|mnmA|AFK62_08005	tRNA 2-thiouridine(34) synthase MnmA	1110	1744677	1	2	3	4	5	6	7	8	9	10	11	1	1	12
AFK62_RS08010|AFK62_08010	methyl-accepting chemotaxis protein	1950	1745990	1	2	3	4	5	6	7	8	9	10	11	1	1	12
AFK62_RS08015|AFK62_08015	NUDIX hydrolase	450	1748219	1	2	3	4	5	6	7	X	8	9	10	1	1	X
AFK62_RS08020|rluE|AFK62_08020	23S rRNA pseudouridine(2457) synthase RluE	660	1748679	1	2	3	4	5	6	7	8	9	10	11	1	1	12
AFK62_RS08025|icd|AFK62_08025	NADP-dependent isocitrate dehydrogenase	1251	1749454	1	2	3	4	5	6	7	8	9	10	11	1	1	12
AFK62_RS08030|AFK62_08030	MFS transporter	552	1750853	1	X	X	X	X	2	X	X	X	X	X	1	1	X
AFK62_RS08035|AFK62_08035	FAD-dependent oxidoreductase	381	1751703	1	X	X	2	X	X	X	X	X	X	X	1	1	X
AFK62_RS08040|AFK62_08040	hypothetical protein	474	1752366	1	X	X	X	X	X	X	X	X	X	X	1	1	X
AFK62_RS08045|AFK62_08045	LysR substrate-binding domain-containing protein	714	1753085	1	X	X	X	X	X	X	X	X	X	X	1	1	X
AFK62_RS08050|AFK62_08050	sodium:proton antiporter	1236	1754076	1	X	X	X	X	X	X	X	X	X	X	1	1	X
AFK62_RS08055|AFK62_08055	glycoside hydrolase family 127 protein	1956	1756126	1	X	X	X	X	X	2	X	X	X	X	1	1	X
AFK62_RS08060|AFK62_08060	MFS transporter	1401	1758092	1	2	X	X	X	X	3	X	X	X	X	1	1	X
AFK62_RS08065|AFK62_08065	AraC family transcriptional regulator	819	1759732	1	X	X	X	X	X	X	X	X	X	X	1	1	X
AFK62_RS08075|AFK62_08075	hypothetical protein	234	1761028	1	X	X	X	X	X	X	X	X	X	X	1	1	X
AFK62_RS08080|AFK62_08080	multidrug effflux MFS transporter	1377	1762281	1	X	X	X	X	X	X	X	X	X	X	1	1	X
AFK62_RS08085|AFK62_08085	TetR/AcrR family transcriptional regulator	573	1763750	1	X	X	X	X	X	X	X	X	X	X	1	1	X
AFK62_RS08090|AFK62_08090	TonB-dependent receptor	2049	1764496	1	X	X	X	X	X	X	X	X	X	X	1	1	X
AFK62_RS08095|AFK62_08095	hypothetical protein	468	1766789	1	X	2	X	X	X	X	X	X	X	X	1	1	X
AFK62_RS08105|AFK62_08105	methyl-accepting chemotaxis protein	1539	1769635	1	2	3	4	5	X	X	X	X	X	X	1	1	X
AFK62_RS08110|AFK62_08110	LysR family transcriptional regulator	897	1771472	1	X	X	X	X	X	X	X	X	X	X	1	1	X
AFK62_RS08115|AFK62_08115	SDR family oxidoreductase	843	1772470	1	X	X	X	X	X	X	X	X	X	X	1	1	X
AFK62_RS08120|tolA|AFK62_08120	cell envelope integrity protein TolA	408	1773538	1	X	X	X	X	X	X	X	X	X	X	1	1	X
AFK62_RS08125|AFK62_08125	hypothetical protein	450	1774043	1	X	X	X	X	X	X	X	X	X	X	1	1	X
AFK62_RS08130|AFK62_08130	hypothetical protein	243	1774520	1	X	X	X	X	X	X	X	X	X	X	1	1	X
AFK62_RS08135|AFK62_08135	hypothetical protein	450	1774845	1	X	X	X	X	X	X	X	X	X	X	1	1	X
AFK62_RS08140|AFK62_08140	hypothetical protein	480	1775901	1	X	X	X	X	X	X	X	X	X	X	1	1	X
AFK62_RS08145|AFK62_08145	epoxyqueuosine reductase QueH	654	1776441	1	2	3	4	5	6	7	X	X	8	9	1	1	X
AFK62_RS08150|AFK62_08150	cold-shock protein	213	1777603	1	2	3	4	5	6	7	8	X	X	I	1	1	8
AFK62_RS08155|AFK62_08155	hypothetical protein	237	1778184	1	2	3	4	5	6	7	X	X	X	X	1	1	X
AFK62_RS08160|AFK62_08160	chemotaxis protein	969	1778977	1	2	3	4	5	6	7	8	9	X	10	1	1	11
AFK62_RS08165|AFK62_08165	DUF4303 domain-containing protein	1197	1780282	1	2	3	4	X	5	X	X	X	X	X	1	1	X
AFK62_RS08170|AFK62_08170	VirK/YbjX family protein	939	1781598	1	2	3	4	5	6	7	X	X	X	X	1	1	X
AFK62_RS08175|AFK62_08175	hypothetical protein	306	1782963	1	2	3	4	5	6	7	8	X	X	9	1	1	10
AFK62_RS08180|AFK62_08180	DUF488 domain-containing protein	366	1783265	1	2	3	X	4	5	X	X	X	X	X	1	1	X
AFK62_RS08185|AFK62_08185	CTP synthase	708	1783836	1	2	3	4	5	6	7	8	9	X	10	1	1	11
AFK62_RS08190|AFK62_08190	CynX/NimT family MFS transporter	1185	1784547	1	2	3	X	4	I	5	6	7	X	8	1	1	9
AFK62_RS08195|AFK62_08195	DUF441 domain-containing protein	447	1785807	1	2	3	4	5	6	7	8	9	X	I	1	1	10
AFK62_RS08200|AFK62_08200	YbaK/prolyl-tRNA synthetase associated domain-containing protein	525	1786440	1	X	2	3	4	5	X	X	6	X	X	1	1	X
AFK62_RS08205|AFK62_08205	general stress protein	174	1787400	1	2	3	4	5	6	7	X	X	X	8	1	1	X
AFK62_RS08210|AFK62_08210	EAL domain-containing protein	1563	1787624	1	2	3	4	5	6	7	X	X	X	X	1	1	X
AFK62_RS08215|AFK62_08215	YeaH/YhbH family protein	1284	1789425	1	2	3	4	5	6	7	8	9	10	11	1	1	12
AFK62_RS08220|yeaG|AFK62_08220	protein kinase YeaG	1935	1790833	1	2	3	4	5	6	7	8	9	10	11	1	1	12
AFK62_RS08225|AFK62_08225	MipA/OmpV family protein	747	1793204	1	2	3	4	5	6	7	8	9	10	X	1	1	11
AFK62_RS08230|AFK62_08230	D-hexose-6-phosphate mutarotase	888	1794074	1	2	3	4	5	6	7	8	9	10	X	1	1	11
AFK62_RS08235|gapA|AFK62_08235	glyceraldehyde-3-phosphate dehydrogenase	996	1795040	1	2	3	4	5	6	7	8	9	10	11	1	1	12
AFK62_RS08240|msrB|AFK62_08240	peptide-methionine (R)-S-oxide reductase MsrB	414	1796381	1	2	3	4	5	6	7	8	9	10	11	1	1	12
AFK62_RS08245|AFK62_08245	YeaC family protein	279	1796835	1	2	3	4	5	6	7	X	X	X	X	1	1	X
AFK62_RS08250|pncA|AFK62_08250	bifunctional nicotinamidase/pyrazinamidase	642	1797180	1	2	3	4	5	6	7	8	9	X	10	1	1	11
AFK62_RS08255|ansA|AFK62_08255	asparaginase	1017	1797833	1	2	3	4	5	6	7	8	9	10	11	1	1	12
AFK62_RS08260|sppA|AFK62_08260	signal peptide peptidase SppA	1851	1798951	1	2	3	4	5	6	7	8	9	10	11	1	1	12
AFK62_RS08265|AFK62_08265	NAD(P)H nitroreductase	552	1800976	1	2	3	4	5	6	7	8	9	10	11	1	1	8
AFK62_RS08270|selD|AFK62_08270	selenide, water dikinase SelD	1044	1801679	1	2	3	4	5	6	7	8	9	10	11	1	1	12
AFK62_RS08275|AFK62_08275	DNA topoisomerase III	1947	1802726	1	2	3	4	5	6	7	8	9	10	11	1	1	12
AFK62_RS08280|AFK62_08280	YnjH family protein	279	1804789	1	2	3	4	5	6	7	X	X	8	9	1	1	X
AFK62_RS08285|AFK62_08285	pyrimidine (deoxy)nucleoside triphosphate diphosphatase	414	1805027	1	2	3	4	5	6	7	X	8	9	10	1	1	X
AFK62_RS08290|xthA|AFK62_08290	exodeoxyribonuclease III	807	1805486	1	2	3	4	5	6	7	8	9	10	11	1	1	12
AFK62_RS08295|AFK62_08295	aspartate aminotransferase family protein	1221	1806735	1	2	3	4	5	6	7	8	9	10	11	1	1	12
AFK62_RS08300|astA|AFK62_08300	arginine N-succinyltransferase	1038	1807952	1	2	3	4	5	6	7	8	9	10	11	1	1	12
AFK62_RS08305|astD|AFK62_08305	succinylglutamate-semialdehyde dehydrogenase	1479	1808986	1	2	3	X	4	5	6	7	8	9	10	1	1	11
AFK62_RS08310|astB|AFK62_08310	N-succinylarginine dihydrolase	1326	1810461	1	2	3	4	5	6	7	8	9	10	X	1	1	11
AFK62_RS08315|astE|AFK62_08315	succinylglutamate desuccinylase	966	1811797	1	2	3	4	5	6	I	7	X	8	I	1	1	9
AFK62_RS08320|spy|AFK62_08320	ATP-independent periplasmic protein-refolding chaperone Spy	483	1813058	1	2	3	4	5	6	7	8	9	10	11	1	1	12
AFK62_RS08325|ves|AFK62_08325	environmental stress-induced protein Ves	546	1813817	1	2	3	X	4	5	6	7	X	X	8	1	1	9
AFK62_RS08330|cho|AFK62_08330	excinuclease Cho	882	1814359	1	2	3	4	5	6	7	8	9	10	11	1	1	12
AFK62_RS08335|yddG|AFK62_08335	aromatic amino acid DMT transporter YddG	891	1815309	1	2	3	4	5	6	7	8	9	X	X	1	1	10
AFK62_RS08340|nadE|AFK62_08340	ammonia-dependent NAD(+) synthetase	828	1816297	1	2	3	4	5	6	7	8	9	10	11	1	12	13
AFK62_RS08345|osmE|AFK62_08345	osmotically-inducible lipoprotein OsmE	342	1817377	1	2	3	4	5	6	7	8	9	X	X	1	1	10
AFK62_RS08350|katE|AFK62_08350	catalase HPII	2256	1817834	1	2	3	4	5	6	7	8	9	10	11	1	1	12
AFK62_RS08355|cedA|AFK62_08355	cell division activator CedA	246	1820285	1	2	3	4	5	6	7	X	X	X	X	1	1	X
AFK62_RS08360|AFK62_08360	L-cystine transporter	1392	1820696	1	2	3	4	5	6	7	8	9	10	11	1	1	12
AFK62_RS08365|AFK62_08365	metal-dependent hydrolase	591	1822223	1	2	3	4	5	6	7	8	9	10	11	1	1	12
AFK62_RS08370|kduD|AFK62_08370	2-dehydro-3-deoxy-D-gluconate 5-dehydrogenase KduD	756	1822927	1	2	3	4	5	6	7	8	X	9	I	1	1	10
AFK62_RS08375|hxpB|AFK62_08375	hexitol phosphatase HxpB	669	1823873	1	2	3	4	5	6	7	8	9	10	11	1	1	12
AFK62_RS08380|AFK62_08380	YniB family protein	537	1824702	1	2	3	4	5	6	7	8	9	10	11	1	1	12
AFK62_RS08385|AFK62_08385	fructosamine kinase family protein	861	1825267	1	2	3	4	5	6	7	X	8	9	10	1	1	X
AFK62_RS08390|ghoS|AFK62_08390	type V toxin-antitoxin system endoribonuclease antitoxin GhoS	297	1826225	1	2	3	4	5	6	7	X	X	X	X	1	1	X
AFK62_RS08395|pfkB|AFK62_08395	6-phosphofructokinase II	930	1826576	1	2	3	4	5	6	7	8	9	10	11	1	1	12
AFK62_RS08400|AFK62_08400	DUF481 domain-containing protein	759	1827800	1	2	3	4	5	6	7	8	9	10	11	1	1	12
AFK62_RS08405|AFK62_08405	hypothetical protein	228	1828834	1	2	3	4	5	X	X	X	X	X	X	1	1	X
AFK62_RS08410|proP|AFK62_08410	glycine betaine/L-proline transporter ProP	1506	1829592	1	2	3	4	5	6	7	8	9	10	11	1	1	12
AFK62_RS08420|eco|AFK62_08420	serine protease inhibitor ecotin	510	1832010	1	2	X	3	4	X	X	X	X	X	X	1	1	X
AFK62_RS08425|AFK62_08425	MarR family transcriptional regulator	468	1832785	1	X	X	X	X	X	X	X	X	X	X	1	1	X
AFK62_RS08430|AFK62_08430	class I SAM-dependent methyltransferase	759	1833233	1	X	X	X	X	X	X	X	X	X	X	1	1	X
AFK62_RS08435|AFK62_08435	GNAT family N-acetyltransferase	474	1834092	1	X	X	X	X	X	X	X	X	X	X	1	1	X
AFK62_RS08440|AFK62_08440	HK97 gp10 family phage protein	269	1835420	1	2	X	3	4	X	X	X	X	X	X	1	1	X
AFK62_RS08445|AFK62_08445	hypothetical protein	321	1836051	1	X	X	X	X	2	X	X	X	X	X	1	1	X
AFK62_RS08460|thrS|AFK62_08460	threonine--tRNA ligase	1929	1838352	1	2	3	4	5	6	7	8	9	10	11	1	1	12
AFK62_RS08465|infC|AFK62_08465	translation initiation factor IF-3	543	1840284	1	2	3	4	5	6	7	8	9	10	11	1	1	8
AFK62_RS08470|rpmI|AFK62_08470	50S ribosomal protein L35	198	1840924	1	2	2	2	3	4	2	5	5	6	7	1	1	5
AFK62_RS08475|rplT|AFK62_08475	50S ribosomal protein L20	357	1841169	1	2	3	4	5	6	7	8	9	10	11	1	1	12
AFK62_RS08480|pheS|AFK62_08480	phenylalanine--tRNA ligase subunit alpha	984	1841911	1	2	3	4	5	6	7	8	9	10	11	1	1	X
AFK62_RS08485|pheT|AFK62_08485	phenylalanine--tRNA ligase subunit beta	2388	1842910	1	2	3	4	5	6	7	8	9	10	11	1	1	12
AFK62_RS08490|ihfA|AFK62_08490	integration host factor subunit alpha	300	1845302	1	2	3	4	5	6	7	8	9	10	11	1	1	8
AFK62_RS08495|btuC|AFK62_08495	vitamin B12 ABC transporter permease BtuC	1023	1845679	1	2	3	4	5	6	7	I	I	8	9	1	1	10
AFK62_RS08500|AFK62_08500	glutathione peroxidase	552	1846711	1	2	3	4	5	6	7	8	9	10	11	1	1	12
AFK62_RS08505|btuD|AFK62_08505	vitamin B12 ABC transporter ATP-binding protein BtuD	744	1847265	1	2	3	4	5	6	7	8	X	9	I	1	1	10
AFK62_RS08510|AFK62_08510	NlpC/P60 family protein	465	1848086	1	2	3	4	5	6	7	X	8	9	10	1	1	X
AFK62_RS08515|AFK62_08515	PTS transporter subunit EIIC	1332	1848745	1	2	3	4	5	X	X	X	X	X	X	1	1	X
AFK62_RS08520|AFK62_08520	6-phospho-beta-glucosidase	1317	1850073	1	2	3	4	5	6	7	8	9	10	11	1	1	12
AFK62_RS08525|AFK62_08525	LacI family DNA-binding transcriptional regulator	1005	1851438	1	2	3	4	5	6	X	X	X	X	I	1	1	X
AFK62_RS08530|AFK62_08530	cyclic di-GMP regulator CdgR	639	1852675	1	2	3	4	5	6	7	X	X	X	X	1	I	X
AFK62_RS08535|selO|AFK62_08535	protein adenylyltransferase SelO	1449	1853375	1	2	3	4	5	6	7	8	9	10	11	1	1	12
AFK62_RS08540|AFK62_08540	3-deoxy-7-phosphoheptulonate synthase	1047	1854877	1	2	3	4	5	6	7	8	9	10	11	1	1	12
AFK62_RS08545|AFK62_08545	pyruvate, water dikinase regulatory protein	834	1856078	1	2	3	4	5	6	7	8	9	10	11	1	1	12
AFK62_RS08550|ppsA|AFK62_08550	phosphoenolpyruvate synthase	2379	1857246	1	2	3	4	5	6	7	8	9	10	11	1	1	12
AFK62_RS08555|AFK62_08555	MFS transporter	1389	1859845	1	2	3	4	5	6	7	8	9	X	X	1	1	10
AFK62_RS08560|AFK62_08560	glycoside hydrolase family 3 N-terminal domain-containing protein	2370	1861237	1	2	3	4	5	6	7	8	9	X	X	1	1	10
AFK62_RS08565|ydiK|AFK62_08565	AI-2E family transporter YdiK	1119	1863911	1	2	3	4	5	6	7	8	9	10	11	1	12	13
AFK62_RS08570|AFK62_08570	FAD-binding and (Fe-S)-binding domain-containing protein	3057	1865243	1	2	3	4	5	6	7	8	9	10	11	1	12	13
AFK62_RS08575|menI|AFK62_08575	1,4-dihydroxy-2-naphthoyl-CoA hydrolase	411	1868296	1	2	3	4	5	6	7	8	9	10	11	1	1	12
AFK62_RS08580|sufA|AFK62_08580	Fe-S cluster assembly scaffold SufA	378	1869082	1	2	3	4	5	6	7	8	9	X	10	1	1	11
AFK62_RS08585|sufB|AFK62_08585	Fe-S cluster assembly protein SufB	1491	1869462	1	2	3	4	5	6	7	8	9	10	11	1	1	12
AFK62_RS08590|sufC|AFK62_08590	Fe-S cluster assembly ATPase SufC	747	1870973	1	2	3	4	5	6	7	8	9	10	11	1	1	12
AFK62_RS08595|sufD|AFK62_08595	Fe-S cluster assembly protein SufD	1275	1871694	1	2	3	4	5	6	7	8	9	10	11	1	1	12
AFK62_RS08600|sufS|AFK62_08600	cysteine desulfurase SufS	1221	1872965	1	2	3	4	5	6	7	8	I	9	10	1	11	12
AFK62_RS08605|sufE|AFK62_08605	cysteine desulfuration protein SufE	417	1874197	1	2	3	4	5	6	7	8	9	X	10	1	1	11
AFK62_RS08610|AFK62_08610	L,D-transpeptidase family protein	1035	1874708	1	2	3	4	5	6	7	8	9	X	X	1	1	10
AFK62_RS08615|lpp|AFK62_08615	murein lipoprotein Lpp	237	1875882	1	2	2	2	2	2	2	3	3	4	5	1	1	3
AFK62_RS08620|pykF|AFK62_08620	pyruvate kinase PykF	1413	1876431	1	2	3	4	5	6	7	8	9	10	11	1	1	12
AFK62_RS08625|AFK62_08625	autotransporter strand-loop-strand O-heptosyltransferase	1263	1878849	1	2	3	4	5	6	7	8	9	10	11	1	1	12
AFK62_RS08630|AFK62_08630	AIDA repeat-containing protein	7995	1880144	1	X	X	X	X	X	2	X	X	X	X	1	3	X
AFK62_RS08640|AFK62_08640	glutamine synthetase	295	1888428	1	2	3	4	5	6	7	8	9	X	X	1	1	10
AFK62_RS08645|AFK62_08645	APC family permease	1362	1889113	1	2	3	4	5	6	7	8	9	X	10	1	1	11
AFK62_RS08650|flhA|AFK62_08650	formate hydrogenlyase transcriptional activator FlhA	2079	1890577	1	2	3	4	5	6	7	8	9	X	10	1	1	11
AFK62_RS08655|hypE|AFK62_08655	hydrogenase expression/formation protein HypE	1011	1892749	1	2	3	X	4	5	6	7	8	X	9	1	1	10
AFK62_RS08660|hypD|AFK62_08660	hydrogenase formation protein HypD	1122	1893756	1	2	3	4	5	6	7	8	I	X	9	1	1	10
AFK62_RS08665|AFK62_08665	HypC/HybG/HupF family hydrogenase formation chaperone	279	1894877	1	2	3	4	5	6	7	8	9	X	X	1	1	10
AFK62_RS08670|hypB|AFK62_08670	hydrogenase nickel incorporation protein HypB	873	1895146	1	2	3	4	5	6	7	8	9	X	10	1	1	11
AFK62_RS08675|hypA|AFK62_08675	hydrogenase maturation nickel metallochaperone HypA	351	1896022	1	2	3	4	5	6	7	X	X	X	I	1	1	X
AFK62_RS08680|hycA|AFK62_08680	formate hydrogenlyase regulator HycA	465	1896610	1	2	3	4	5	6	7	8	9	X	X	1	1	10
AFK62_RS08685|AFK62_08685	4Fe-4S dicluster domain-containing protein	609	1897157	1	2	X	3	4	5	6	7	8	X	9	1	1	10
AFK62_RS08690|hycC|AFK62_08690	formate hydrogenlyase subunit 3	1827	1897762	1	2	3	4	5	6	7	8	9	X	X	1	1	10
AFK62_RS08695|AFK62_08695	respiratory chain complex I subunit 1 family protein	927	1899590	1	2	3	X	4	5	6	7	8	X	9	1	1	10
AFK62_RS08700|AFK62_08700	hydrogenase large subunit	1710	1900533	1	2	3	4	5	6	7	8	9	X	10	1	1	11
AFK62_RS08705|AFK62_08705	formate hydrogenlyase complex iron-sulfur subunit	543	1902367	1	2	3	4	5	6	7	8	9	X	10	1	1	11
AFK62_RS08710|AFK62_08710	NADH-quinone oxidoreductase subunit B family protein	768	1902906	1	2	3	4	5	6	7	8	9	X	10	1	1	11
AFK62_RS08715|AFK62_08715	formate hydrogenlyase maturation HycH family protein	408	1903670	1	2	3	4	5	6	7	8	9	X	I	1	1	10
AFK62_RS08720|hycI|AFK62_08720	hydrogenase maturation peptidase HycI	474	1904070	1	2	3	4	5	6	X	X	I	X	X	1	1	7
AFK62_RS08725|glgS|AFK62_08725	cell surface composition regulator GlgS	222	1904849	1	2	3	4	X	5	6	7	8	X	X	1	1	7
AFK62_RS08730|hydN|AFK62_08730	electron transport protein HydN	546	1905272	1	2	3	4	5	6	7	8	9	X	10	1	1	11
AFK62_RS08735|fdhF|AFK62_08735	formate dehydrogenase subunit alpha	2151	1905851	1	2	3	4	5	6	7	8	9	X	10	1	1	11
AFK62_RS08740|hypF|AFK62_08740	carbamoyltransferase HypF	2223	1908047	1	2	3	X	4	5	6	7	8	X	9	1	1	10
AFK62_RS08745|AFK62_08745	HoxN/HupN/NixA family nickel/cobalt transporter	1023	1910287	1	2	3	4	5	6	7	8	9	X	10	1	1	11
AFK62_RS08755|fdhF|AFK62_08755	formate dehydrogenase subunit alpha	2148	1911476	1	2	3	4	5	6	7	8	9	X	X	1	1	10
AFK62_RS08760|AFK62_08760	LysR family transcriptional regulator	915	1913684	1	2	X	X	3	4	5	6	7	X	X	1	1	X
AFK62_RS08765|AFK62_08765	MFS transporter	1383	1914725	1	2	X	X	3	4	5	6	7	X	X	1	1	X
AFK62_RS08770|AFK62_08770	hypothetical protein	252	1916622	1	X	X	X	X	X	X	X	X	X	X	1	1	X
AFK62_RS08775|AFK62_08775	hypothetical protein	219	1916948	1	2	3	4	5	6	X	X	X	X	X	1	1	X
AFK62_RS08780|iraP|AFK62_08780	anti-adapter protein IraP	345	1917212	1	2	3	4	5	6	7	X	X	X	I	1	1	X
AFK62_RS08785|AFK62_08785	GFA family protein	411	1917888	1	2	3	4	5	6	7	X	X	X	X	1	1	X
AFK62_RS08790|AFK62_08790	MBL fold metallo-hydrolase	858	1918300	1	X	X	X	X	X	2	X	X	X	X	1	1	X
AFK62_RS08795|AFK62_08795	LysR substrate-binding domain-containing protein	909	1919300	1	X	2	X	3	4	X	X	X	X	X	1	5	X
AFK62_RS08800|betA|AFK62_08800	choline dehydrogenase	1680	1920271	1	2	3	4	5	6	7	X	X	X	X	1	1	X
AFK62_RS08805|betB|AFK62_08805	betaine-aldehyde dehydrogenase	1473	1921977	1	2	3	4	5	6	7	X	X	X	X	1	1	X
AFK62_RS08810|betI|AFK62_08810	transcriptional regulator BetI	597	1923462	1	2	3	4	5	6	7	X	X	X	X	1	1	X
AFK62_RS08815|AFK62_08815	choline transporter	2031	1924312	1	2	3	4	5	6	7	X	X	X	X	1	1	X
AFK62_RS08820|AFK62_08820	DUF2268 domain-containing putative Zn-dependent protease	666	1926397	1	X	X	X	2	X	3	X	X	X	X	1	1	X
AFK62_RS08825|AFK62_08825	helix-turn-helix domain-containing protein	381	1927091	1	X	X	X	X	2	3	X	X	X	X	1	1	X
AFK62_RS08830|AFK62_08830	ester cyclase	462	1927664	1	X	X	2	X	3	X	X	X	X	X	1	1	X
AFK62_RS08835|AFK62_08835	Fic family protein	678	1928386	1	X	2	X	3	4	5	X	X	X	X	1	1	X
AFK62_RS08840|AFK62_08840	helix-turn-helix domain-containing protein	963	1929131	1	X	X	X	X	2	X	X	X	3	4	1	1	X
AFK62_RS08845|AFK62_08845	MBL fold metallo-hydrolase	777	1930149	1	X	X	X	X	X	2	X	X	3	4	1	1	X
AFK62_RS08850|ubiA|AFK62_08850	4-hydroxybenzoate octaprenyltransferase	915	1931088	1	X	X	X	X	X	X	X	X	X	X	1	1	X
AFK62_RS08855|AFK62_08855	HD domain-containing protein	642	1932122	1	X	X	X	X	X	X	X	X	X	X	1	1	X
AFK62_RS08860|AFK62_08860	helix-turn-helix domain-containing protein	963	1932877	1	X	X	X	X	X	X	X	X	X	X	1	1	X
AFK62_RS08865|AFK62_08865	hypothetical protein	294	1933873	1	X	X	X	X	X	X	X	X	X	X	1	1	X
AFK62_RS08870|AFK62_08870	hypothetical protein	225	1934327	1	X	X	X	X	X	X	X	X	X	X	1	1	X
AFK62_RS08885|mdtK|AFK62_08885	MdtK family multidrug efflux MATE transporter	1374	1935184	1	2	3	4	5	6	7	8	9	10	11	1	12	13
AFK62_RS08890|AFK62_08890	riboflavin synthase	651	1936793	1	2	3	4	5	6	7	8	9	10	11	1	1	12
AFK62_RS08895|AFK62_08895	LacI family DNA-binding transcriptional regulator	921	1937458	1	2	3	4	5	6	7	X	X	8	X	1	1	X
AFK62_RS08900|AFK62_08900	glycoside hydrolase family 1 protein	1386	1938423	1	2	3	4	5	6	7	X	X	8	9	1	1	X
AFK62_RS08905|AFK62_08905	PTS sugar transporter subunit IIC	1320	1939862	1	2	3	4	5	6	7	X	X	8	9	1	1	X
AFK62_RS08910|cfa|AFK62_08910	cyclopropane fatty acyl phospholipid synthase	1149	1941376	1	2	3	X	4	5	6	7	8	9	10	1	1	11
AFK62_RS08915|punC|AFK62_08915	purine nucleoside transporter PunC	1164	1942824	1	2	3	X	4	5	6	7	8	9	10	1	1	11
AFK62_RS08920|punR|AFK62_08920	DNA-binding transcriptional activator PunR	915	1944099	1	2	3	4	5	6	7	8	9	10	11	1	1	12
AFK62_RS08925|purR|AFK62_08925	HTH-type transcriptional repressor PurR	1026	1945032	1	2	3	4	5	6	7	8	9	10	11	1	1	12
AFK62_RS08930|AFK62_08930	MFS transporter	1167	1946704	1	2	3	4	5	6	7	8	9	10	11	1	12	13
AFK62_RS08935|AFK62_08935	C40 family peptidase	828	1947949	1	2	3	X	4	5	6	7	8	9	10	1	1	11
AFK62_RS08940|AFK62_08940	Grx4 family monothiol glutaredoxin	348	1949122	1	2	3	4	5	6	7	8	9	10	11	1	1	12
AFK62_RS08945|rnt|AFK62_08945	ribonuclease T	669	1949551	1	2	3	X	4	5	6	7	8	9	X	1	1	10
AFK62_RS08950|gloA|AFK62_08950	lactoylglutathione lyase	408	1950315	1	2	3	4	5	6	7	8	9	10	11	1	1	12
AFK62_RS08955|AFK62_08955	alkene reductase	1098	1950814	1	2	3	4	5	6	7	8	9	10	11	1	1	12
AFK62_RS08960|AFK62_08960	TetR/AcrR family transcriptional regulator	582	1951984	1	2	3	X	4	5	6	7	8	X	X	1	1	9
AFK62_RS08965|eptA|AFK62_08965	phosphoethanolamine transferase EptA	1629	1952630	1	2	3	4	5	6	7	X	X	X	X	1	1	X
AFK62_RS08970|AFK62_08970	DUF1289 domain-containing protein	240	1954463	1	2	3	4	5	6	7	8	9	10	X	1	1	11
AFK62_RS08975|AFK62_08975	aldo/keto reductase family oxidoreductase	897	1954756	1	2	3	4	5	6	7	I	8	9	10	1	1	11
AFK62_RS08980|sodC|AFK62_08980	superoxide dismutase [Cu-Zn] SodC	519	1955734	1	2	3	4	5	6	7	8	X	9	10	1	1	11
AFK62_RS08985|AFK62_08985	FUSC family protein	2034	1956245	1	2	3	4	5	6	7	8	X	X	X	1	1	9
AFK62_RS08990|AFK62_08990	HlyD family secretion protein	858	1958287	1	2	3	4	5	6	7	8	9	X	10	1	1	11
AFK62_RS08995|AFK62_08995	DUF1656 domain-containing protein	237	1959149	1	2	3	4	5	6	7	X	X	8	X	1	1	X
AFK62_RS09000|slyA|AFK62_09000	transcriptional regulator SlyA	441	1959562	1	2	3	4	5	6	7	8	9	10	I	1	1	11
AFK62_RS09005|slyB|AFK62_09005	outer membrane lipoprotein SlyB	468	1960126	1	2	3	4	5	6	7	8	9	10	11	1	1	12
AFK62_RS09010|anmK|AFK62_09010	anhydro-N-acetylmuramic acid kinase	1155	1960867	1	2	3	4	5	6	7	I	8	9	10	1	1	11
AFK62_RS09015|mliC|AFK62_09015	C-type lysozyme inhibitor	324	1962079	1	2	3	4	5	6	7	X	X	X	8	1	1	X
AFK62_RS09020|pdxH|AFK62_09020	pyridoxamine 5'-phosphate oxidase	657	1962459	1	2	3	4	5	6	7	8	9	10	11	1	1	8
AFK62_RS09025|tyrS|AFK62_09025	tyrosine--tRNA ligase	1275	1963255	1	2	3	4	5	6	7	8	9	10	11	1	1	12
AFK62_RS09030|pdxY|AFK62_09030	pyridoxal kinase PdxY	861	1964604	1	2	3	4	5	6	7	8	9	10	11	1	1	12
AFK62_RS09035|gstA|AFK62_09035	glutathione transferase GstA	609	1965503	1	2	3	4	5	6	7	8	9	X	X	1	1	10
AFK62_RS09040|dtpA|AFK62_09040	dipeptide/tripeptide permease DtpA	1500	1966219	1	2	3	4	5	6	7	8	9	10	11	1	1	12
AFK62_RS09045|nth|AFK62_09045	endonuclease III	636	1968310	1	2	3	4	5	6	7	8	9	10	11	1	1	12
AFK62_RS09050|AFK62_09050	electron transport complex subunit E	687	1968942	1	2	3	4	5	6	7	8	9	10	11	1	1	12
AFK62_RS09055|rsxG|AFK62_09055	electron transport complex subunit RsxG	630	1969621	1	2	3	4	5	6	7	8	9	X	X	1	1	10
AFK62_RS09060|rsxD|AFK62_09060	electron transport complex subunit RsxD	1053	1970260	1	2	X	3	4	5	6	7	8	9	10	1	1	11
AFK62_RS09065|rsxC|AFK62_09065	electron transport complex subunit RsxC	2322	1971313	1	2	X	3	4	5	6	I	7	8	9	1	10	11
AFK62_RS09070|rsxB|AFK62_09070	electron transport complex subunit RsxB	579	1973627	1	2	3	4	5	6	7	8	9	10	11	1	1	12
AFK62_RS09075|rsxA|AFK62_09075	electron transport complex subunit RsxA	582	1974205	1	2	3	4	5	6	7	8	9	10	11	1	1	12
AFK62_RS09080|AFK62_09080	DUF2569 domain-containing protein	444	1974861	1	2	3	4	5	6	7	8	9	X	X	1	1	10
AFK62_RS09085|ydgT|AFK62_09085	transcription modulator YdgT	216	1975399	1	2	3	4	5	6	7	X	X	8	X	1	1	X
AFK62_RS09090|AFK62_09090	oxidoreductase	1044	1976273	1	2	3	4	5	6	7	8	X	9	10	1	1	11
AFK62_RS09095|AFK62_09095	bile acid:sodium symporter family protein	999	1977475	1	2	3	4	5	6	7	8	X	X	9	1	1	10
AFK62_RS09100|add|AFK62_09100	adenosine deaminase	1002	1978487	1	2	3	4	5	6	7	8	9	10	11	1	1	12
AFK62_RS09105|AFK62_09105	MalY/PatB family protein	1170	1979594	1	2	3	4	5	6	7	8	9	10	11	1	1	12
AFK62_RS09110|malX|AFK62_09110	maltose/glucose-specific PTS transporter subunit IIBC	1590	1980777	1	2	3	4	5	6	7	I	8	9	10	1	1	11
AFK62_RS09115|AFK62_09115	Mal regulon transcriptional regulator MalI	1029	1982541	1	2	3	4	5	6	7	8	9	10	X	1	1	11
AFK62_RS09120|AFK62_09120	YdgA family protein	1566	1983620	1	2	3	4	5	6	7	8	9	10	11	1	1	12
AFK62_RS09125|manA|AFK62_09125	mannose-6-phosphate isomerase	1179	1985285	1	2	3	4	5	6	7	8	9	10	11	1	1	12
AFK62_RS09130|fumA|AFK62_09130	class I fumarate hydratase FumA	1647	1986669	1	2	3	4	5	6	7	8	9	10	11	1	1	12
AFK62_RS09135|fumC|AFK62_09135	class II fumarate hydratase	1398	1988535	1	2	3	4	5	6	7	8	9	10	11	1	1	12
AFK62_RS09140|tus|AFK62_09140	DNA replication terminus site-binding protein	930	1989933	1	2	3	4	5	6	7	8	9	10	X	1	1	11
AFK62_RS09145|rstB|AFK62_09145	two-component system sensor histidine kinase RstB	1296	1991164	1	2	3	4	5	6	7	8	9	10	11	1	1	12
AFK62_RS09150|AFK62_09150	LysR family transcriptional regulator	906	1992486	1	2	3	4	5	6	7	8	9	X	X	1	1	10
AFK62_RS09155|AFK62_09155	SDR family oxidoreductase	753	1993502	1	2	3	X	4	5	6	7	8	X	X	1	1	9
AFK62_RS09160|rstA|AFK62_09160	two-component system response regulator RstA	726	1994291	1	2	3	4	5	6	7	8	9	10	11	1	1	12
AFK62_RS09165|folM|AFK62_09165	dihydromonapterin reductase	720	1995092	1	2	3	4	5	6	7	8	X	9	X	1	1	10
AFK62_RS09170|AFK62_09170	amino acid permease	1383	1995845	1	2	3	4	5	6	7	8	I	9	10	1	1	11
AFK62_RS09175|ydgH|AFK62_09175	DUF1471 family protein YdgH	945	1997413	1	2	3	4	5	6	7	8	9	10	11	1	1	12
AFK62_RS09180|pntA|AFK62_09180	Re/Si-specific NAD(P)(+) transhydrogenase subunit alpha	1533	1998884	1	2	X	3	4	5	6	7	I	8	9	1	1	10
AFK62_RS09185|pntB|AFK62_09185	Re/Si-specific NAD(P)(+) transhydrogenase subunit beta	1389	2000427	1	2	3	4	5	6	7	8	9	10	11	1	1	12
AFK62_RS09190|uspE|AFK62_09190	universal stress protein UspE	957	2001930	1	2	3	4	5	6	7	8	9	10	11	1	1	12
AFK62_RS09195|fnr|AFK62_09195	fumarate/nitrate reduction transcriptional regulator Fnr	753	2003023	1	2	3	4	5	6	7	8	9	10	11	1	1	12
AFK62_RS09200|ogt|AFK62_09200	methylated-DNA--[protein]-cysteine S-methyltransferase	516	2003953	1	2	3	X	4	5	6	X	7	X	X	1	8	9
AFK62_RS09205|smrA|AFK62_09205	DNA endonuclease SmrA	564	2005078	1	2	3	4	5	6	7	8	9	X	X	1	1	10
AFK62_RS09210|AFK62_09210	Cof-type HAD-IIB family hydrolase	816	2005840	1	2	3	4	5	6	7	8	9	10	X	1	1	11
AFK62_RS09215|AFK62_09215	carbohydrate porin	1188	2006709	1	2	3	4	5	6	7	X	X	X	X	1	1	X
AFK62_RS09220|AFK62_09220	alpha-N-arabinofuranosidase	1521	2008011	1	2	3	4	5	6	7	X	X	X	X	1	1	X
AFK62_RS09225|AFK62_09225	MFS transporter	1404	2009544	1	2	3	4	5	6	7	X	X	X	X	1	1	X
AFK62_RS09230|AFK62_09230	SMR family transporter	330	2011427	1	X	X	X	X	2	3	4	5	X	X	1	1	6
AFK62_RS09235|AFK62_09235	TetR/AcrR family transcriptional regulator	570	2011761	1	2	3	X	4	5	6	X	X	X	X	1	1	X
AFK62_RS09240|cydB|AFK62_09240	cytochrome d ubiquinol oxidase subunit II	1011	2012588	1	2	3	4	5	6	7	8	9	10	11	1	1	12
AFK62_RS09245|AFK62_09245	cytochrome ubiquinol oxidase subunit I	1410	2013598	1	2	3	4	5	6	7	8	9	10	11	1	1	12
AFK62_RS09250|AFK62_09250	PLP-dependent aminotransferase family protein	1425	2015204	1	2	3	4	5	6	7	8	9	10	11	1	1	12
AFK62_RS09255|AFK62_09255	ABC transporter substrate-binding protein	1146	2017010	1	2	3	4	5	6	7	8	9	X	X	1	1	10
AFK62_RS09260|AFK62_09260	ABC transporter ATP-binding protein	1014	2018169	1	2	3	4	5	6	7	8	9	X	X	1	1	10
AFK62_RS09265|AFK62_09265	ABC transporter permease	945	2019184	1	2	3	4	5	6	7	8	9	X	X	1	10	11
AFK62_RS09270|AFK62_09270	ABC transporter permease	807	2020118	1	2	3	4	5	6	7	8	9	X	X	1	1	10
AFK62_RS09275|patD|AFK62_09275	aminobutyraldehyde dehydrogenase	1425	2020942	1	2	3	X	4	5	6	7	8	9	10	1	1	11
AFK62_RS09280|AFK62_09280	hypothetical protein	366	2022588	1	X	X	X	X	X	X	X	X	X	X	1	1	X
AFK62_RS09285|AFK62_09285	FxLYD domain-containing protein	363	2023134	1	2	3	X	X	X	X	X	X	X	X	1	1	X
AFK62_RS09290|AFK62_09290	hypothetical protein	201	2023568	1	X	X	X	X	2	3	4	X	X	X	1	1	5
AFK62_RS09295|AFK62_09295	NAD(P)/FAD-dependent oxidoreductase	1899	2023871	1	2	3	4	5	6	7	X	8	X	X	1	1	X
AFK62_RS09300|AFK62_09300	cytochrome c	1197	2025766	1	2	3	X	4	5	6	X	7	X	X	1	1	X
AFK62_RS09305|AFK62_09305	molybdopterin-dependent oxidoreductase	2385	2027131	1	2	X	X	3	4	5	X	I	6	7	1	1	X
AFK62_RS09310|dmsB|AFK62_09310	dimethylsulfoxide reductase subunit B	630	2029502	1	2	3	4	5	6	7	X	8	9	10	1	1	X
AFK62_RS09315|AFK62_09315	dimethyl sulfoxide reductase anchor subunit	837	2030124	1	2	3	4	5	X	6	X	X	X	X	1	1	X
AFK62_RS09320|AFK62_09320	4Fe-4S binding protein	849	2030960	1	X	X	2	X	X	3	X	X	X	X	1	1	X
AFK62_RS09325|AFK62_09325	esterase-like activity of phytase family protein	1356	2031909	1	2	3	4	5	6	7	8	9	X	X	1	10	11
AFK62_RS09330|AFK62_09330	methyl-accepting chemotaxis protein	1539	2033317	1	2	3	4	5	6	7	8	9	X	X	1	1	10
AFK62_RS09335|AFK62_09335	sugar phosphate isomerase/epimerase	1065	2035093	1	2	3	4	5	6	7	8	9	10	11	1	1	12
AFK62_RS09340|AFK62_09340	anti-virulence regulator CigR family protein	492	2036187	1	X	X	X	X	X	2	X	X	X	3	1	1	X
AFK62_RS09345|AFK62_09345	putative acyl-CoA thioester hydrolase	1185	2036914	1	X	X	X	X	2	3	X	X	X	X	1	1	X
AFK62_RS09350|AFK62_09350	virulence factor SrfC family protein	2199	2038128	1	2	3	X	4	5	6	X	X	X	X	1	1	X
AFK62_RS09355|AFK62_09355	virulence factor SrfB	2988	2040323	1	2	3	X	4	5	6	7	I	8	9	1	1	10
AFK62_RS09360|AFK62_09360	SrfA family protein	1419	2043314	1	2	3	X	4	I	5	X	X	X	X	1	1	X
AFK62_RS09365|AFK62_09365	ABC transporter substrate-binding protein	1596	2045046	1	2	3	4	5	6	7	8	9	10	11	1	1	12
AFK62_RS09370|AFK62_09370	DUF2526 family protein	246	2046690	1	2	3	4	5	6	7	X	X	X	X	1	1	X
AFK62_RS09375|AFK62_09375	NAD(P)-dependent oxidoreductase	885	2046945	1	2	3	4	5	6	7	8	9	X	X	1	1	10
[truncated: 2,215 more rows]

## Sheet: Incomplete
Locus	Product	Sequence length	Genome position	Ref. genome C. condimenti LMG26250	C. sakazakii ATCC BAA-894	C. malonaticus LMG23826	C. universalis NCTC9529	C. turicensis LMG23827	C. dublinensis LMG23823	C. muytjensii CIP103581	F. pulveris Fp-G-601/05	F. helveticus LMG23733	S. colletis NCTC14934	S. turicensis LMG23730	C. condimenti LMG26250	C. condimenti s37	F. daqui LMG29914
[truncated: 441 more rows]

[truncated: 2 more sheets: Unique strains, Core loci]
